# Supplementary material for: New Species and New Records of Otidea from China Based on Molecular and Morphological Data
Source: J Fungi (Basel). 2022 Mar 8;8(3):272. doi: 10.3390/jof8030272 (PMC8953430; doi:10.3390/jof8030272)
Supplement: Supplementary file 1 [file jof-08-00272-s001.zip]

Archive with 4 entries (3 files):
- Supplementary Materials/
- Supplementary Materials/File S1_Dataset I_(ITS+nrLSU).fas
- Supplementary Materials/File S2_Dataset II_(ITS+nrLSU+tef1-a┴+rpb2).fas
- Supplementary Materials/Table S1_Xu al_Otidea from China.pdf
