# Supplementary material for: New Species and New Records of Otidea from China Based on Molecular and Morphological Data
Source: J Fungi (Basel). 2022 Mar 8;8(3):272. doi: 10.3390/jof8030272 (PMC8953430; doi:10.3390/jof8030272)
Supplement: Supplementary file 1 [file jof-08-00272-s001.zip › Supplementary Materials/File S1_Dataset I_(ITS+nrLSU).fas]

>MK850486_Otidea_adorniae_MCVE_30102_ITS
-------------------CATTATCAGTGCCTTTACGCGTACACAATTCAACACTCTGCGTACCTTTCCCGTTGCTTCCGGAGCGGCTAACCCCCGACCATCGGTGGTCCCTTCCTTCGGAGGGTGAAACCATTTGCA-TTACCTTGCCATCAGTCTGAATTTTGTTAATAACAATCGTTAAAACTTTCAACAACGGATCTCTTGGTTCTCGCATCGATGAAGAACGCAGCGAAATGCGATAAGTAGTGTGAATTGCAGAATTCAGTGAATCATCGAATCTTTGAACGCACATTGCGCCTCCTGGCATTCCGGGAGGCATGCCTGTTCGAGCGTCAACCCACTCAAGCTTTTTGGCTTGGTTATGAAGGTTGAGCTATGCCCTTTGGTGCCCTCACCTTCGAAATTCAGAGGCGGATTGCCCCATG-TTTCCCTGGCGTTATAAGTTGCTCTTTCGCTCGGA-TTACATGGCCATCCTGCCACAAACCTCTAACCATCTAT--GTTGACCTCGG--------------------------------------------------------------------GCTCAAATTTGAAATCTGACGTTGACGTTCGAATTGTAATTTGGAGGGGCATTTTCGGAGCTGGCGTCGTCCTAAGTTCCTTGGAACAGGACGTCACAGAGGGTGAGAATCCCGTGCCTGGATGACTGTCCAGCTCCATGTGAGGTGTCTCCGACGAGTCGAGTTGTTTGGGAATGCAGCTCAAAATGGGTGGTAAATTTCATCTAAAGCTAAATACTGGCGAGAGACCGATAGCGCACAAGTAGAGTGATCGAAAGATGAAAAGCACTTTGAAAAGAGAGTTAAAAAGTACGTGAAATTGTTGAAAGGGAAGCGCTTGAGACCAGATTCAACCTTCATCAGCTGTGCTTCTGTACGGTGCACTTGCCGGGGGTTGGGCCAGCATCGGTTTTGACGGTGGGATAAAGGTTCGAGGAATGTGGCTCCCCGATTCCGGGGAGTGTTATAGCCCTGAGCGCAATGCCACCAGTCGGGAAGGACCTTCCGCTAGGATGCTGGCGAAATGGTTTTAAGCGGCCCGTCTTGAAACACGGACCAAGGAGTCTAACATCTATGCGAGTGTTCGGGTGGAAAACCCTTGCGCGTAATGAAAGTGAACGGAGGTGGGAAGGGGTGCACCATCG-------------------------------------------------------------------------------------------------------------------------------------------------------------
>MK850485_Otidea_adorniae_MCVE_30103_ITS
-------------------CATTATCAGTGCCTTTACGCGTACACAATTCAACACTCTGCGTACCTTTCCCGTTGCTTCCGGAGCGGCTAACCCCCGACCATCGGTGGTCCCTTCCTTCGGAGGGTGAAACCATTTGCA-TTACCTTGCCATCAGTCTGAATTTTGTTAATAACAATCGTTAAAACTTTCAACAACGGATCTCTTGGTTCTCGCATCGATGAAGAACGCAGCGAAATGCGATAAGTAGTGTGAATTGCAGAATTCAGTGAATCATCGAATCTTTGAACGCACATTGCGCCTCCTGGCATTCCGGGAGGCATGCCTGTTCGAGCGTCAACCCACTCAAGCTTTTTGGCTTGGTTATGAAGGTTGAGCTATGCCCTTTGGTGCCCTCACCTTCGAAATTCAGAGGCGGATTGCCCCATG-TTTCCCTGGCGTTATAAGTTGCTCTTTCGCTCGGA-TTACATGGCCATCCTGCCACAAACCTCTAACCATCTAT--GTTGACCTCGG--------------------------------------------------------------------GCTCAAATTTGAAATCTGACGTTGACGTTCGAATTGTAATTTGGAGGGGCATTTTCGGAGCTGGCGTCGTCCTAAGTTCCTTGGAACAGGACGTCACAGAGGGTGAGAATCCCGTGCCTGGATGACTGTCCAGCTCCATGTGAGGTGTCTCCGACGAGTCGAGTTGTTTGGGAATGCAGCTCAAAATGGGTGGTAAATTTCATCTAAAGCTAAATACTGGCGAGAGACCGATAGCGCACAAGTAGAGTGATCGAAAGATGAAAAGCACTTTGAAAAGAGAGTTAAAAAGTACGTGAAATTGTTGAAAGGGAAGCGCTTGAGACCAGATTCAACCTTCATCAGCTGTGCTTCTGTACGGTGCACTTGCCGGGGGTTGGGCCAGCATCGGTTTTGACGGTGGGATAAAGGTTCGAGGAATGTGGCTCCCCGATTCCGGGGAGTGTTATAGCCCTGAGCGCAATGCCACCAGTCGGGAAGGACCTTCCGCTAGGATGCTGGCGAAATGGTTTTAAGCGGCCCGTCTTGAAACACGGACCAAGGAGTCTAACATCTATGCGAGTGTTCGGGTGGAAAACCCTTGCGCGTAATGAAAGTGAACGGAGGTGGGAAGGGGTGCACCATCGAC-----------------------------------------------------------------------------------------------------------------------------------------------------------
>MK850484_Otidea_adorniae_MCVE_30106_ITS
-------------------CATTATCAGTGCCTTTACGCGTACACAATTCAACACTCTGCGTACCTTTCCCGTTGCTTCCGGAGCGGCTAACCCMCGACCATCGGTGGTCCCTTCCTTCGGAGGGTGAAACCATTTGCA-TTACCTTGCCATCAGTCTGAATTTTGTTAATAACAATCGTTAAAACTTTCAACAACGGATCTCTTGGTTCTCGCATCGATG--------------------------------------------------------------------------------------------------------------------------------------------------------------------------------------------------------------------------------------------------------------------------------------------------------------------------------------------------------------------------GCTCAAATTTGAAATCTGACGTTGACGTTCGAATTGTAA-TTGGAGGGGCATTTTCGGAGCTGGCGTCGTCCTAAGTTCCTTGGAACAGGACGTCACAGAGGGTGAGAATCCCGTGCCTGGATGACTGTCCAGCTCCATGTGAGGTGTCTCCGACGAGTCGAGTTGTTTGGGAATGCAGCTCAAAATGGGTGGTAAATTTCATCTAAAGCTAAATACTGGCGAGAGACCGATAGCGCACAAGTAGAGTGATCGAAAGATGAAAAGCACTTTGAAAAGAGAGTTAAAAAGTACGTGAAATTGTTGAAAGGGAAGCGCTTGAGACCAGATTCAACCTTCATCAGCTGTGCTTCTGTACGGTGCACTTGCCGGGGGTTGGGCCAGCATCGGTTTTGACGGTGGGATAAAGGTTCGAGGAATGTGGCTCCCCGATTCCGGGGAGTGTTATAGCCCTGAGCGCAATGCCACCAGTCGGGAAGGACCTTCCGCTAGGATGCTGGCGAAATGGTTTTAAGCGGCCCGTCTTGAAACACGGACCAAGGAGTCTAACATCTATGCGAGTGTTCGGGTGGAAAACCCTTGCGCGTAATGAAAGTGAACGGAGGTGGGAAGGGGTGCACCATCGACCGATCCTGATGTCTTCGGAAGGATTTGAGTAGGAGCATAGCTGTTGGGACCCGAAAGATGGTGAACTATGCCTGAATAGGGTGAAGCCAGAGGAAACTCTGGTGGAGGCTCGCAGCGGTTCTGACGTGCAAATCGATCGTCAAATTTTATAGGGG
>MK850483_Otidea_adorniae_MCVE_30105_ITS
AGGTGACCTGCGGAAGGATCATTATCAGTGCCTTTACGCGTACACAATTCAACACTCTGCGTACCTTTCCCGTTGCTTCCGGAGCGGCTAACCCCCGACCATCGGTGGTCCCTTCCTTCGGAGGGTGAAACCATTTGCA-TTACCTTGCCATCAGTCTGAATTTTGTTAATAACAATCGTTAAAACTTTCAACAACGGATCTCTTGGTTCTCGCATCGATGAAGAACGCAGCGAAATGCGATAAGTAGTGTGAATTGCAGAATTCAGTGAATCATCGAATCTTTGAACGCACATTGCGCCTCCTGGCATTCCGGGAGGCATGCCTGTTCGAGCGTCAACCCACTCAAGCTTTTTGGCTTGGTTATGAAGGTTGAGCTATGCCCTTTGGTGCCCTCACCTTCGAAATTCAGAGGCGGATTGCCCCATGTTTTCCCTGGCGTTATAAGTTGCTCTTTCGCTCGGA-TTACATGGCCATCCTGCCACAAACCTCTAACCATTTAT--GTG----------------------------------------------------------------------------GCTCAAATTTGAAATCTGACGTTGACGTTCGAATTGTAA-TTGGAGGGGCATTTTCGGAGCTGGCGTCGTCCTAAGTTCCTTGGAACAGGACGTCACAGAGGGTGAGAATCCCGTGCCTGGATGACTGTCCAGCTCCATGTGAGGTGTCTCCGACGAGTCGAGTTGTTTGGGAATGCAGCTCAAAATGGGTGGTAAATTTCATCTAAAGCTAAATACTGGCGAGAGACCGATAGCGCACAAGTAGAGTGATCGAAAGATGAAAAGCACTTTGAAAAGAGAGTTAAAAAGTACGTGAAATTGTTGAAAGGGAAGCGCTTGAGACCAGATTCAACCTTCATCAGCTGTGCTTCTGTACGGTGCACTTGCCGGGGGTTGGGCCAGCATCGGTTTTGACGGTGGGATAAAGGTTCGAGGAATGTGGCTCCCCGATTCCGGGGAGTGTTATAGCCCTGAGCGCAATGCCACCAGTCGGGAAGGACCTTCCGCTAGGATGCTGGCGAAATGGTTTTAAGCGGCCCGTCTTGAAACACGGACCAAGGAGTCTAACATCTATGCGAGTGTTCGGGTGGAAAACCCTTGCGCGTAATGAAAGTGAACGGAGGTGGGAAGGGGTGCACCATCGACCGATCCTGATGTCTTCGGAAGGATTTGAGTAGGAGCATAGCTGTTGGGACCCGAAAGATGGTGAACTATGCCTGAATAGGGTGAAGCCAGAGGAAACTCTGGTGGAGGCTCGCAGCGGTTCTGACGTGCAAATCGATCGTCAAATTTTATAGGGG
>MK850482_Otidea_adorniae_MCVE_30104_ITS
AGGTGACCTGCGGAAGGATCATTATCAGTGCCTTTACGCGTACACAATTCAACACTCTGCGTACCTTTCCCGTTGCTTCCGGAGCGGCTAACCCCCGACCATCGGTGGTCCCTTCCTTCGGAGGGTGAAACCATTTGCA-TTACCTTGCCATCAGTCTGAATTTTGTTAATAACAATCGTTAAAACTTTCAACAACGGATCTCTTGGTTCTCGCATCGATGAAGAACGCAGCGAAATGCGATAAGTAGTGTGAATTGCAGAATTCAGTGAATCATCGAATCTTTGAACGCACATTGCGCCTCCTGGCATTCCGGGAGGCATGCCTGTTCGAGCGTCAACCCACTCAAGCTCTTTGGCTTGGTTATGAAGGTTGAGCTATGCCCATTGGTGACCTCACCTTCGAAATTCAGAGGCGGATTGCCCCATG-TTTCCCTGGCGTTATAAGTTGCTCTTTCGCTCGGA-TTACATGGCCATCCTGCCACAAACCTCTAACCATCTAT--GTT----------------------------------------------------------------------------GCTCAAATTTGAAATCTGACGTTGACGTTCGAATTGTAA-TTGGAGGGGCATTTTCGGAGCTGGCGTCGTCCTAAGTTCCTTGGAACAGGACGTCACAGAGGGTGAGAATCCCGTGCCTGGATGACTGTCCAGCTCCATGTGAGGTGTCTCCGACGAGTCGAGTTGTTTGGGAATGCAGCTCAAAATGGGTGGTAAATTTCATCTAAAGCTAAATACTGGCGAGAGACCGATAGCGCACAAGTAGAGTGATCGAAAGATGAAAAGCACTTTGAAAAGAGAGTTAAAAAGTACGTGAAATTGTTGAAAGGGAAGCGCTTGAGACCAGACTCAACCTTCATCAGCTGTGCTTCTGTACGGTGCACTTGCCGGGGGTTGGGCCAGCATCGGTTTTGACGGTGGGATAAAGGTTCGAGGAATGTGGCTCCCCGATTCCGGGGAGTGTTATAGCCCTGAGCGCAATGCCACCAGTCGGGAAGGACCTTCCGCTAGGATGCTGGCGAAATGGTTTTAAGCGGCCCGTCTTGAAACACGGACCAAGGAGTCTAACATCTATGCGAGTGTTCGGGTGGAAAACCCTTGCGCGTAATGAAAGTGAACGGAGGTGGGAAGGGGTGCACCATCGACCGATCCTGATGTCTTCGGAAGGATTTGAGTAGGAGCATAGCTGTTGGGACCCGAAAGATGGTGAACTATGCCTGAATAGGGTGAAGCCAGAGGAAACTCTGGTGGAGGCTCGCAGCGGTTCTGACGTGCAAATCGATCGTCAAATTTTATAGGGG
>KY498600_Otidea_alutacea_HKAS_82112_ITS
AGGTGACCTGCGGAAGGATCATTATCAGTGCCTTTACGCGTACACAATTCAACACTCTGCGTACCTTTCCTGTTGCTTCCGGAGCGGCTAACCCCCGACCATCGGTGGTCCCTTCCTGCGGATGGTGAAACCACTTGCA-TTATCTTGCCATCAGTCTGAATTTTGTTAATAACAATTGTTAAAACTTTCAACAACGGATCTCTTGGTTCTCGCATCGATGAAGAACGCAGCGAAATGCGATAAGTAGTGTGAATTGCAGAATTCAGTGAATCATCGAATCTTTGAACGCACATTGCGCCTCCTGGCATTCCGGGAGGCATGCCTGTTCGAGCGTCAACCCACTCAAGCTCTTTGGCTTGGTTATGGGGGTTGAGGTACGTCCTTTGGCGACCTCACCCTCGAAATTCAGAGGCGGATTGCCCATTG-TTGCCCTGGCGTTATAAGTTGCTCTTTCGCTTGGA-TTTCATGGTCGTCTTGCCACAAACCTTTTTTCTTTTAT--GTTGACCTCGGATCAGGTAGGGATACCCGCTGAACTTAAGCATATCATTGCCTCAGTAACTGCGAGTGAAGCGGCAAAAGCTCAAATTTGAAATCTGACGCTGGCGTTCGAATTGTAATTTGGAGGGGCATTTTCGGAGCTGGCACCGTCCTAAGTTCCTTGGAACAGGACGTCACAGAGGGTGAGAATCCCGTGCCTGGATGGCTGTCCAGCTCCATGTGAGGTGTCTCCGACGAGTCGAGTTGTTTGGGAATGCAGCTCAAAATGGGTGGTAAATTTCATCTAAAGCTAAATACTGGCGAGAGACCGATAGCGCACAAGTAGAGTGATCGAAAGATGAAAAGCACTTTGAAAAGAGAGTTAAAAAGTACGTGAAATTGTTGAAAGGGAAGCGCTTGAGACCAGACTCAACCTTCATCAACTGTGCTTCTGTGCGGTGCACTTGCCGGGGGTTGGGCCAGCATCGGTTTTGACGGTGGGATAAAGGTTCGAGGAATGTGGCTCCCCGATTCCGGGGAGTGTTATAGCCCTGAGCGCAATGCCACCTGTTGGGAAGGACCTTCCGCTAGGATGCTGGCGCAATGGTCTTAAGCGGCCCGTCTTGAAACACGGACCAAGGAGTCTAACATCTATGCGAGTGTTCGGGTGGAAAACCCTTGCGCGTAATGAAAGTGAACGGAGGTGGGAAGGGGTGCACCATCGACCGATCCTGATGTCTTCGGAAGGATTTGAGTAGGAGCATAGCTGTTGGGACCCGAAAGATGGTGAACTATGCCTGAATAGGGTGAAGCCAGAGGAAACTCTGGTGGAGGCTCGCAGCGGTTCTGACGTGCAAATCGATCGTCAAATTTTATAGGGG
>F389_ITS_XYY
AGGTGACCTGCGGAGG--TCATTATCAGTGCCTTTACGCGTACACAATTCAACACTCTGCGTACCTTTCCTGTTGCTTCCGGAGCGGCTAACCCCCGACCATAGGTGGTCCCTTCCTGCGGATGGTGAAACCACTTGCA-TTATCTTGCCATCAGTCTGAATTTTGTTAATAACAATTGTTAAAACTTTCAACAACGGATCTCTTGGTTCTCGCATCGATGAAGAACGCAGCGAAATGCGATAAGTAGTGTGAATTGCAGAATTCAGTGAATCATCGAATCTTTGAACGCACATTGCGCCTCCTGGCATTCCGGGAGGCATGCCTGTTCGAGCGTCAACCCACTCAAGCTCTTTGGCTTGGTTATGGGGGTTGAGGTACGTCCTTTTGCAACCTCACCTTCGAAATTCAGAGGCGGATTGCCCATTG-TTGCCCTGGCGTTATAAGTTGCTCTTTCGCTTGGA-TTTCATGGTCGTCTTGCCACAAACCTATTTTCTTTTAT--GTTGACCTCGGATCAGGTAGGGATACCCGCTGAACTTAAGCATATCATTGCCTCAGTAACTGCGAGTGAAGCGGCAAAAGCTCAAATTTGAAATCTGACGCTGGCGTTCGAATTGTAATTTGGAGGGGCATTTTCGGAGCTGGCGCCGTCCTAAGTTCCTTGGAACAGGACGTCACAGAGGGTGAGAATCCCGTGCCTGGATGGCTGTCCAGCTCCATGTGAGGTGTCTCCGACGAGTCGAGTTGTTTGGGAATGCAGCTCAAAATGGGTGGTAAATTTCATCTAAAGCTAAATACTGGCGAGAGACCGATAGCGCACAAGTAGAGTGATCGAAAGATGAAAAGCACTTTGAAAAGAGAGTTAAAAAGTACGTGAAATTGTTGAAAGGGAAGCGCTTGAGACCAGACTCAACCTTCATCAACTGTGCTTCTGTGCGGTGCACTTGCCGGTGGTTGGGCCAGCATCGGTTTTGACGGTGGGATAAAGGTTCGAGGAATGTGGCTCCCCGATTCCGGGGAGTGTTATAGCCCTGAGCGCAATGCCACCTGTTGGGAAGGACCTTCCGCTAGGATGCTGGCGCAATGGTCTTAAGCGGCCCGTCTTGAAACACGGACCAAGGAGTCTAACATCTATGCGAGTGTTCGGGTGGAAAACCCTTGCGCGTAATGAAAGTGAACGGAGGTGGGAAGGGGTGCACCATCGACCGATCCTGATGTCTTCGGAAGGATTTGAGTAGGAGCATAGCTGTTGGGACCCGAAAGATGGTGAACTATGCCTGAATAGGGTGAAGCCAGAGGAAACTCTGGTGGAGGCTCGCAGCGGTTCTGACGTGCAAATCGATCGTCAAATTTTATAGGGG
>F402_ITS_KONG
-----------------------------------------------------------------------------------------------------------------------------------------------------------------------------------------------------------------------------------------------------------------------------------------------------------------------------------------------------------------------------------------------------------------------------------------------------------------------------------------------------------------------------------------------------------------------TTGCCTCAGTAACTGCGAGTGAAGCGGCAAAAGCTCAAATTTGAAATCTGACGCTGGCGTTCGAATTGTAATTTGGAGGGGCATTTTCGGAGCTGGCGCCGTCCTAAGTTCCTTGGAACAGGACGTCACAGAGGGTGAGAATCCCGTGCCTGGATGGCTGTCCAGCTCCATGTGAGGTGTCTCCGACGAGTCGAGTTGTTTGGGAATGCAGCTCAAAATGGGTGGTAAATTTCATCTAAAGCTAAATACTGGCGAGAGACCGATAGCGCACAAGTAGAGTGATCGAAAGATGAAAAGCACTTTGAAAAGAGAGTTAAAAAGTACGTGAAATTGTTGAAAGGGAAGCGCTTGAGACCAGACTCAACCTTCATCAACTGTGCTTCTGTGCGGTGCACTTGCCGGTGGTTGGGCCAGCATCGGTTTTGACGGTGGGATAAAGGTTCGAGGAATGTGGCTCCCCGATTCCGGGGAGTGTTATAGCCCTGAGCGCAATGCCACCTGTTGGGAAGGACCTTCCGCTAGGATGCTGGCGCAATGGTCTTAAGCGGCCCGTCTTGAAACACGGACCAAGGAGTCTAACATCTATGCGAGTGTTCGGGTGGAAAACCCTTGCGCGTAATGAAAGTGAACGGAGGTGGGAAGGGGTGCACCATCGACCGATCCTGATGTCTTCGGAAGGATTTGAGTAGGAGCATAGCTGTTGGGACCCGAAAGATGGTGAACTATGCCTGAATAGGGTGAAGCCAGAGGAAACTCTGGTGGAGGCTCGCAGCGGTTCTGACGTGCAAATCGATCGTCAAATTTTATAGGGG
>KM010070__Otidea_alutacea_Moorefun19_ITS
AGGTGACCTGCGGAAGGATCATTATCAGTGCCTTTACGCGTACACAATTCAACACTCTGCGTACCTTTCCCGTTGCTTCCGGAGCGGCTAACCCCCGACCATCGTTGGTCCCTTCCTGCGGAGGGTGAAACCATTTGCA-TTGTCTTGCCATCAGTCTGAATTTTGTTAATAACAATTGTTAAAACTTTCAACAACGGATCTCTTGGTTCTCGCATCGATGAAGAACGCAGCGAAATGCGATAAGTAGTGTGAATTGCAGAATTCAGTGAATCATCGAATCTTTGAACGCACATTGCGCCTCCTGGCATTCCGGGAGGCATGCCTGTTCGAGCGTCAACCCACTCAAGCTCTTTGGCTTGGTTATGGAGGTTGAGCTATGCCCTTCGGTAACCTCACCTTCGAAATTCAGAGGCGGATTGCCCCGTG-TTGCCCTGGCGTTATAAGTTGCTCTTTCGCTCGGA-TTACATGGCCATCTCGCCGCAAACCTCTGACCATCTAT--GTTGACCTCGGATCAGGTAGGGATACCCGCTGAACTTAAGCATATC------------ACTGCGAGTGAAGCGGCAAAAGCTCAAATTTGAAATCTGACGTTGGCGTTCGAATTGTAATTTGGAGGGGCATTTTCGGAGCTGGCGTCGTCCTAAGTTCCTTGGAACAGGACGTCACAGAGGGTGAGAATCCCGTGCCTGGATGGATGTCCAGCTCCATGTGAGGTGTCTCCGACGAGTCGAGTTGTTTGGGAATGCAGCTCAAAATGGGTGGTAAATTTCATCTAAAGCTAAATACTGGCGAGAGACCGATAGCGCACAAGTAGAGTGATCGAAAGATGAAAAGCACTTTGAAAAGAGAGTTAAAAAGTACGTGAAATTGTTGAAAGGGAAGCGCTTGAGACCAGACTCAACCTTCATCAGCTGCGCTTCTGTGCGGTGCACTTGCCGTGGGTTGGGCCAGCATCGGTTTTGACGGTGGGATAAAGGTTCGAGGAATGTGGCTCCCCGATTCCGGGGAGTGTTATAGCCCTGAGCGCAATGCCACCTGTTGGGAAGGACCTTCCGCTAGGATGCTGGCGCAATGGTCTTAAGCGGCCCGTCTTGAAACACGGACCAAGGAGTCTAACATCTATGCGAGTGTTCGGGTGGAAAACCCTTGCGCGTAATGAAAGTGAACGGAGGTGGGAAGGGGTGCACCATCGACCGATCCTGATGTCTTCGGAAGGATTTGAGTAGGAGCATAGCTGTTGGGACCCGAAAGATGGTGAACTATGCCTGAATAGGGTGAAGCCAGAGGAAACTCTGGTGGAGGCTCGCAGCGGTTCTGACGTGCAAATCGATCGTCAAATTTTATAGGGG
>KM010069__Otidea_alutacea_SF257085_ITS
AGGTGACCTGCGGAAGGATCATTATCAGTGCCTTTACGCGTACACAATTCAACACTCTGCGTACCTTTCCCGTTGCTTCCGGAGCGGCTAACCCCCGACCATCGGTGGTCCCTTCCTTCGGAGGGTGAAACCATTTGCA-TTACCTTGCCATCAGTCTGAATTTTGTTAATAACAATCGTTAAAACTTTCAACAACGGATCTCTTGGTTCTCGCATCGATGAAGAACGCAGCGAAATGCGATAAGTAGTGTGAATTGCAGAATTCAGTGAATCATCGAATCTTTGAACGCACATTGCGCCTCCTGGCATTCCGGGAGGCATGCCTGTTCGAGCGTCAACCCACTCAAGCTCTTTGGCTTGGTTATGAAGGTTGAGCTATGCCCATTGGTGACCTCACCTTCGAAATTCAGAGGCGGATTGCCCCATG-TTTCCCTGGCGTTATAAGTTGCTCTTTCGCTCGGA-TTACATGGCCATCCTGCCACAAACCTCTAACCATCTAT--GTTGACCTCGGATCAGGTAGGGATACCCGCTGAACTTAAGCATATCA--GCCTCAGTAACTGCGAGTGAAGCGGCAAAAGCTCAAATTTGAAATCTGACGTTGACGTTCGAATTGTAATTTGGAGGGGCATTTTCGGAGCTGGCGTCGTCCTAAGTTCCTTGGAACAGGACGTCACAGAGGGTGAGAATCCCGTGCCTGGATGACTGTCCAGCTCCATGTGAGGTGTCTCCGACGAGTCGAGTTGTTTGGGAATGCAGCTCAAAATGGGTGGTAAATTTCATCTAAAGCTAAATACTGGCGAGAGACCGATAGCGCACAAGTAGAGTGATCGAAAGATGAAAAGCACTTTGAAAAGAGAGTTAAAAAGTACGTGAAATTGTTGAAAGGGAAGCGCTTGAGACCAGACTCAACCTTCATCAGCTGTGCTTCTGTACGGTGCACTTGCCGGGGGTTGGGCCAGCATCGGTTTTGACGGTGGGATAAAGGTTCGAGGAATGTGGCTCCCCGATTCCGGGGAGTGTTATAGCCCTGAGCGCAATGCCACCAGTCGGGAAGGACCTTCCGCTAGGATGCTGGCGAAATGGTTTTAAGCGGCCCGTCTTGAAACACGGACCAAGGAGTCTAACATCTATGCGAGTGTTCGGGTGGAAAACCCTTGCGCGTAATGAAAGTGAACGGAGGTGGGAAGGGGTGCACCATCGACCGATCCTGATGTCTTCGGAAGGATTTGAGTAGGAGCATAGCTGTTGGGACCCGAAAGATGGTGAACTATGCCTGAATAGGGTGAAGCCAGAGGAAACTCTGGTGGAGGCTCGCAGCGGTTCTGACGTGCAAATCGATCGTCAAATTTTATAGGGG
>KM010066_Otidea_alutacea_KH_09_178_ITS
------CCTGCGGAAGGATCATTATCAGTGCCTTTACGCGTACACAATTCAACACTCTGCGTACCTTTCCTGTTGCTTCCGGAGCGGCTAACCCCCGACTACTGGTGGTCCCTTCCTGCGGAGGGTGAAACCATTTGCA-TTGTCTTGCCATCAGTCTGAATTTTGTTAATAACAATTGTTAAAACTTTCAACAACGGATCTCTTGGTTCTCGCATCGATGAAGAACGCAGCGAAATGCGATAAGTAGTGTGAATTGCAGAATTCAGTGAATCATCGAATCTTTGAACGCACATTGCGCCTCCTGGCATTCCGGGAGGCATGCCTGTTCGAGCGTCAACCCACTCAAGCTCTTCGGCTTGGTTATGGAGGTTGAGCTACACCCTTCGGTGACCTCACCTTCGAAATTCAGAGGCGGATTGCCCCGTG-TTGCCCTGGCGTTATAAGTTGCTCTTTCGCTTGGA-TTACATGGCCATTTTGCCACAAACTTTTAATTTTCCAT--GTTGACCTCGGATCAGGTAGGGATACCCGCTGAACTTAAGCATATCATTGCCTCAGTAACTGCGAGTGAAGCGGCAAAAGCTCAAATTTGAAATCTGACGCTGGCGTTCGAATTGTAATTTGGAGGGGCATTTTCGGAGCTGGCGTCGTCCTAAGTTCCTTGGAACAGGACGTCACAGAGGGTGAGAATCCCGTGCCTGGATGGCTGTCCAGCTCCATGTGAGGTGTCTCCGACGAGTCGAGTTGTTTGGGAATGCAGCTCAAAATGGGTGGTAAATTTCATCTAAAGCTAAATACTGGCGAGAGACCGATAGCGCACAAGTAGAGTGATCGAAAGATGAAAAGCACTTTGAAAAGAGAGTTAAAAAGTACGTGAAATTGTTGAAAGGGAAGCGCTTGAGACCAGACTCAACCTTTATCAGCTGTGCTTTTGTGCAGTGCACTTGCCGGAGGTTGGGCCAGCATCGGTTTTGACGGTGGGATAAAGGTTCGAGGAATGTGGCTCCCCGATTTCGGAGAGTGTTATAGCCCTGAGCGCAATGCCACCTGTTGGGAAGGACCTTCCGCTAGGATGCTGGCGCAATGGTCTTAAGCGGCCCGTCTTGAAACACGGACCAAGGAGTCTAACATCTATGCGAGTGTTCGGGTGGAAAACCCTTGCGCGTAATGAAAGTGAACGGAGGTGGGAAGGGGTGCACCATCGACCGATCCTGATGTCTTCGGAAGGATTTGAGTAGGAGCATAGCTGTTGGGACCCGAAAGATGGTGAACTATGCCTGAATAGGGTGAAGCCAGAGGAAACTCTGGTGGAGGCTCGCAGCGGTTCTGACGTGCAAATCGATCGTCAAATTTTATAGGGG
>KM010064_Otidea_alutacea_KH_09_135_ITS
------CCTGCGGAAGGATCATTATCAGTGCCTTTATGCGTACACAATTCAACACTCTGCGTACCTTTCCTGTTGCTTCCGGAGCGGCTAACCCCCGACTATCGATGGTCCCTTCCTGCGGAGGGTGAAACCATTTGCA-TTATCTTGCCATCAGTCTGAATTTTGTTAATAACAATCGTTAAAACTTTCAACAACGGATCTCTTGGTTCTCGCATCGATGAAGAACGCAGCGAAATGCGATAAGTAGTGTGAATTGCAGAATTCAGTGAATCATCGAATCTTTGAACGCACATTGCGCCTCCTGGCATTCCGGGAGGCATGCCTGTTCGAGCGTCAACCCACTCAAGCTCTTTGGCTTGGTTATGGAGGTTGAGCTACACCCTTCGGTGACCTCACCTTCGAAATTGAGAGGCGGATTGCCCCGTG-TTGCCCTGGCGTTATAAGTTGCTCTTTCGCTTGGA-TTCCATGGTCGTCTTGCCACAAACCTTTAATCTTCCAT--GTTGACCTCGGATCAGGTAGGGATACCCGCTGAACTTAAGCATATCATTGCCTCAGTAACTGCGAGTGAAGCGGCAAAAGCTCAAATTTGAAATCTGACGCTGGCGTTCGAATTGTAATTTGGAGGGGCATTTTCGGAGCTGGCGTCGTCCTAAGTTCCTTGGAACAGGACGTCACAGAGGGTGAGAATCCCGTGCCTGGATGGCTGTCCAGCTCCATGTGAGGTGTCTCCGACGAGTCGAGTTGTTTGGGAATGCAGCTCAAAATGGGTGGTAAATTTCATCTAAAGCTAAATACTGGCGAGAGACCGATAGCGCACAAGTAGAGTGATCGAAAGATGAAAAGCACTTTGAAAAGAGAGTTAAAAAGTACGTGAAATTGTTGAAAGGGAAGCGCTTGAGACCAGACTCAACCGTTATCAGCTGTGCTTTTGTGCAGTGCACTTGCCGAGGGTTGGGCCAGCATCGGTTTTGACGGTGGGATAAAGGTTCGAGGAATGTGGCTCCCCGATTCCGGGGAGTGTTATAGCCCTGAGCGCAATGCCACCTGTTGGGAAGGACCTTCCGCTAGGATGCTGGCGCAATGGTCTTAAGCGGCCCGTCTTGAAACACGGACCAAGGAGTCTAACATCTATGCGAGTGTTCGGGTGGAAAACCCTTGCGCGTAATGAAAGTGAACGGAGGTGGGAAGGGGTGCACCATCGACCGATCCTGATGTCTTCGGAAGGATTTGAGTAGGAGCATAGCTGTTGGGACCCGAAAGATGGTGAACTATGCCTGAATAGGGTGAAGCCAGAGGAAACTCTGGTGGAGGCTCGCAGCGGTTCTGACGTGCAAATCGATCGTCAAATTTTATAGGGG
>KM010062_Otidea_alutacea_JS_08_81_ITS
AGGTGACCTGCGGAAGGATCATTATCAGTGCCTTTACGCGTACACAATTCAACACTCTGCGTACCTTTCCTGTTGCTTCCGGAGCGGCTAACCCCCGACCATCGGTGGTCCCTTCCTGCGGAGGGTGAAACCATTTGCA-TTGTCTTGCCATCAGTCTGAATTTTGTTAATAACAATCGTTAAAACTTTCAACAACGGATCTCTTGGTTCTCGCATCGATGAAGAACGCAGCGAAATGCGATAAGTAGTGTGAATTGCAGAATTCAGTGAATCATCGAATCTTTGAACGCACATTGCGCCTCCTGGTATTCCGGGAGGCATGCCTGTTCGAGCGTCAACCCACTCAAGCTCTTTGGCTTGGTTATGGAGGTTGAGCTATGCCCTTTGGTGACCTCACCTTCGAAATTCAGAGGCGGATTGCCCCGTG-TTGCCCTGGCGTTATAAGTTGCTCTTTCGCTTGGA-TTACATGGTCATCTTGCCACAAACCTTTAACCTTCCAT--GTTGACCTCGGATCAGGTAAGGATACCCGCTGAACTTAAGCATATCA--GCCTCAGTAACTGCGAGTGAAGCGGCAAAAGCTCAAATTTGAAATCTGACGCTGGCGTTCGAATTGTAATTTGGAGGGGCATTTTCGGAGCTGACGCCGTCCTAAGTTCCTTGGAACAGGACGTCACAGAGGGTGAGAATCCCGTGCCTGGATGGCTGTCCAGCTCCATGTGAGGTGTCTCCGACGAGTCGAGTTGTTTGGGAATGCAGCTCAAAATGGGTGGTAAATTTCATCTAAAGCTAAATACTGGCGAGAGACCGATAGCGCACAAGTAGAGTGATCGAAAGATGAAAAGCACTTTGAAAAGAGAGTTAAAAAGTACGTGAAATTGTTGAAAGGGAAGCGCTTGAGACCAGACTCAACCTTCATCAGCTGTGCTTTTGTGCGGTGCACTTGCCGGGGGTTGGGCCAGCATCGGTTTCGACGGTGGGACAAAGGTTCGAGGAATGTGGCTCCCCGATTTCGGGGAGTGTTATAGCCCTGAGCGCAATGCCACCTGTTGGGAAGGACCTTCCGCTAGGATGCTGGCGCAATGGTCTTAAGCGGCCCGTCTTGAAACACGGACCAAGGAGTCTAACATCTATGCGAGTGTTCGGGTGGAAAACCCTTGCGCGTAATGAAAGTGAACGGAGGTGGGAAGGGGTGCACCATCGACCGATCCTGATGTCTTCGGAAGGATTTGAGTAGGAGCATAGCTGTTGGGACCCGAAAGATGGTGAACTATGCCTGAATAGGGTGAAGCCAGAGGAAACTCTGGTGGAGGCTCGCAGCGGTTCTGACGTGCAAATCGATCGTCAAATTTTATAGGGG
>KM010072_Otidea_alutacea_ARAN_A3023204_ITS
AGGTGACCTGCGGAAGGATCATTATCAGTGCCTTTACGCGTACACAATTCAACACTCTGCGTACCTTTCCTGTTGCTTCCGGAGCGGCTAACCCCCGACCATCGGTGGTCCCTTCCTGCGGATGGTGAAACCACTTGCA-TTATCTTGCCATCAGTCTGAATTTTGTTAATAACAATTGTTAAAACTTTCAACAACGGATCTCTTGGTTCTCGCATCGATGAAGAACGCAGCGAAATGCGATAAGTAGTGTGAATTGCAGAATTCAGTGAATCATCGAATCTTTGAACGCACATTGCGCCTCCTGGCATTCCGGGAGGCATGCCTGTTCGAGCGTCAACCCACTCAAGCTCTTTGGCTTGGTTATGGGGGTTGAGGTACGTCCTTTGGCGACCTCACCCTCGAAATTCAGAGGCGGATTGCCCATTG-TTGCCCTGGCGTTATAAGTTGCTCTTTCGCTTGGA-TTTCATGGTCGTCTTGCCACAAACCTTTTTTCTTTTAT--GTTGACCTCGGATCAGGTAGGGATACCCGCTGAACTTAAGCATATCATTGCCTCAGTAACTGCGAGTGAAGCGGCAAAAGCTCAAATTTGAAATCTGACGCTGGCGTTCGAATTGTAATTTGGAGGGGCATTTTCGGAGCTGGCACCGTCCTAAGTTCCTTGGAACAGGACGTCACAGAGGGTGAGAATCCCGTGCCTGGATGGCTGTCCAGCTCCATGTGAGGTGTCTCCGACGAGTCGAGTTGTTTGGGAATGCAGCTCAAAATGGGTGGTAAATTTCATCTAAAGCTAAATACTGGCGAGAGACCGATAGCGCACAAGTAGAGTGATCGAAAGATGAAAAGCACTTTGAAAAGAGAGTTAAAAAGTACGTGAAATTGTTGAAAGGGAAGCGCTTGAGACCAGACTCAACCTTCATCAACTGTGCTTCTGTGCGGTGCACTTGCCGGGGGTTGGGCCAGCATCGGTTTTGACGGTGGGATAAAGGTTCGAGGAATGTGGCTCCCCGATTCCGGGGAGTGTTATAGCCCTGAGCGCAATGCCACCTGTTGGGAAGGACCTTCCGCTAGGATGCTGGCGCAATGGTCTTAAGCGGCCCGTCTTGAAACACGGACCAAGGAGTCTAACATCTATGCGAGTGTTCGGGTGGAAAACCCTTGCGCGTAATGAAAGTGAACGGAGGTGGGAAGGGGTGCACCATCGACCGATCCTGATGTCTTCGGAAGGATTTGAGTAGGAGCATAGCTGTTGGGACCCGAAAGATGGTGAACTATGCCTGAATAGGGTGAAGCCAGAGGAAACTCTGGTGGAGGCTCGCAGCGGTTCTGACGTGCAAATCGATCGTCAAATTTTATAGGGG
>KM010071_Otidea_alutacea_KH_09_133_ITS
AGGTGACCTGCGGAAGGATCATTATCAGTGCCTTTACGCGTACACAATTCAACACTCTGCGTACCTTTCCTGTTGCTTCCGGAGCGGCTAACCCCCGACCATCGGTGGTCCCTTCCTGCGGATGGTGAAACCACTTGCA-TTATCTTGCCATCAGTCTGAATTTTGTTAATAACAATTGTTAAAACTTTCAACAACGGATCTCTTGGTTCTCGCATCGATGAAGAACGCAGCGAAATGCGATAAGTAGTGTGAATTGCAGAATTCAGTGAATCATCGAATCTTTGAACGCACATTGCGCCTCCTGGCATTCCGGGAGGCATGCCTGTTCGAGCGTCAACCCACTCAAGCTCTTTGGCTTGGTTATGGGGGTTGAGGTACGTCCTTTGGCGACCTCACCCTCGAAATTCAGAGGCGGATTGCCCATTG-TTGCCCTGGCGTTATAAGTTGCTCTTTCGCTTGGA-TTTCATGGTCGTCTTGCCACAAACCTTTTTTCTTTTAT--GTTGACCTCGGATCAGGTAGGGATACCCGCTGAACTTAAGCATATCAATGCCTCAGTAACTGCGAGTGAAGCGGCAAAAGCTCAAATTTGAAATCTGACGCTGGCGTTCGAATTGTAATTTGGAGGGGCATTTTCGGAGCTGGCACCGTCCTAAGTTCCTTGGAACAGGACGTCACAGAGGGTGAGAATCCCGTGCCTGGATGGCTGTCCAGCTCCATGTGAGGTGTCTCCGACGAGTCGAGTTGTTTGGGAATGCAGCTCAAAATGGGTGGTAAATTTCATCTAAAGCTAAATACTGGCGAGAGACCGATAGCGCACAAGTAGAGTGATCGAAAGATGAAAAGCACTTTGAAAAGAGAGTTAAAAAGTACGTGAAATTGTTGAAAGGGAAGCGCTTGAGACCAGACTCAACCTTCATCAACTGTGCTTCTGTGCGGTGCACTTGCCGGGGGTTGGGCCAGCATCGGTTTTGACGGTGGGATAAAGGTTCGAGGAATGTGGCTCCCCGATTCCGGGGAGTGTTATAGCCCTGAGCGCAATGCCACCTGTTGGGAAGGACCTTCCGCTAGGATGCTGGCGCAATGGTCTTAAGCGGCCCGTCTTGAAACACGGACCAAGGAGTCTAACATCTATGCGAGTGTTCGGGTGGAAAACCCTTGCGCGTAATGAAAGTGAACGGAGGTGGGAAGGGGTGCACCATCGACCGATCCTGATGTCTTCGGAAGGATTTGAGTAGGAGCATAGCTGTTGGGACCCGAAAGATGGTGAACTATGCCTGAATAGGGTGAAGCCAGAGGAAACTCTGGTGGAGGCTCGCAGCGGTTCTGACGTGCAAATCGATCGTCAAATTTTATAGGGG
>AF072074_Otidea_umbrina_OSC_56758_ITS
--------------------------------------------CAATTCAACACTCTGCGTACCTTTCCCGTTGCTTCCGGAGCGGCTAACCCCCGACCATCGTTGGTCCCTTCCTGCGGAGGGTGAAA-CATTTGCA-TTATCTTGCCATCAGTCTGAATTTTGTTAATAACAATTGTTAAAACTTTCAACAACGGATCTCTTGGTTCTCGCATCGATGAAGAACGCAGCGAAATGCGATAAGTAGTGTGAATTGCAGAATTCAGTGAATCATCGAATCTTTGAACGCACATTGCGCCTCCTGGCATTCCGGGAGGCATGCCTGTTCGAGCGTCAACCCACTC-AGCTCTTTGGCTTGGTTATGGAGGTTGAGCTATGCCCTTCGGTAACCTCACCTTCGAAATTCAGAGGCGGATTGCCCCGTG-TTGCCCTGGCGTTATAAGTTGCTCTTTCGCTCGGA-TTACATGGCCATCTCGCCGCA------------------------------------------------------------------TTGCCTCAGTAACTGCGAGTGAAGCGGCAAAAGCTCAAATTTGAAATCTGACGTTGGCGTTCGAATTGTAATTTGGAGGGGCATTTTCGGAGCTGGCGTCGTCCTAAGTTCCTTGGAACAGGACGTCACAGAGGGTGAGAATCCCGTGCCTGGATGGATGTCCAGCTCCATGTGAGGTGTCTCCGACGAGTCGAGTTGTTTGGGAATGCAGCTCAAAATGGGTGGTAAATTTCATCTAAAGCTAAATACTGGCGAGAGACCGATAGCGCACAAGTAGAGTGATCGAAAGATGAAAAGCACTTTGAAAAGAGAGTTAAAAAGTACGTGAAATTGTTGAAAGGGAAGCGCTTGAGACCAGACTCAACCTTCATCAGCTGCGCTTCTGTGCGGTGCACTTGCCGTGGGTTGGGCCAGCATCGGTTTTGACGGTGGGATAAAGGTTCGAGGAATGTGGCTCCCCGATTCCGGGGAGTGTTATAGCCCTGAGCGCAATGCCACCTGTTGGGAAGGACCTTCCGCTAGGATGCTGGCGCAATGGTCTTAAGCGGCCCGTCTTGAAACACGGACCAAGGAGTCTAACATCTATGCGAGTGTTCGGGTGGAAAACCCTTGCGCGTAATGAAAGTGAACGGAGGTGGGAAGGGGTGCACCATCGACCGATCCTGATGTCTTCGGAAGGATTTGAGTAGGAGCATAGCTGTTGGGACCCGAAAGATGGTGAACTATGCCTGAATAGGGTGAAGCCAGAGGAAACTCTGGTGGAGGCTCGCAGCGGTTCTGACGTGCAAATCGATCGTCAAATTTTATAGGGG
>KM010060_Otidea_alutacea_KH_10_193_ITS
AGGTGACCTGCGGAAGGATCATTATCAGTGCCTTTACGCGTACACAATTCAACACTCTGCGTACCTTTCCTGTTGCTTCCGGAGCGGCTAACCCCCGACCATCGGTGGTCCCTTCCTGCGGAGGGTGAAACCATTTGCA-TTGTCTTGCCATCAGTCTGAATTTTGTTAATAACAATCGTTAAAACTTTCAACAACGGATCTCTTGGTTCTCGCATCGATGAAGAACGCAGCGAAATGCGATAAGTAGTGTGAATTGCAGAATTCAGTGAATCATCGAATCTTTGAACGCACATTGCGCCTCCTGGTATTCCGGGAGGCATGCCTGTTCGAGCGTCAACCCACTCAAGCTCTTTGGCTTGGTTATGGAGGTTGAGCTATGCCCTTTGGTGACCTCACCTTCGAAATTCAGAGGCGGATTGCCCCGTG-TTGCCCTGGCGTTATAAGTTGCTCTTTCGCTTGGA-TTACATGGTCATCTTGCCACAAACCTTTAACCTTCCAT--GTTGACCTCGGATCAGGTAAGGATACCCGCTGAACTTAAGCATATCA----------------------AGCGGCAAAAGCTCAAATTTGAAATCTGACGCTGGCGTTCGAATTGTAATTTGGAGGGGCATTTTCGGAGCTGACGCCGTCCTAAGTTCCTTGGAACAGGACGTCACAGAGGGTGAGAATCCCGTGCCTGGATGGCTGTCCAGCTCCATGTGAGGTGTCTCCGACGAGTCGAGTTGTTTGGGAATGCAGCTCAAAATGGGTGGTAAATTTCATCTAAAGCTAAATACTGGCGAGAGACCGATAGCGCACAAGTAGAGTGATCGAAAGATGAAAAGCACTTTGAAAAGAGAGTTAAAAAGTACGTGAAATTGTTGAAAGGGAAGCGCTTGAGACCAGACTCAACCTTCATCAGCTGTGCTTTTGTGCGGTGCACTTGCCGGGGGTTGGGCCAGCATCGGTTTCGACGGTGGGACAAAGGTTCGAGGAATGTGGCTCCCCGATTTCGGGGAGTGTTATAGCCCTGAGCGCAATGCCACCTGTTGGGAAGGACCTTCCGCTAGGATGCTGGCGCAATGGTCTTAAGCGGCCCGTCTTGAAACACGGACCAAGGAGTCTAACATCTATGCGAGTGTTCGGGTGGAAAACCCTTGCGCGTAATGAAAGTGAACGGAGGTGGGAAGGGGTGCACCATCGACCGATCCTGATGTCTTCGGAAGGATTTGAGTAGGAGCATAGCTGTTGGGACCCGAAAGATGGTGAACTATGCCTGAATAGGGTGAAGCCAGAGGAAACTCTGGTGGAGGCTCGCAGCGGTTCTGACGTGCAAATCGATCGTCAAATTTTATAGGGG
>AF072070_Otidea_alutacea_OSC_56747_ITS
--------------------------------------------CAATTCAACACTCTGCGTACCTTTCCTGTTGCTTCCGGAGCGGCTAA-------CCATCGGTGGTCCCTTCCTGCGGAGGGTGAAACCATTTGCA-TTATCTTGCCATCAGTCTGAATTTTGTTAATAACAATTGTTAAAACTTTCAACAACGGATCTCTTGGTTCTCGCATCGATGAAGAACGCAGCGAAATGCGATAAGTAGTGTGAATTGCAGAATTCAGTGAATCATCGAATCTTTGAACGCACATTGCGCCTCCTGGCATTCCGGGAGGCATGCCTGTTCGAGCGTCAACCCACTCAAGCTCTTTGGCTTGGTTATGGAGGTTGAGCTACGTCCTTCGGTGACCTCACCTTCGAAATTCAGAGGCGGATCGTCCATTG-TTGCCCTGGCGTTATAAGTTTCTCTTTCGCTTGGA-TTACATGGTCATCTCGCCACA------------------------------------------------------------------TTGCCTCAGTAACTGCGAGTGAAGCGGCAAAAGCTCAAATTTGAAATCTGACGCTGGCGTTCGAATTGTAATTTGGAGGGGCATTTTCGGAGCTGGCGTCGTCCTAAGTTCCTTGGAACAGGACGTCACAGAGGGTGAGAATCCCGTGCCTGGATGGCTGTCCAGCTCCATGTGAGGTGTCTCCGACGAGTCGAGTTGTTTGGGAATGCAGCTCAAAATGGGTGGTAAATTTCATCTAAAGCTAAATACTGGCGAGAGACCGATAGCGCACAAGTAGAGTGATCGAAAGATGAAAAGCACTTTGAAAAGAGAGTTAAAAAGTACGTGAAATTGTTGAAAGGGAAGCGCTTGAGACCAGACTCAACCTTCATCAGCCGTGCTTTTGTGCGGTGCACTTGCCGGGGGTTGGGCCAGCATCGGTTTTGACGGTGGGATAAAGGTTCGAGGAATGTGGCTCCCCGATTTCGGGGAGTGTTATAGCCCTGAGCGCAATGCCACCTGTTGGGAAGGACCTTCCGCTAGGATGCTGGCGCAATGGTCTTAAGCGGCCCGTCTTGAAACACGGACCAAGGAGTCTAACATCTATGCGAGTGTTCGGGTGGAAAACCCTTGCGCGTAATGAAAGTGAACGGAGGTGGGAAGGGGTGCACCATCGACCGATCCTGATGTCTTCGGAAGGATTTGAGTAGGAGCATAGCTGTTGGGACCCGAAAGATGGTGAACTATGCCTGAATAGGGTGAAGCCAGAGGAAACTCTGGTGGAGGCTCGCAGCGGTTCTGACGTGCAAATCGATCGTCAAATTTTATAGGGG
>KT818924_Otidea_alutacea_KM142010_ITS
AGGTGACCTGCGGAAGGATCATTATCAGTGCCTTTACGCGTACACAATTCAACACTCTGCGTACCTTTCCTGTTGCTTCCGGAGCGGCTAACCCCCGACTACTGGTGGTCCCTTCCTGCGGAGGGTGAAACCATTTGCA-TTGTCTTGCCATCAGTCTGAATTTTGTTAATAACGATTGTTAAAACTTTCAACAACGGATCTCTTGGTTCTCGCATCGATGAAGAACGCAGCGAAATGCGATAAGTAGTGTGAATTGCAGAATTCAGTGAATCATCGAATCTTTGAACGCACATTGCGCCTCCTGGCATTCCGGGAGGCATGCCTGTTCGAGCGTCAACCCACTCAAGCTCTTCGGCTTGGTTATGGAGGTTGAGCTACACCCTTCGGTGACCTCACCTTCGAAATTCAGAGGCGGATTGCCCCGTG-TTGCCCTGGCGTTATAAGTTGCTCTTTCGCTTGGA-TTACATGGCCATTTTGCCACAAACTTTTAATT-TCCAT--GT-----------------------------------------------------------------------------------------------------------------------------------------------------------------------------------------------------------------------------------------------------------------------------------------------------------------------------------------------------------------------------------------------------------------------------------------------------------------------------------------------------------------------------------------------------------------------------------------------------------------------------------------------------------------------------------------------------------------------------------------------------------------------------------------------------------------------------------------------------------------------------------------
>KM010076_Otidea_alutacea_KH_13_50_ITS
AGGTGACCTGCGGAAGGATCATTATCAGTGCCTTTATGCGTACACAATTCAACACTCTGCGTACCTTTCCTGTTGCTTCCGGAGCGGCTAACCCCCGACTATCGATGGTCCCTTCCTGCGGAGGGTGAAACCATTTGCA-TTATCTTGCCATCAGTCTGAATTTTGTTAATAACAATCGTTAAAACTTTCAACAACGGATCTCTTGGTTCTCGCATCGATGAAGAACGCAGCGAAATGCGATAAGTAGTGTGAATTGCAGAATTCAGTGAATCATCGAATCTTTGAACGCACATTGCGCCTCCTGGCATTCCGGGAGGCATGCCTGTTCGAGCGTCAACCCACTCAAGCTCTTTGGCTTGGTTATGGAGGTTGAGCTACACCCTTCGGTGACCTCACCTTCGAAATTGAGAGGCGGATTGCCCCGTG-TTGCCCTGGCGTTATAAGTTGCTCTTTCGCTTGGA-TTCCATGGTCGTCTTGCCACAAACCTTTAATCTTCCAT--GTTGACCTCGGATCAGGTAGGGATACCCGCTGAACTTAAGCATATCA--GCCTCAGTAACTGCGAGTGAAGCGGCAAAAGCTCAAATTTGAAATCTGACGCTGGCGTTCGAATTGTAATTTGGAGGGGCATTTTCGGAGCTGGCGTCGTCCTAAGTTCCTTGGAACAGGACGTCACAGAGGGTGAGAATCCCGTGCCTGGATGGCTGTCCAGCTCCATGTGAGGTGTCTCCGACGAGTCGAGTTGTTTGGGAATGCAGCTCAAAATGGGTGGTAAATTTCATCTAAAGCTAAATACTGGCGAGAGACCGATAGCGCACAAGTAGAGTGATCGAAAGATGAAAAGCACTTTGAAAAGAGAGTTAAAAAGTACGTGAAATTGTTGAAAGGGAAGCGCTTGAGACCAGACTCAACCGTTATCAGCTGTGCTTTTGTGCAGTGCACTTGCCGAGGGTTGGGCCAGCATCGGTTTTGACGGTGGGATAAAGGTTCGAGGAATGTGGCTCCCCGATTCCGGGGAGTGTTATAGCCCTGAGCGCAATGCCACCTGTTGGGAAGGACCTTCCGCTAGGATGCTGGCGCAATGGTCTTAAGCGGCCCGTCTTGAAACACGGACCAAGGAGTCTAACATCTATGCGAGTGTTCGGGTGGAAAACCCTTGCGCGTAATGAAAGTGAACGGAGGTGGGAAGGGGTGCACCATCGACCGATCCTGATGTCTTCGGAAGGATTTGAGTAGGAGCATAGCTGTTGGGACCCGAAAGATGGTGAACTATGCCTGAATAGGGTGAAGCCAGAGGAAACTCTGGTGGAGGCTCGCAGCGGTTCTGACGTGCAAATCGATCGTCAAATTTTATAGGGG
>KM010075_Otidea_alutacea_SF257084_ITS
AGGTGACCTGCGGAAGGATCATTATCAGTGCCTTTACGCGTACACAATTCAACACTCTGCGTACCTTTCCTGTTGCTTCCGGAGCGGCTAACCCCCGACCATCGGTGGTCCCTTCCTGCGGATGGTGAAACCACTTGCA-TTATCTTGCCATCAGTCTGAATTTTGTTAATAACAATTGTTAAAACTTTCAACAACGGATCTCTTGGTTCTCGCATCGATGAAGAACGCAGCGAAATGCGATAAGTAGTGTGAATTGCAGAATTCAGTGAATCATCGAATCTTTGAACGCACATTGCGCCTCCTGGCATTCCGGGAGGCATGCCTGTTCGAGCGTCAACCCACTCAAGCTCTTTGGCTTGGTTATGGGGGTTGAGGTACGTCCTTTGGCGACCTCACCTTCGAAATTCAGAGGCGGATTGCCCATTG-TTGCCCTGGCGTTATAAGTTGCTCTTTCGCTTGGA-TTTCATGGTCGTCTTGCCACAAACCTTTTTTCTTTTAT--GTTGACCTCGGATCAGGTAGGGATACCCGCTGAACTTAAGCATATCA--GCCTCAGTAACTGCGAGTGAAGCGGCAAAAGCTCAAATTTGAAATCTGACGCTGGCGTTCGAATTGTAATTTGGAGGGGCATTTTCGGAGCTGGCGCCGTCCTAAGTTCCTTGGAACAGGACGTCACAGAGGGTGAGAATCCCGTGCCTGGATGGCTGTCCAGCTCCATGTGAGGTGTCTCCGACGAGTCGAGTTGTTTGGGAATGCAGCTCAAAATGGGTGGTAAATTTCATCTAAAGCTAAATACTGGCGAGAGACCGATAGCGCACAAGTAGAGTGATCGAAAGATGAAAAGCACTTTGAAAAGAGAGTTAAAAAGTACGTGAAATTGTTGAAAGGGAAGCGCTTGAGACCAGACTCAACCTTCATCAACTGTGCTTCTGTGCGGTGCACTTGCCGTGGGTTGGGCCAGCATCGGTTTTGACGGTGGGATAAAGGTTCAAGGAATGTGGCTCCCCGATTCCGGGGAGTGTTATAGCCCTGAGCGCAATGCCACCTGTTGGGAAGGACCTTCCGCTAGGATGCTGGCGCAATGGTCTTAAGCGGCCCGTCTTGAAACACGGACCAAGGAGTCTAACATCTATGCGAGTGTTCGGGTGGAAAACCCTTGCGCGTAATGAAAGTGAACGGAGGTGGGAAGGGGTGCACCATCGACCGATCCTGATGTCTTCGGAAGGATTTGAGTAGGAGCATAGCTGTTGGGACCCGAAAGATGGTGAACTATGCCTGAATAGGGTGAAGCCAGAGGAAACTCTGGTGGAGGCTCGCAGCGGTTCTGACGTGCAAATCGATCGTCAAATTTTATAGGG-
>KM010074_Otidea_alutacea_KS_94_111_ITS
AGGTGACCTGCGGAAGGATCATTATCAGTGCCTTTACGCGTACACAATTCAACACTCTGCGTACCTTTCCTGTTGCTTCCGGAGCGGCTAACCCCCGACCATCGGTGGTCCCTTCCTGCGGATGGTGAAACCACTTGCA-TTATCTTGCCATCAGTCTGAATTTTGTTAATAACAATTGTTAAAACTTTCAACAACGGATCTCTTGGTTCTCGCATCGATGAAGAACGCAGCGAAATGCGATAAGTAGTGTGAATTGCAGAATTCAGTGAATCATCGAATCTTTGAACGCACATTGCGCCTCCTGGCATTCCGGGAGGCATGCCTGTTCGAGCGTCAACCCACTCAAGCTCTTTGGCTTGGTTATGGGGGTTGAGGTACGTCCTTTGGCGGCCTCACCCTCGAAATTCAGAGGCGGATTGCCCATTG-TTGCCCTGGCGTTATAAGTTGCTCTTTCGCTTGGA-TTTCATGGTCGTCTTGCCACAAACCTTTTTTCTTTTAT--GTTGACCTCGGATCAGGTAGGGATACCCGCTGAACTTAAGCATATCATTGCCTCAGTAACTGCGAGTGAAGCGGCAAAAGCTCAAATTTGAAATCTGACGCTGGCGTTCGAATTGTAATTTGGAGGGGCATTTTCGGAGCTGGCACCGTCCTAAGTTCCTTGGAACAGGACGTCACAGAGGGTGAGAATCCCGTGCCTGGATGGCTGTTCAGCTCCATGTGAGGTGTCTCCGACGAGTCGAGTTGTTTGGGAATGCAGCTCAAAATGGGTGGTAAATTTCATCTAAAGCTAAATACTGGCGAGAGACCGATAGCGCACAAGTAGAGTGATCGAAAGATGAAAAGCACTTTGAAAAGAGAGTTAAAAAGTACGTGAAATTGTTGAAAGGGAAGCGCTTGAGACCAGACTCAACCTTCATCAACTGTGCTTCTGTGCGGTGCACTTGCCGGGGGTTGGGCCAGCATCGGTTTTGACGGTGGGATAAAGGTTCGAGGAATGTGGCTCCCCGATTCCGGGGAGTGTTATAGCCCTGAGCGCAATGCCACCTGTTGGGAAGGACC-----------------------------------------------------------------------------------------------------------------------------------------------------------------------------------------------------------------------------------------------------------------------------------------------------------
>KM010073_Otidea_alutacea_GC_9092002_ITS
-----------GGAAGGATCATTATCAGTGCCTTTACGGGTACACAATTCAACACTCTGCGTACCTTTCCTGTTGCTTCCGGAGCGGCTAACCCCCGACCATCGGTGGTCCCTTCCTGCGGATGGTGAAACCACTTGCA-TTATCTTGCCATCAGTCTGAATTTTGTTAATAACAATTGTTAAAACTTTCAACAACGGATCTCTTGGTTCTCGCATCGATGAAGAACGCAGCGAAATGCGATAAGTAGTGTGAATTGCAGAATTCAGTGAATCATCGAATCTTTGAACGCACATTGCGCCTCCTGGCATTCCGGGAGGCATGCCTGTTCGAGCGTCAACCCACTCAAGCTCTTTGGCTTGGTTATGGGGGTTGAGGTACGTCCTTTGGCGACCTCACCCTCGAAATTCAGAGGCGGATTGCCCATTG-TTGCCCTGGCGTTATAAGTTGCTCTTTCGCTTGGA-TTTCATGGTCGTCTTGCCACAAACC--------------------------------------------------------------TTGCCTCAGTAACTGCGAGTGAAGCGGCAAAAGCTCAAATTTGAAATCTGACGCTGGCGTTCGAATTGTAATTTGGAGGGGCATTTTCGGAGCTGGCACCGTCCTAAGTTCCTTGGAACAGGACGTCACAGAGGGTGAGAATCCCGTGCCTGGATGGCTGTCCAGCTCCATGTGAGGTGTCTCCGACGAGTCGAGTTGTTTGGGAATGCAGCTCAAAATGGGTGGTAAATTTCATCTAAAGCTAAATACTGGCGAGAGACCGATAGCGCACAAGTAGAGTGATCGAAAGATGAAAAGCACTTTGAAAAGAGAGTTAAAAAGTACGTGAAATTGTTGAAAGGGAAGCGCTTGAGACCAGACTCAACCTTCATCAACTGTGCTTCTGTGCGGTGCACTTGCCGGGGGTTGGGCCAGCATCGGTTTTGACGGTGGGATAAAGGTTCGAGGAATGTGGCTCCCCGATTCCGGGGAGTGTTATAGCCCTGAGCGCAATGCCACCTGTTGGGAAGGACCTTCCGCTAGGATGCTGGCGCAATGGTCTTAAGCGGCCCGTCT-----------------------------------------------------------------------------------------------------------------------------------------------------------------------------------------------------------------------------------------------------------------
>KM010068_Otidea_alutacea_C_F_48045_ITS
AGGTGACCTGCGGAAGGATCATTATCAGTGCCTTTACGCGTACACAATTCAACACTCTGCGTACCTTTCCTGTTGCTTCCGGAGCGGCCAACCCCCGACCATCGGTGGTCCCTTCCTGCGGAGGGTGAAACCATTTGCA-TTATCCTGCCATCAGTCTGAATTTTGTTAATAACAATTGTTAAAACTTTCAACAACGGATCTCTTGGTTCTCGCATCGATGAAGAACGCAGCGAAATGCGATAAGTAGTGTGAATTGCAGAATTCAGTGAATCATCGAATCTTTGAACGCACATTGCGCCTCCTGGCATTCCGGGAGGCATGCCTGTTCGAGCGTCAACCCCCTCAAGCTCTTTTGCTTGGTTATGGAGGTTGAGCTACACCCTTCGGTGACCTCACCTTCGAAATTCAGAGGCGGATTGCCCCGTG-TTGCCCTGGCGTTATAAGTTGCTCTTTCGCTTGGA-TTGCACGGCCATCTCGCCGCAAAGCTTTAATCTTCAAT--GTTGACCTCGGATCAGGTAGGGATACCCGCTGAACTTAAGCATATCATTGCCTCAGTAACTGCGAGTGAAGCGGCAAAAGCTCAAATTTGAAATCTGACGCTGGCGTTCGAATTGTAATTTGGAGGGGCATTTTCGGAGCTGGCGTCGTCCTAAGTTCCTTGGAACAGGACGTCACAGAGGGTGAGAATCCCGTGCCTGGATGGCTGTCCAGCTCCATGTGAGGTGTCTCCGACGAGTCGAGTTGTTTGGGAATGCAGCTCAAAATGGGTGGTAAATTTCATCTAAAGCTAAATACTGGCGAGAGACCGATAGCGCACAAGTAGAGTGATCGAAAGATGAAAAGCACTTTGAAAAGAGAGTTAAAAAGTACGTGAAATTGTTGAAAGGGAAGCGCTTGAGACCAGACTCAACCTTCATCAGCTGTGCTTTTGTGCAGTGCACTTGCCGGGGGTTGGGCCAGCATCGGTTTCGACGGTGGGATAAAGGTTCGAGGAATGTGGCTCCCCGCTTTCGGGGAGTGTTATAGCCCTGAGCGCAATTCCACCTGTTGGGAAGGACCTTCCGCTAGGATGCTGGCGCAATGGTCTTAAGCGGCCCGTCTTGAAACACGGACCAAGGAGTCTAACATCTATGCGAGTGTTCGGGTGGAAAACCCTTGCGCGTAATGAAAGTGAACGGAGGTGGGAAGGGGTGCACCATCGACCGATCCTGATGTCTTCGGAAGGATTTGAGTAGGAGCATAGCTGTTGGGACCCGAAAGATGGTGAACTATGCCTGAATAGGGTGAAGCCAGAGGAAACTCTGGTGGAGGCTCGCAGCGGTTCTGACGTGCAAATCGATCGTCAAATTTTATAGGGG
>KM010067_Otidea_alutacea_KS_94_192_ITS
AGGTGACCTGCGGAAGGATCATTATCAGTGCCTTTACGCGTACACAATTCAACACTCTGCGTACCTTTCCTGTTGCTTCCGGAGCGGCTAACCCCCGACTACTGGTGGTCCCTTCCTGCGGAGGGTGAAACCATTTGCA-TTGTCTTGCCATCAGTCTGAATTTTGTTAATAACAATTGTTAAAACTTTCAACAACGGATCTCTTGGTTCTCGCATCGATGAAGAACGCAGCGAAATGCGATAAGTAGTGTGAATTGCAGAATTCAGTGAATCATCGAATCTTTGAACGCACATTGCGCCTCCTGGCATTCCGGGAGGCATGCCTGTTCGAGCGTCAACCCACTCAAGCTCTTTGGCTTGGTTATGGAGGTTGAGCTACACCCTTCGGTGACCTCACCTTCGAAATTCAGAGGCGGATTGCCCCGTG-TTGCCCTGGCGTTATAAGTTGCTCTTTCGCTTGGA-TTACATGGCCATTTTGCCACAAACTTTTAATTTTCCAT--GTTGACCTCGGATCAGGTAGGGATACCCGCTGAACTTAAGCATATCATTGCCTCAGTAACTGCGAGTGAAGCGGCAAAAGCTCAAATTTGAAATCTGACGCTGGCGTTCGAATTGTAATTTGGAGGGGCATTTTCGGAGCTGGCGTCGTCCTAAGTTCCTTGGAACAGGACGTCACAGAGGGTGAGAATCCCGTGCCTGGATGGCTGTCCAGCTCCATGTGAGGTGTCTCCGACGAGTCGAGTTGTTTGGGAATGCAGCTCAAAATGGGTGGTAAATTTCATCTAAAGCTAAATACTGGCGAGAGACCGATAGCGCACAAGTAGAGTGATCGAAAGATGAAAAGCACTTTGAAAAGAGAGTTAAAAAGTACGTGAAATTGTTGAAAGGGAAGCGCTTGAGACCAGACTCAACCTTTATCAGCTGTGCTTTTGTGCAGTGCACTTGCCGGAGGTTGGGCCAGCATCGGTTTTGACGGTGGGATAAAGGTTCGAGGAATGTGGCTCCCCGATTTCGGAGAGTGTTATAGCCCTGAGCGCAATGCCACCCGTTGGGAAGGACCTTCCGCTAGGATGCTGGCGCAATGGTCTTAAGCGGCCCGTCTTGAAACACGGACCAAGGAGTCTAACATCTATGCGAGTGTTCGGGTGGAAAACCCTTGCGCGTAATGAAAGTGAACGGAGGTGGGAAGGGGTGCACCATCGACCGATCCTGATGTCTTCGGAAGGATTTGAGTAGGAGCATAGCTGTTGGGACCCGAAAGATGGTGAACTATGCCTGAATAGGGTGAAGCCAGAGGAAACTCTGGTGGAGGCTCGCAGCGGTTCTGACGTGCAAATCGATCGTCAAATTTTATAGGGG
>KM010065_Otidea_alutacea_KH_10_198_ITS
------CCTGCGGAAGGATCATTATCAGTGCCTTTATGCGTACACAATTCAACACTCTGCGTACCTTTCCTGTTGCTTCCGGAGCGGCTAACCCCCGACTATCGATGGTCCCTTCCTGCGGAGGGTGAAACCATTTGCA-TTATCTTGCCATCAGTCTGAATTTTGTTAATAACAATCGTTAAAACTTTCAACAACGGATCTCTTGGTTCTCGCATCGATGAAGAACGCAGCGAAATGCGATAAGTAGTGTGAATTGCAGAATTCAGTGAATCATCGAATCTTTGAACGCACATTGCGCCTCCTGGCATTCCGGGAGGCATGCCTGTTCGAGCGTCAACCCACTCAAGCTCTTTGGCTTGGTTATGGAGGTTGAGCTACACCCTTCGGTGACCTCACCTTCGAAATTGAGAGGCGGATTGCCCCGTG-TTGCCCTGGCGTTATAAGTTGCTCTTTCGCTTGGA-TTCCATGGTCGTCTTGCCACAAACCTTTAATCTTCCAT--GTTGACCTCGGATCAGGTAGGGATACCCGCTGAACTTAAGCATATCA---------TAACTGCGAGTGAAGCGGCAAAAGCTCAAATTTGAAATCTGACGCTGGCGTTCGAATTGTAATTTGGAGGGGCATTTTCGGAGCTGGCGTCGTCCTAAGTTCCTTGGAACAGGACGTCACAGAGGGTGAGAATCCCGTGCCTGGATGGCTGTCCAGCTCCATGTGAGGTGTCTCCGACGAGTCGAGTTGTTTGGGAATGCAGCTCAAAATGGGTGGTAAATTTCATCTAAAGCTAAATACTGGCGAGAGACCGATAGCGCACAAGTAGAGTGATCGAAAGATGAAAAGCACTTTGAAAAGAGAGTTAAAAAGTACGTGAAATTGTTGAAAGGGAAGCGCTTGAGACCAGACTCAACCGTTATCAGCTGTGCTTTTGTGCAGTGCACTTGCCGAGGGTTGGGCCAGCATCGGTTTTGACGGTGGGATAAAGGTTCGAGGAATGTGGCTCCCCGATTCCGGGGAGTGTTATAGCCCTGAGCGCAATGCCACCTGTTGGGAAGGACCTTCCGCTAGGATGCTGGCGCAATGGTCTTAAGCGGCCCGTCTTGAAACACGGACCAAGGAGTCTAACATCTATGCGAGTGTTCGGGTGGAAAACCCTTGCGCGTAATGAAAGTGAACGGAGGTGGGAAGGGGTGCACCATCGACCGATCCTGATGTCTTCGGAAGGATTTGAGTAGGAGCATAGCTGTTGGGACCCGAAAGATGGTGAACTATGCCTGAATAGGGTGAAGCCAGAGGAAACTCTGGTGGAGGCTCGCAGCGGTTCTGACGTGCAAATCGATCGTCAAATTTTATAGGGG
>KM010063_Otidea_alutacea_JS_08_43_ITS
-------CTGCGGAAGGATCATTATCAGTGCCTTTATGCGTACACAATTCAACACTCTGCGTACCTTTCCTGTTGCTTCCGGAGCGGCTAACCCCCGACTATCGATGGTCCCTTCCTGCGGAGGGTGAAACCATTTGCA-TTATCTTGCCATCAGTCTGAATTTTGTTAATAACAATCGTTAAAACTTTCAACAACGGATCTCTTGGTTCTCGCATCGATGAAGAACGCAGCGAAATGCGATAAGTAGTGTGAATTGCAGAATTCAGTGAATCATCGAATCTTTGAACGCACATTGCGCCTCCTGGCATTCCGGGAGGCATGCCTGTTCGAGCGTCAACCCACTCAAGCTCTTTGGCTTGGTTATGGAGGTTGAGCTACACCCTTTGGTGACCTCACCTTCGAAATTGAGAGGCGGATTGCCCCGTG-TTGCCCTGGCGTTATAAGTTGCTCTTTCGCTTGGA-TTCCATGGTCGTCTTGCCACAAACCTTTAATCTTCCAT--GTTGACCTCGGATCAGGTAGGGATACCCGCTGAACTTAAGCATATCATTGCCTCAGTAACTGCGAGTGAAGCGGCAAAAGCTCAAATTTGAAATCTGGCGCTGGCGTTCGAATTGTAATTTGGAGGGGCATTTTCGGAGCTGGCGTCGTCCTAAGTTCCTTGGAACAGGACGTCACAGAGGGTGAGAATCCCGTGCCTGGATGGCTGTCCAGCTCCATGTGAGGTGTCTCCGACGAGTCGAGTTGTTTGGGAATGCAGCTCAAAATGGGTGGTAAATTTCATCTAAAGCTAAATACTGGCGAGAGACCGATAGCGCACAAGTAGAGTGATCGAAAGATGAAAAGCACTTTGAAAAGAGAGTTAAAAAGTACGTGAAATTGTTGAAAGGGAAGCGCTTGAGACCAGACTCAACCGTTATCAGCTGTGCTTTTGTGCAGTGCACTTGCCGAGGGTTGGGCCAGCATCGGTTTTGACGGTGGGATAAAGGTTCGAGGAATGTGGCTCCCCGATTCCGGGGAGTGTTATAGCCCTGAGCGCAATGCCACCTGTTGGGAAGGACCTTCCGCTAGGATGCTGGCGCAATGGTCTTAAGCGGCCCGTCTTGAAACACGGACCAAGGAGTCTAACATCTATGCGAGTGTTCGGGTGGAAAACCCTTGCGCGTAATGAAAGTGAACGGAGGTGGGAAGGGGTGCACCATCGACCGATCCTGATGTCTTCGGAAGGATTTGAGTAGGAGCATAGCTGTTGGGACCCGAAAGATGGTGAACTATGCCTGAATAGGGTGAAGCCAGAGGAAACTCTGGTGGAGGCTCGCAGCGGTTCTGACGTGCAAATCGATCGTCAAATTTTATAGGGG
>KM010061_Otidea_alutacea_KH_07_46_ITS
----------CGGAAGGATCATTATCAGTGCCTTTACGCGTACACAATTCAACACTCTGCGTACCTTTCCTGTTGCTTCCGGAGCGGCTAACCCCCGACCATCGGTGGTCCCTTCCTGCGGAGGGTGAAACCATTTGCA-TTGTCTTGCCATCAGTCTGAATTTTGTTAATAACAATCGTTAAAACTTTCAACAACGGATCTCTTGGTTCTCGCATCGATGAAGAACGCAGCGAAATGCGATAAGTAGTGTGAATTGCAGAATTCAGTGAATCATCGAATCTTTGAACGCACATTGCGCCTCCTGGTATTCCGGGAGGCATGCCTGTTCGAGCGTCAACCCACTCAAGCTCTTTGGCTTGGTTATGGAGGTTGAGCTATGCCCTTTGGTGACCTCACCTTCGAAATTCAGAGGCGGATTGCCCCGTG-TTGCCCTGGCGTTATAAGTTGCTCTTTCGCTTGGA-TTACATGGTCATCTTGCCACAAACCTTTAACCTTCCAT--GTTGACCTCGGATCAGGTAAGGATACCCGCTGAACTTAAGCATATCATTGCCTCAGTAACTGCGAGTGAAGCGGCAAAAGCTCAAATTTGAAATCTGACGCTGGCGTTCGAATTGTAATTTGGAGGGGCATTTTCGGAGCTGACGCCGTCCTAAGTTCCTTGGAACAGGACGTCACAGAGGGTGAGAATCCCGTGCCTGGATGGCTGTCCAGCTCCATGTGAGGTGTCTCCGACGAGTCGAGTTGTTTGGGAATGCAGCTCAAAATGGGTGGTAAATTTCATCTAAAGCTAAATACTGGCGAGAGACCGATAGCGCACAAGTAGAGTGATCGAAAGATGAAAAGCACTTTGAAAAGAGAGTTAAAAAGTACGTGAAATTGTTGAAAGGGAAGCGCTTGAGACCAGACTCAACCTTCATCAGCTGTGCTTTTGTGCGGTGCACTTGCCGGGGGTTGGGCCAGCATCGGTTTCGACGGTGGGACAAAGGTTCGAGGAATGTGGCTCCCCGATTTCGGGGAGTGTTATAGCCCTGAGCGCAATGCCACCTGTTGGGAAGGACCTTCCGCTAGGATGCTGGCGCAATGGTCTTAAGCGGCCCGTCTTGAAACACGGACCAAGGAGTCTAACATCTATGCGAGTGTTCGGGTGGAAAACCCTTGCGCGTAATGAAAGTGAACGGAGGTGGGAAGGGGTGCACCATCGACCGATCCTGATGTCTTCGGAAGGATTTGAGTAGGAGCATAGCTGTTGGGACCCGAAAGATGGTGAACTATGCCTGAATAGGGTGAAGCCAGAGGAAACTCTGGTGGAGGCTCGCAGCGGTTCTGACGTGCAAATCGATCGTCAAATTTTATAGGGG
>KM010059_Otidea_alutacea_KH_09_170_ITS
---TGACCTGCGGAAGGATCATTATCAGTGCCTTTACGCGTACACAATTCAACACTCTGCGTACCTTTCCTGTTGCTTCCGGAGCGGCTAACCCCCGACCATCGGTGGTCCCTTCCTGCGGAGGGTGAAACCATTTGCA-TTGTCTTGCCATCAGTCTGAATTTTGTTAATAACAATCGTTAAAACTTTCAACAACGGATCTCTTGGTTCTCGCATCGATGAAGAACGCAGCGAAATGCGATAAGTAGTGTGAATTGCAGAATTCAGTGAATCATCGAATCTTTGAACGCACATTGCGCCTCCTGGTATTCCGGGAGGCATGCCTGTTCGAGCGTCAACCCACTCAAGCTCTTTGGCTTGGTTATGGAGGTTGAGCTATGCCCTTTGGTGACCTCACCTTCGAAATTCAGAGGCGGATTGCCCCGTG-TTGCCCTGGCGTTATAAGTTGCTCTTTCGCTTGGA-TTACATGGTCATCTTGCCACAAACCTTTAACCTTCCAT--GTTGACCTCGGATCAGGTAAGGATACCCGCTGAACTTAAGCATATCATTGCCTCAGTAACTGCGAGTGAAGCGGCAAAAGCTCAAATTTGAAATCTGACGCTGGCGTTCGAATTGTAATTTGGAGGGGCATTTTCGGAGCTGACGCCGTCCTAAGTTCCTTGGAACAGGACGTCACAGAGGGTGAGAATCCCGTGCCTGGATGGCTGTCCAGCTCCATGTGAGGTGTCTCCGACGAGTCGAGTTGTTTGGGAATGCAGCTCAAAATGGGTGGTAAATTTCATCTAAAGCTAAATACTGGCGAGAGACCGATAGCGCACAAGTAGAGTGATCGAAAGATGAAAAGCACTTTGAAAAGAGAGTTAAAAAGTACGTGAAATTGTTGAAAGGGAAGCGCTTGAGACCAGACTCAACCTTCATCAGCTGTGCTTTTGTGCGGTGCACTTGCCGGGGGTTGGGCCAGCATCGGTTTCGACGGTGGGACAAAGGTTCGAGGAATGTGGCTCCCCGATTTCGGGGAGTGTTATAGCCCTGAGCGCAATGCCACCTGTTGGGAAGGACCTTCCGCTAGGATGCTGGCGCAATGGTCTTAAGCGGCCCGTCTTGAAACACGGACCAAGGAGTCTAACATCTATGCGAGTGTTCGGGTGGAAAACCCTTGCGCGTAATGAAAGTGAACGGAGGTGGGAAGGGGTGCACCATCGACCGATCCTGATGTCTTCGGAAGGATTTGAGTAGGAGCATAGCTGTTGGGACCCGAAAGATGGTGAACTATGCCTGAATAGGGTGAAGCCAGAGGAAACTCTGGTGGAGGCTCGCAGCGGTTCTGACGTGCAAATCGATCGTCAAATTTTATAGGGG
>HMAS83560_ITS_XYY
AGGTGACCTGCGGAAGGATCATTATCAGTGCCTTTACGCGTACACAATTCAACACTCTGCGTACCTTTCCTGTTGCTTCCGGAGCGGCTAACCCCCGACCATCGGTGGTCCCTTCCTGCGGATGGTGAAACCACTTGCA-TTATCTTGCCATCAGTCTGAATTTTGTTAATAACAATTGTTAAAACTTTCAACAACGGATCTCTTGGTTCTCGCATCGATGAAGAACGCAGCGAAATGCGATAAGTAGTGTGAATTGCAGAATTCAGTGAATCATCGAATCTTTGAACGCACATTGCGCCTCCTGGCATTCCGGGAGGCATGCCTGTTCGAGCGTCAACCCACTCAAGCTCTTTGGCTTGGTTATGGGGGTTGAGGTACGTCCTTTGGCGACCTCACCCTCGAAATTCAGAGGCGGATTGCCCATTG-TTGCCCTGGCGTTATAAGTTGCTCTTTCGCTTGGA-TTTCATGGTCGTCTTGCCACAAACCTTTTTTCTTTTAT--GTTGACCTCGGATCAGGTAGGGATACCCGCTGAACTTAAGCATATCA---------TAACTGCGAGTGAAGCGGCAAAAGCTCAAATTTGAAATCTGACGCTGGCGTTCGAATTGTAATTTGGAGGGGCATTTTCGGAGCTGGCACCGTCCTAAGTTCCTTGGAACAGGACGTCACAGAGGGTGAGAATCCCGTGCCTGGATGGCTGTCCAGCTCCATGTGAGGTGTCTCCGACGAGTCGAGTTGTTTGGGAATGCAGCTCAAAATGGGTGGTAAATTTCATCTAAAGCTAAATACTGGCGAGAGACCGATAGCGCACAAGTAGAGTGATCGAAAGATGAAAAGCACTTTGAAAAGAGAGTTAAAAAGTACGTGAAATTGTTGAAAGGGAAGCGCTTGAGACCAGACTCAACCTTCATCAACTGTGCTTCTGTGCGGTGCACTTGCCGGGGGTTGGGCCAGCATCGGTTTTGACGGTGGGATAAAGGTTCGAGGAATGTGGCTCCCCGATTCCGGGGAGTGTTATAGCCCTGAGCGCAATGCCACCTGTTGGGAAGGACCTTCCGCTAGGATGCTGGC-----------------------------------------------------------------------------------------------------------------------------------------------------------------------------------------------------------------------------------------------------------------------------------------
>HMAS83559_ITS_XYY
AGGTGACCTGCGGAAGGATCATTATCAGTGCCTTTACGCGTACACAATTCAACACTCTGCGTACCTTTCCTGTTGCTTCCGGAGCGGCTAACCCCCGACCATCGGTGGTCCCTTCCTGCGGATGGTGAAACCACTTGCA-TTATCTTGCCATCAGTCTGAATTTTGTTAATAACAATTGTTAAAACTTTCAACAACGGATCTCTTGGTTCTCGCATCGATGAAGAACGCAGCGAAATGCGATAAGTAGTGTGAATTGCAGAATTCAGTGAATCATCGAATCTTTGAACGCACATTGCGCCTCCTGGCATTCCGGGAGGCATGCCTGTTCGAGCGTCAACCCACTCAAGCTCTTTGGCTTGGTTATGGGGGTTGAGGTATGTCCTTTGGCGACCTCACCCTCGAAATTCAGAGGCGGATTGCCCATTG-TTGCCCTGGCGTTATAAGTTGCTCTTTCGCTTGGA-TTTCATGGTCGTCTTGCCACAAACCTTTTTTCTTTTAT--GTTGACCTCGGATCAGGTAGGGATACCCGCTGAACTTAAGCATATCA---------TAACTGTAAGTGAAGCCGGCAAAACTCAAATTTGAAATCTGACGCTGGCGTTCGAATTGTAATTTGGAGGGGCATTTTCGGAGCTGGCACCGTCCTAAGTTCCTTGGAACAGGACGTCACAGAGGGTGAGAATCCCGTGCCTGGATGGCTGTCCAGCTCCATGTGAGGTGTCTCCGACGAGTCGAGTTGTTTGGGAATGCAGCTCAAAATGGGTGGTAAATTTCATCTAAAGCTAAATACTGGCGAGAGACCGATAGCGCACAAGTAGAGTGATCGAAAGATGAAAAGCACTTTGAAAAGAGAGTTAAAAAGTACGTGAAATTGTTGAAAGGGAAGCGCTTGAGACCAGACTCAACCTTCATCAACTGTGCTTCTGTGCGGTGCACTTGCCGGGGGTTGGGCCAGCATCGGTTTTGACGGTGGGATAAAGGTTCGAGGAATGTGGCTCCCCGATTCCGGGGAGTGTTATAGCCCTGAGCGCAATGCCACCTGTTGGGAAGGACCTTCCGCTAGGATGCTGGC-----------------------------------------------------------------------------------------------------------------------------------------------------------------------------------------------------------------------------------------------------------------------------------------
>AF072073_Otidea_alutacea_OSC_56770_ITS
------------------------------------------------------------GTGCCTTACCTGTTGCTNCCGGAGCGGCTAACCCCCGACCATCGGTGGTCCCTTCCTGCGGAGGGTGAAACCATTTGCA-TTATCTTGCCATCAGTCTGAATTTTGTTAATAACAATTGTTAAAACTTTCAACAACGGATCTCTTGGTTCTCGCATCGATGAAGAACGCAGCGAAATGCGATAAGTAGTGTGAATTGCAGAATTCAGTGAATCATCGAATCTTTGAACGCACATTGCGCCTCCTGGCATTCCGGGAGGCATGCCTGTTCGAGCGTCAACCCACTCAAGCTCTTTGGCTTGGTTATGGAGGTTGAGCTACGTCCTTCGGTGACCTCACCTTCGAAATTCAGAGGCGGATCGTCCATTG-TTGCCCTGGCGTTATAAGTTTCTCTTTCGCTTGGA-TTACATGGTCATCTC-CCACA------------------------------------------------------------------TTGCCTCAGTAACTGCGAGTGAAGCGGCAAAAGCTCAAATTTGAAATCTGACGCTGGCGTTCGAATTGTAATTTGGAGGGGCATTTTCGGAGCTGGCGTCGTCCTAANTTCCTTGGAACAGGACGTCACANAGGGTGANAATCCCGTGCCTGGATGGCTGTCCAGCTCCATGTGAGGTGTCTCCGACAANTCAAGTTGTTTGGGAATGCAGCTCAAAATGGGTGGTAAATTTCATCTAAAGCTAAATACTGGCGANAGACCGATAGCGCACAAGTAGAGTGATCGAAAGATGAAAAGCACTTTGAAAAGANAGTTAAAAAGTACGTGAAATTGTTGAAAGGGAAGCGCTTGAGACCAGACTCAACCTTCATCA-CCGTGCTTTTGTGCGGTGCACTTGCCGGGGGTTGGGCCANCATCNGTTTTGACGGTGGGATAAANGTTCGAAGAATGTGGCTCCCN-ATTTCCGGGAATGTTATACCCT-GAACGCAATGCC-NCTGTTNGGAAGGACC-TCCCCTAGGATGCTGGC-CCATGGTCT-------------------------------------------------------------------------------------------------------------------------------------------------------------------------------------------------------------------------------------------------------------------------------
>AF072072_Otidea_alutacea_OSC_56798_ITS
--------------------------------------------CAATTCAACACTCTGCGTACCTTTCCTGTTGCTTCCGGAGCGGCTAACCCCCGACCATCGGTGGTCCCTTCCTGCGGAGGGTGAAACCATTTGCA-TTATCTTGCCATCAGTCTGAATTTTGTTAATAACAATTGTTAAAACTTTCAACAACGGATCTCTTGGTTCTCGCATCGATGAAGAACGCAGCGAAATGCGATAAGTAGTGTGAATTGCAGAATTCAGTGAATCATCGAATCTTTGAACGCACATTGCGCCTCCTGGCATTCCGGGAGGCATGCCTGTTCGAGCGTCAACCCACTCAAGCTCTTTGGCTTGGTTATGGAGGTTGAGCTACGTCCTTCGGTGACCTCACCTTCGAAATTCAGAGGCGGATCGTCCATTG-TTGCCCTGGCGTTATAAGTTTCTCTTTCGCTTGGA-TTACATGGTCATCTCGCCACA------------------------------------------------------------------TTGCCTCAGTAACTGCGAGTGAAGCGGCAAAAGCTCAAATTTGAAATCTGACGCTGGCGTTCGAATTGTAATTTGGAGGGGCATTTTCGGAGCTGGCGTCGTCCTAAGTTCCTTGGAACAGGACGTCACAGAGGGTGAGAATCCCGTGCCTGGATGGCTGTCCAGCTCCATGTGAGGTGTCTCCGACNAGTCGAGTTGTTTGGGAATGCAGCTCAAAATGGGTGGTAAATTTCATCTAAAGCTAAATACTGGCGAGAGACCGATAGCGCACAAGTAGAGTGATCGAAAGATGAAAAGCACTTTGAAAAGANAGTTAAAAAGTACGTGAAATTGTTGAAAGGGAAGCGCTTGAGACCAGACTCAACCTTCATCAGCCGTGCTTTTGTGCGGTGCACTTGCCGGGGGTTGGGCCAGCATCCGTTTTGACGGTGGGATAAANGTTCNAAGAATGTGGCTCCCCNATTTCGGGGAATGTTATANCCT-GANCCCAATGCC-CCTGTTNGGAAGGACCTCCCCCTANGATGCTNGCGCCATNGTCT-------------------------------------------------------------------------------------------------------------------------------------------------------------------------------------------------------------------------------------------------------------------------------
>AF072071_Otidea_alutacea_OSC_56777_ITS
--------------------------------------------CAATTCAACACTCTGCGTACCTTTCCTGTTGCTTCCGGAGCGGCTAACCCCCGACCATCGGTGGTCCCTTCCTGCGGAGGGTGAAACCATTTGCA-TTATCTTGCCATCAGTCTGAATTTTGTTAATAACAATTGTTAAAACTTTCAACAACGGATCTCTTGGTTCTCGCATCGATGAAGAACGCAGCGAAATGCGATAAGTAGTGTGAATTGCAGAATTCAGTGAATCATCGAATCTTTGAACGCACATTGCGCCTCCTGGCATTCCGGGAGGCATGCCTGTTCGAGCGTCAACCCACTCAAGCTCTTTGGCTTGGTTATGGAGGTTGAGCTACGTCCTTCGGTGACCTCACCTTCGAAATTCAGAGGCGGATCGTCCATTG-TTGCCCTGGCGTTATAAGTTTCTCTTTCGCTTGGA-TTACATGGTCATCTCGCCACA------------------------------------------------------------------TTGCCTCAGTAACTGCGAGTGAAGCGGCAAAAGCTCAAATTTGAAATCTGACGCTGGCGTTCNAATTGTAATTTGGANGGGCATTTTCGGAGCTGGCGTCGTCCTAAGTTCCTTGGAACAGGACGTCACAGAGGGTGAGAATCCCGTGCCTGGATGGCTGTCCAGCTCCATGTGAGGTGTCTCCGACNAGTCNAGTTGTTTGGGAATGCAGCTCAAAATGGGTGGTAAATTTCATCTAAAGCTAAATACTGGCGAGAGACCGATAGCGCACAAGTAGAGTGATCGAAAGATGAAAAGCACTTTGAAAAGAGAGTTAAAAAGTACGTGAAATTGTTGAAAGGGAAGCGCTTGAGACCAGACTCAACCTTCATCAGCCGTGCTTTTGTGCGGTGCACTTGCCGGGGGTTGGGCCAGCATCGGTTTTGACGGTGGGATAAA-GTTCGAGGAATGTGGCTCCCCGATTTCGGGGAGTGTTATAGCCCTGAGCGCAATGCCACCTGTTGGGAAGGACC-TCCGCTAGGATGCTGGCGCAATGGTCT-------------------------------------------------------------------------------------------------------------------------------------------------------------------------------------------------------------------------------------------------------------------------------
>MN495935_Otidea_alutacea_FLAS_F59409_ITS
-------------------CATTATCAGTGCCTTTACGCGTACACAATTCAACACTCTGCGTACCTTTCCTGTTGCTTCCGGAGCGGCTAACCCCCGACCATCGGTGGTCCCTTCCTGCGGATGGTGAAACCACTTGCA-TTATCTTGCCATCAGTCTGAATTTTGTTAATAACAATTGTTAAAACTTTCAACAACGGATCTCTTGGTTCTCGCATCGATGAAGAACGCAGCGAAATGCGATAAGTAGTGTGAATTGCAGAATTCAGTGAATCATCGAATCTTTGAACGCACATTGCGCCTCCTGGCATTCCGGGAGGCATGCCTGTTCGAGCGTCAACCCACTCAAGCTCTTTGGCTTGGTTATGGGGGTCGAGGTACGTCCTTTGGCGACCTCACCCTCGAAATTCAGAGGCGGATTGCCCATTG-TTGCCCTGGCGTTATAAGTTGCTCTTTCGCTTGGA-TTTCATGGTCGTCTTGCCACAAACCTTTTTTCTTTTAT--GTTGACCTCGGATCAGGTAGGGATACCCGCTGAACTTAAGCATATCA--GCCTCAGTAACTGCGAGTGAAGCGGCAAAAGCTCAAATTTGAAATCTGACGCTGGCGTTCGAATTGTAATTTGGAGGGGCATTTTCGGAGCTGGCGCCGTCCTAAGTTCCTTGGAACAGGACGTCACAGAGGGTGAGAATCCCGTGCCTGGATGGCTGTCCAGCTCCATGTGAGGTGTCTCCGACGAGTCGAGTTGTTTGGGAATGCAGCTCAAAATGGGTGGTAAATTTCATCTAAAGCTAAATACTGGCGAGAGACCGATAGCGCACAAGTAGAGTGATCGAAAGATGAAAAGCACTTTGAAAAGAGAGTTAAAAAGTACGTGAAATTGTTGAAAGGGAAGCGCTTGAGACCAGACTCAACCTTCATCAACTGTGCTTCTGTGCGGTGCACTTGCCGGGGGTTGGGCCAGCATCGGTTTTGACGGTGGGATAAAGGTTCGAGGAATGTGGCTCCCCGATTCCGGGGAGTGTTATAGCCCTGAGCGCAATGCCACCTGTTGGGAAGGACCTTCCGCTAGGATGCTGGCGCAATGGTCTTAAGCGGCCCGTCTTGAAACACGGACCAAGGAGTCTAACATCTATGCGAGTGTTCGGGTGGAAAACCCTTGCGCGTAATGAAAGTGAACGGAGGTGGGAAGGGGTGCACCATCGACCGATCCTGATGTCTTCGGAAGGATTTGAGTAGGAGCATAGCTGTTGGGACCCGAAAGATGGTGAACTATGCCTGAATAGGGTGAAGCCAGAGGAAACTCTGGTGGAGGCTCGCAGCGGTTCTGACGTGCAAATCGATCGTC--------------
>MN495934_Otidea_alutacea_LAH35220_ITS
--------TGCGGAAGGATCATTATCAGTGCCTTTACGCGTACACAATTCAACACTCTGCGTACCTTTCCTGTTGCTTCCGGAGCGGCTAACCCCCGACCATCGGTGGTCCCTTCCTGCGGATGGTGAAACCACTTGCA-TTATCTTGCCATCAGTCTGAATTTTGTTAATAACAATTGTTAAAACTTTCAACAACGGATCTCTTGGTTCTCGCATCGATGAAGAACGCAGCGAAATGCGATAAGTAGTGTGAATTGCAGAATTCAGTGAATCATCGAATCTTTGAACGCACATTGCGCCTCCTGGCATTCCGGGAGGCATGCCTGTTCGAGCGTCAACCCACTCAAGCTCTTTGGCTTGGTTATGGGGGTCGAGGTACGTCCTTTGGCGACCTCACCCTCGAAATTCAGAGGCGGATTGCCCATTG-TTGCCCTGGCGTTATAAGTTGCTCTTTCGCTTGGA-TTTCATGGTCGTCTTGCCACAAACCTTTTTTCTTTTAT--GTTGACCTCGGATCAGGTAGGGATACCCGCTGAACTTAAGCATATCA---------------------------------------------------------------------------GAGGGGCATTTTCGGAGCTGGCGCCGTCCTAAGTTCCTTGGAACAGGACGTCACAGAGGGTGAGAATCCCGTGCCTGGATGGCTGTCCAGCTCCATGTGAGGTGTCTCCGACGAGTCGAGTTGTTTGGGAATGCAGCTCAAAATGGGTGGTAAATTTCATCTAAAGCTAAATACTGGCGAGAGACCGATAGCGCACAAGTAGAGTGATCGAAAGATGAAAAGCACTTTGAAAAGAGAGTTAAAAAGTACGTGAAATTGTTGAAAGGGAAGCGCTTGAGACCAGACTCAACCTTCATCAACTGTGCTTCTGTGCGGTGCACTTGCCGGGGGTTGGGCCAGCATCGGTTTTGACGGTGGGATAAAGGTTCGAGGAATGTGGCTCCCCGATTCCGGGGAGTGTTATAGCCCTGAGCGCAATGCCACCTGTTGGGAAGGACCTTCCGCTAGGATGCTGGCGCAATGGTCTTAAGCGGCCCGTCTTGAAACACGGACCAAGGAGTCTAACATCTATGCGAGTGTTCGGGTGGAAAACCCTTGCGCGTAATGAAAGTGAACGGAGGTGGGAAGGGGTGCACCATCGACCGATCCTGATGTCTTCGGAAGGATTTGAGTAGGAGCATAGCTGTTGGGACCCGAAAGATGGTGAACTATGCCTGAATAGGGTGAAGCCAGAGGAAACTCTGGTGGAGGCTCGCAGCGGTTCTGACGTGCAAATCGATCGTC--------------
>AF072094__Otidea_microspora_AH30502__MICH_ITS
--------------------------------------------CAGTTCAACACCCTGTGTACCCTTCCTGTTGCTTCCTTGGGGGCTCG-------CTAGCTGAGGTTGGCTTCTGTGGAAGATAAAACCATTTGCATTTGTCTTGCCTTCTGTCTGAATCATGTTTATAACAAATGTTAAAACTTTCAACAACGGATCTCTTGGTTCTCGCATCGATGAAGAACGCAGCGAAATGCGATAAGTAGTGTGAATTGCAGAATTCAGTGAATCATCGAATCTTTGAACGCACATTGCGCCTCCTGGTATTCCGGGAGGCATGCCTGTCCGCGCAC--GCTCATTCAGGGTGCC----TTGGTATTGAAGGTCGAATGTTGCTCATATGTTTGTTCGTCTTTAAAATTTACAGGCGGGCGACTTCAAGTCCTTTTCAGCGTTGTAAGTAACTCTTTCGCTAGGACTTTGTGGCTTGTCCAGCCTTG--------------------------------------------------------------------------------------------------------------------------------------------------------------------------------------------------------------------------------------------------------------------------------------------------------------------------------------------------------------------------------------------------------------------------------------------------------------------------------------------------------------------------------------------------------------------------------------------------------------------------------------------------------------------------------------------------------------------------------------------------------------------------------------------------------------------------------------------------------------------------------------------------------------
>EU784382_Otidea_apophysata_KM87117_ITS
--------------------------------------------------ACCCCTCTGGGTATCATGCCTGTTGCTTCC----TGGGCGGCCACCGACCAGCGA--GACAGTTCCAGCGGGAGGCTAAACCATTTGCA-TTGTCTTGCCTTCAGTCTGAACTTTGT---TAACAATCGTTAAAACTTTCAACAACGGATCTCTTGGTTCTCGCATCGATGAAGAACGCAGCGAAATGCGATAAGTAGTGTGAATTGCAGAATTCAGTGAATCATCGAATCTTTGAACGCACATTGCGCCTCCTGGTATTCCGGGAGGCATGCCTGTTCGAGCGTCAAACCCCTCAAGCTGTTTTGCTTGGTTATGGAGGCTGAGCGGTGCCTTTTGGTCACCTCACCTTCGAAATCCAGAGGCAGGTTGCCCTGTG-TTGTCCTGGCGTGATAAGTAACCCTTTCGCTCGGATTTACAAGGTAATCTTGCCGCAAAACGTTAACCATCTATATGTTGACCTCGGATCAGGTAGGGATACCCGCTGAACTTAAGCATATCA--------------------------------------------------------------------------------------------------------------------------------------------------------------------------------------------------------------------------------------------------------------------------------------------------------------------------------------------------------------------------------------------------------------------------------------------------------------------------------------------------------------------------------------------------------------------------------------------------------------------------------------------------------------------------------------------------------------------------------------------------------------------------------------------------------------------------------------------
>KM010077_Otidea_apophysata_SF257062_ITS
AGGTGACCTGCGGAAGGATCATTATCTGTGCCTTTATGCGTACACAATTCACCCCTCTGGGTATCATGCCTGTTGCTTCC----TGGGCGGCCACCGACCAGCGA--GACAGTTCCAGCGGGAGGCTAAACCATTTGCA-TTGTCTTGCCTTCAGTCTGAACTTTGT---TAACAATCGTTAAAACTTTCAACAACGGATCTCTTGGTTCTCGCATCGATGAAGAACGCAGCGAAATGCGATAAGTAGTGTGAATTGCAGAATTCAGTGAATCATCGAATCTTTGAACGCACATTGCGCCTCCTGGTATTCCGGGAGGCATGCCTGTTCGAGCGTCAAACCCCTCAAGCTCTTTTGCTTGGTTATGGAGGCTGAGCGGTGCCTTTTGGTCACCTCACCTTCGAAATCCAGAGGCAGGTTGCCCTGTG-TTGTCCTGGCGTGATAAGTAACCCTTTCGCTCGGATTTACAAGGTAATCTTGCCGCAAAACGTTAACCATCTATATGTTGACCTCGGATCAGGTAGGGATACCCGCTGAACTTAAGCATATCATTGCCTCAGTAACTGCGAGTGAAGCGGCAAAAGCTCAAATTTGAAATCTGACGTTGACGTTCGAGTTGTAATTTGGAGGGGCACTTTCGGAGCTGGCGCCGTTCTAAGTTCCTTGGAACAGGACGTCGTAGAGGGTGAGAATCCCGTGCCTGAATGGCTGGCCAGTTCCATGTGAGGTGTCTCCGACGAGTCGAGTTGTTTGGGAATGCAGCTCAAAATGGGTGGTAAATTTCATCTAAAGCTAAATACTGGCGAGAGACCGATAGCGCACAAGTAGAGTGATCGAAAGATGAAAAGCACTTTGAAAAGAGAGTTAAA-AGTACGTGAAATTGTTGGAAGGGAAGCGCTTGGGGCCAGAGCTAACCTATATCTCCCGTGCTTTGGTGCAGTTGAGTTGCT-CGGGTTAGGCCAGCATCGGTTTTGACGGTGGGATAAAGGCTCGAGGAATGTGGCTCCCCGATTACGGAGAGTGTTATAGCCTCGTGTGCAATGCCACCTGTTGGGAAGGAACTTCGGCGAGGATGTTGGATCAATGGCTTTAAGCGGCCCGTCTTGAAACACGGACCAAGGAGTCTAACATCTATGCGAGTGTTCGGGTGGAAAACCCTTGCGCGAAATGAAAGTGAACGGAGGTGGGAAGGGGTGCACCATCGACCGATCCTGATGTCTTCGGAAGGATTTGAGTAGGAGCATAGCTGTTGGGACCCGAAAGATGGTGAACTATGCCTGAATAGGGTGAAGCCAGAGGAAACTCTGGTGGAGGCTCGCAGCGGTTCTGACGTGCAAATCGATCGTCAAATTTTATAGGGG
>KU987008_Otidea_bicolor_HMAS_188415_ITS
AGGTGACCTGCGGAAGGATCATTATCTGTAT-----------TACAATTCTGCCCTCTGCGTACCTTTCCCGTTGCTTCCGGTATGGAGCGGCCCCGACCAGCTGTGGCCGGTGCCCATGAATGGACAAACCATTTGTATTTATTTTGCCCTCTGTCTGAACCATGTTAATAACAATCGTTAAAACTTTCAACAACGGATCTCTTGGTTCTCGCATCGATGAAGAACGCAGCGAAATGCGATAAGTAGTGTGAATTGCAGAATTCAGTGAATCATCGAATCTTTGAACGCACATTGCGCCTTCTGGTATTCCGGGAGGCATGCCTGCTCGAGCGTCAAATGTTTCAAGCTCTTTTGCTTGGTTTTGAAGGTTGAGTGTTG----------CATTCACCCTTGAAATTTACCGGCGGACTGCTTCGTGTTCCTTTCGGCGTTATAGGTAACTCTTTCGCTTGAACTCGTTGGCCTGTCCTGCCCTCACCCCCCAACTATTTTTTGGTTGACCT-CGGCTTGGTAGGGATACCCGCTGAACTTAAGCATATCATTGCCTTAGTAACTGCGAGTGAAGCGGCAAAAGCTCAAATTTGAAATCGGATGTTGACATTTGAATTGTAATTTGGAGGGATATCTTCGGAGCTGGCGCTGTCCTAAGTTCTTTGGAACCAGACATCATAGAGGGTGAGAATCCCGTGCCTGGGTGGCTGTCCAGTTTCATGTGAAGTGTCTCCGACGAGTCGAGTTGTTTGGGAATGCAGCTCAAAATGGGTGGTAAATTTCATCTAAAGCTAAATATTGGCGAGAGACCGATAGCGCACAAGTAGAGTGATCGAAAGATGAAAAGCACTTTGAAAAGAGAGTTAAACAGTACGTGAAATTGTTGAAAGGGAAGCGCTTGAGACTAGATTCGGCCGGCATCAGCTACGTTTCTACGTGGTGCACTTGCCGTCGGTTGAGCCAGCATCGATTTTGATGGCGGGATAAAGGTTTCAGGAATGTGGCTCCTCAATTTCGAGGAGTGTTATAGCCTGGAGCGCAATGCCGCCTGTCGGGAAGGACCTTTTGCTAGGATGCTGGCTAAAAGGTCTTAAGCGGCCCGTCTTGAAAC-CGGACCAAGGAGTCTAACATCTATGCGAGTGTTCGGGTGGAAAACCCTTGCGCGTAATGAAAGTGAACGGAGGTGGGAAGGGGTGCACCATCGACCGATCCTGATGTTTACGGAAGGATTTGAGTAGGAGCATAGCTGTTGGGACCCGAAAGATGGTGAACTATGCCTGAATAGGGTGAAGCCAGAGGAAACCTTGGTGGAAGCTCGCAGCGGTTCTGACGTGCAAATCGATCG----------------
>KM010023_Otidea_borealis_S_F242694_ITS
AGGTGACCTGCGGAAGGATCATTATATGTACCTTCATTGAGATACAGTTCAACACCCTGTGTACCCTTCCTGTTGCTTCCTTGGTGACTTG-------CTAGCTGAGGTTGGCTTCCGTGAAAGATAAAACTATTTGTATTTGTCTTGCCTTCTGTCTGAATCATGTTTATAACAAATGTTAAAACTTTCAACAACGGATCTCTTGGTTCTCGCATCGATGAAGAACGCAGCGAAATGCGATAAGTAGTGTGAATTGCAGAATTCAGTGAATCATCGAATCTTTGAACGCACATTGCGCCTCCTGGTATTCCGGGAGGCATGCCTGTCCGCGCAC--GCTCATTCAGGGTGCT----TTGGTACTGAAGATCGAATGTTGCTCATATGTTTGTTCGTCTTTAAAATTTACAGGCGGGCGACTTCAAGTCCTTTTCAGCGTTGTAAGTAACTCTTTCGCTAGGACCTGGTGGTTTGTCCAGCCTTGACCTCC-AATTACCCAGTGGATGGTCGCGGATCAGGTAGGGATACCCGCTGAACTTAAGCATATCATTGCCTTAGTAACTGCGAGTGAAGCGGCAAAAGCTCAAATTTGAAATCTGACGTTGACGTCCGAGTTGTAATTTGGAGGGATATCTTCGGAGCTGACGTCGTCCTAAGTTCTTTGGAACCAGACATCATAGAGGGTGAAAATCCCGTGCCTGGATGGCTGTTCTGCTCCATGTGAAGTGTCTCCGACGAGTCGAGTTGTTTGGGAATGCAGCTCAAAATGGGTGGTAAATTTCATCTAAAGCTAAATATTGGCGAGAGACCGATAGCGCACAAGTAGAGTGATCGAAAGATGAAAAGCACTTTGAAAAGAGAGTTAAATAGTACGTGAAATTGTTGAAAGGGAAGCGCTTGGGATCATACACAACCGACATCAGCCACGTTTTTACTTGGTGCACTCACCGTCGGTTGAGCCAGCATGAGTTCTGATGACGGGAAAAAGGTTTCAGGAATGTGGCTCCCCAATTATCGGGAGTGTTAAAGCCTGGAGCGTCATACCGCCAGTCGGAAAGGTCAGAATGCAAGGATGCTGGCTTAATGGTCTTAAGCGGCCCGTCTTGAAACACGGACCAAGGAGTCTAACATCTATGCAAGTGTTCGGGTGGAAAACCCTTACGCGTAATGAAAGTGATTCTAGGTGAGCATCGCAACATCATCGACCGATCCTGATGTTTACGGAAGGATTTGAGTACGAGCATAGCTGTTGGGACCCGAAAGATGGTGAACTATGCCTGAATAGGGTGAAGCCAGAGGAAACCTTGGTGGAAGCTCGCAGCGGTTCTGACGTGCAAATCGATCGTCAAATTTTATAGGGG
>KM010026_Otidea_brunneoparva_KH_08_107_ITS
AGGTGACCTGCGGAAGGATCATTACCTGTACCTTCTTTGCAATACAATTCCACTCTCCGTGTACCTTTCCTGTTGCTTCCGTCACGGGCTGGCCTTAACTAGTTGTGGCCAGCCCCCGCGTAA----AAACCATTTGAATTTTTGTTGGCTTTTGTCTGAATTAT----ATAACAATTGTTAAAACTTTCAACAACGGATCTCTTGGTTCTTGCATCGATGAAGAACGCAGCGAAATGCGATAAGTAGTGTGAATTGCAGAATTCAGTGAATCATCGAATCTTTGAACGCACATTGCGCCTTCTGGTATTCCGGGAGGCATGCCTGTCTGAGCGTCTCCCCGCTCAAGCTCTTTTGCTTGGTTGTGGAGGTTGAGCGTTGTCTACGTGCTCGTTCACCTTTGAAATTCATCGGCGTACTTCTCCGTGTTCCAATTAGCGTAATAGGTAACTCTTTCGCTTGGACTCGTGAAGCTGTCCCGTCGTAATACCCCCATTACTTTT---------------------------------------------------GCCTTAGTAACTGCGAGTGAAGCGGCAAAAGCTCAAATTTGAAATCTGGCCAGACTGCCTGAGTTGTAATTTGGAGGGATATTTTGGTTGTCGACGTCATCCTAAGTTCTTTGGAACTGGACATCATAGAGGGTGAGAATCCCGTAAT-GGATGGGCGTTACATTCCG-ATAGAATATCTCCGACGAGTCGAGTTGTTTGGGAATGCAGCTCAAAATGGGTGGTAAATTTCATCTAAAGCTAAATATTGGCGAGAGACCGATAGCGCACAAGTAGAGTGATCGAAAGATGAAAAGCACTTTGAAAAGAGAGTTAAATAGTACGTGAAATTGTTGAAAGGGAAGCGCTTGAGACTAGATTCAGCCGACTTCAGCCATGCATTAGCATGGTGTATGTGCCGTTGGTTGAGCCAGCATCGGTTCTGATGGCGGGATAAAGGTTTGAGGAATGTGGCTCCACAATTATGGGGAGTGTTATAGCCTCGAGCGCAATGCCGCCTATCGGGAAGGACCTTATGCTAGGATGCTGGCTAAAAGGTCTTAAGCGGCCCGTCTTGAAACACGGACCAAGGAGTCTAACATCTATGCGAGTGTTCGGGTGGAAAACCCTTGCGCGTAATGAAAGTGAACGGAGGTGGGAAGGGGTGCACCATCGACCGATCCTGATGTTTTCGGAAGGATTTGAGTAGGAGCATAGCTGTTGGGACCCGAAAGATGGTGAACTATGCCTGAATAGGGTGAAGCCAGAGGAAACTCTGGTGGAGGCTCGCAGCGGTTCTGACGTGCAAATCGATCGTCAAATTTTATAGGGG
>KM010025_Otidea_brunneoparva_S_F257086_ITS
--------TGCGGAAGGATCATTACCTGTACCTTCTTTGCAATACAATTCCACTCCCCGTGTACCTTTCCTGTTGCTTCCGTCACGGGCTGGCCTTAACCAGTTGTGGCCAGCCCCCGCGTAA----AAACCATTTGAATTTTTGTTGGCTTTTGTCTGAATTATATAAATAACAATTGTTAAAACTTTCAACAACGGATCTCTTGGTTCTCGCATCGATGAAGAACGCAGCGAAATGCGATAAGTAGTGTGAATTGCAGAATTCAGTGAATCATCGAATCTTTGAACGCACATTGCGCCTTCTGGTATTCCGGGAGGCATGCCTGTCTGAGCGTCTCCCCGCTCAAGCTCTTTTGCTTGGTTGTGGAGGTTGAGCGTTGTCTGCGTGCTCGTTCACCTTTGAAATTCATCGGCGTACTCCTCCGTGTTCCAATTAGCGTAATAGGTAACTCTTTCGCTTGGACTCGTGAAGCTGTCCCGTCGTAATACCCCCATTACATTTTGGAC--------------------------------------------TTGCCTTAGTAACTGCGAGTGAAGCGGCAAAAGCTCAAATTTGAAATCTGGCCTGACTGCCTGAGTTGTAATTTGGAGGGATATTTTGGTTGTCGACGTCATCCTAAGTTCTTTGGAACTGGACATCATAGAGGGTGAGAATCCCGTAAT-GGATGGGCGTTACATTCCG-ATAGAATATCTCCGACGAGTCGAGTTGTTTGGGAATGCAGCTCAAAATGGGTGGTAAATTTCATCTAAAGCTAAATATTGGCGAGAGACCGATAGCGCACAAGTAGAGTGATCGAAAGATGAAAAGCACTTTGAAAAGAGAGTTAAATAGTACGTGAAATTGTTGAAAGGGAAGCGCTTGAGACTAGATTCAGCCGACTTCAGCCATGCATTAGCATGGTGTACGTGCCGTTGGTTGAGCCAGCATCGGTTCTGATGGCGGGATAAAGGTTTGAGGAATGTGGCTCCACAATTATGGGGAGTGTTATAGCCTCGAGCGCAATGCCGCCTATCGGGAAGGACCTTATGCTAGGATGCTGGCTAAAAGGTCTTAAGCGGCCCGTCTTGAAACACGGACCAAGGAGTCTAACATCTATGCGAGTGTTCGGGTGGAAAACCCTTGCGCGTAATGAAAGTGAACGGAGGTGGGAAGGGGTGCACCATCGACCGATCCTGATGTTTTCGGAAGGATTTGAGTAGGAGCATAGCTGTTGGGACCCGAAAGATGGTGAACTATGCCTGAATAGGGTGAAGCCAGAGGAAACTCTGGTGGAGGCTCGCAGCGGTTCTGACGTGCAAATCGATCGTCAAATTTTATA----
>KM010029_Otidea_brunneoparva_KH_09_82_ITS
----GACCTGCGGAAGGATCATTACCTGTACCTTCTTTGCAATACAATTCCACTCTCCGTGTACCTTTCCTGTTGCTTCCGTCACGGGCTGGCCTTAACTAGTTGTGGCCAGCCCCCGCGTAA----AAACCATTTGAATTTTTGTTGGCTTTTGTCTGAATTATATAAATAACAATTGTTAAAACTTTCAACAACGGATCTCTTGGTTCTCGCATCGATGAAGAACGCAGCGAAATGCGATAAGTAGTGTGAATTGCAGAATTCAGTGAATCATCGAATCTTTGAACGCACATTGCGCCTTCTGGTATTCCGGGAGGCATGCCTGTCTGAGCGTCTCCCCGCTCAAGCTCTTTTGCTTGGTTGTGGAGGTTGAGCGTTGTCTGCGTGCTCGTTCACCTTTGAAATTCATCGGCGTACTTCTCCGTGTTCCAATTAGCGTAATAGGTAACTCTTTCGCTTGGACTCGTGAAGCTGTCCCGTCGTAATACCCCCATTACTTTTTGGACGACCTCAGATCAGGTAGGGATACCCGCTGAACTTAAGCATATCATTGCCTTAGTAACTGCGAGTGAAGCGGCAAAAGCTCAAATTTGAAATCTGGCCTGACTGCCTGAGTTGTAATTTGGAGGGATATTCTGGTTGTCGACGTCATCCTAAGTTCTTTGGAACTGGACATCATAGAGGGTGAGAATCCCGTAAT-GGATGGGCGTTACATTCCG-ATAGAATATCTCCGACGAGTCGAGTTGTTTGGGAATGCAGCTCAAAATGGGTGGTAAATTTCATCTAAAGCTAAATATTGGCGAGAGACCGATAGCGCACAAGTAGAGTGATCGAAAGATGAAAAGCACTTTGAAAAGAGAGTTAAATAGTACGTGAAATTGTTGAAAGGGAAGCGCTTGAGACTAGATTCAGCCGACTTCAGCCATGCATTAGCATGGTGTATGTGCCGTTGGTTGAGCCAGCATCGGTTCTGATGGCGGGATAAAGGTTTGAGGAATGTGGCTCCACAATTATGGGGAGTGTTATAGCCTCGAGCGCAATGCCGCCTATCGGGAAGGACCTTATGCTAGGATGCTGGCTAAAAGGTCTTAAGCGGCCCGTCTTGAAACACGGACCAAGGAGTCTAACATCTATGCGAGTGTTCGGGTGGAAAACCCTTGCGCGTAATGAAAGTGAACGGAGGTGGGAAGGGGTGCACCATCGACCGATCCTGATGTTTTCGGAAGGATTTGAGTAGGAGCATAGCTGTTGGGACCCGAAAGATGGTGAACTATGCCTGAATAGGGTGAAGCCAGAGGAAACTCTGGTGGAGGCTCGCAGCGGTTCTGACGTGCAAATCGATCGTCAAATTTTATAGGGG
>KM010028_Otidea_brunneoparva_JS_08_66_ITS
------CCTGCGGAAGGATCATTACCTGTACCTTCTTTGCAATACAATTCCACTCTCCGTGTACCTTTCCTGTTGCTTCCGTCACGGGCTGGCCTTAACTAGTTGTGGCCAGCCCCCGCGTAA----AAACCATTTGAATTTTTGTTGGCTTTTGTCTGAATTAT----ATAACAATTGTTAAAACTTTCAACAACGGATCTCTTGGTTCTTGCATCGATGAAGAACGCAGCGAAATGCGATAAGTAGTGTGAATTGCAGAATTCAGTGAATCATCGAATCTTTGAACGCACATTGCGCCTTCTGGTATTCCGGGAGGCATGCCTGTCTGAGCGTCTCCCCGCTCAAGCTCTTTTGCTTGGTTGTGGAGGTTGAGCGTTGTCTACGTGCTCGTTCACCTTTGAAATTCATCGGCGTACTTCTCCGTGTTCCAATTAGCGTAATAGGTAACTCTTTCGCTTGGACTCGTGAAGCTGTCCCGTCGTAATACCCCCATTACTTTTTGGACGACCTCAGATCAGGTAGGGATACCCGCTGAACTTAAGCATATCATTGCCTTAGTAACTGCGAGTGAAGCGGCAAAAGCTCAAATTTGAAATCTGGCCAGACTGCCTGAGTTGTAATTTGGAGGGATATTTTGGTTGTCGACGTCATCCTAAGTTCTTTGGAACTGGACATCATAGAGGGTGAGAATCCCGTAAT-GGATGGGCGTTACATTCCG-ATAGAATATCTCCGACGAGTCGAGTTGTTTGGGAATGCAGCTCAAAATGGGTGGTAAATTTCATCTAAAGCTAAATATTGGCGAGAGACCGATAGCGCACAAGTAGAGTGATCGAAAGATGAAAAGCACTTTGAAAAGAGAGTTAAATAGTACGTGAAATTGTTGAAAGGGAAGCGCTTGAGACTAGATTCAGCCGACTTCAGCCATGCATTAGCATGGTGTATGTGCCGTTGGTTGAGCCAGCATCGGTTCTGATGGCGGGATAAAGGTTTGAGGAATGTGGCTCCACAATTATGGGGAGTGTTATAGCCTCGAGCGCAATGCCGCCTATCGGGAAGGACCTTATGCTAGGATGCTGGCTAAAAGGTCTTAAGCGGCCCGTCTTGAAACACGGACCAAGGAGTCTAACATCTATGCGAGTGTTCGGGTGGAAAACCCTTGCGCGTAATGAAAGTGAACGGAGGTGGGAAGGGGTGCACCATCGACCGATCCTGATGTTTTCGGAAGGATTTGAGTAGGAGCATAGCTGTTGGGACCCGAAAGATGGTGAACTATGCCTGAATAGGGTGAAGCCAGAGGAAACTCTGGTGGAGGCTCGCAGCGGTTCTGACGTGCAAATCGATCGTCAAATTTTATAGGGG
>KM010027_Otidea_brunneoparva_TUR_A_198582_ITS
AGGTGACCTGCGGAAGGATCATTACCTGTACCTTCTTTGCAATACAATTCCACTCTCCGTGTACCTTTCCTGTTGCTTCCGTCACGGGCTGGCCTTAACCAGTTGTGGTCAGCCCCCGCGTAA----AAACCATTTGAATTTTTGTTGGCTTTTGTCTGAATTATATAAATAACAATTGTTAAAACTTTCAACAACGGATCTCTTGGTTCTCGCATCGATGAAGAACGCAGCGAAATGCGATAAGTAGTGTGAATTGCAGAATTCAGTGAATCATCGAATCTTTGAACGCACATTGCGCCTTCTGGTATTCCGGGAGGCATGCCTGTCTGAGCGTCTCCCCGCTCAAGCTCTTTTGCTTGGTTGTGGAGGTTGAGCGTTGTCTGCGTGCTCGTTCACCTTTGAAATTCATCGGCGTACTTCTCCGTGTTCCAATTAGCGTAATAGGTAACTCTTTCGCTTGGACTCGTGAAGCTGTCCCGTCGTAATACCCCCATTACATTTTGGACGACCTCAGACCAGCTACTGATATCAGGTG-----------------GCCTTAGTAACTGCGAGTGAAGCGGCAAAAGCTCAAATTTGAAATCTGGCCTGACTGCCTGAGTTGTAATTTGGAGGGATATTTTGGTTGTCGACGTCATCCTAAGTTCTTTGGAACTGGACATCATAGAGGGTGAGAATCCCGTAAT-GGATGGGCGTTACATTCCG-ATAGAATATCTCCGACGAGTCGAGTTGTTTGGGAATGCAGCTCAAAATGGGTGGTAAATTTCATCTAAAGCTAAATATTGGCGAGAGACCGATAGCGCACAAGTAGAGTGATCGAAAGATGAAAAGCACTTTGAAAAGAGAGTTAAATAGTACGTGAAATTGTTGAAAGGGAAGCGCTTGAGACTAGATTCAGCCGACTTCAGCCATGCATTAGCATGGTGTACGTGCCGTTGGTTGAGCCAGCATCGGTTCTGATGGCGGGATAAAGGTTTGAGGAATGTGGCTCCACAATTATGGGGAGTGTTATAGCCTCGAGCGCAATGCCGCCTATCGGGAAGGACCTTATGCTAGGATGCTGGCTAAA-------------------------------------------------------------------------------------------------------------------------------------------------------------------------------------------------------------------------------------------------------------------------------------
>KM010024_Otidea_brunneoparva_S_F249386_ITS
AGGTGACCTGCGGAAGGATCATTACCTGTACCTTCTTTGCAATACAATTCCACTCTCCGTGTACCTTTCCTGTTGCTTCCGTCACGGGCTGGCCTTAACTAGTTGTGGCCAGCCCCCGCGTAA----AAACCATTTGAATTTTTGTTGGCTTTTGTCTGAATTATATAAATAACAATTGTTAAAACTTTCAACAACGGATCTCTTGGTTCTCGCATCGATGAAGAACGCAGCGAAATGCGATAAGTAGTGTGAATTGCAGAATTCAGTGAATCATCGAATCTTTGAACGCACATTGCGCCTTCTGGTATTCCGGGAGGCATGCCTGTCTGAGCGTCTCCCCGCTCAAGCTCTTTTGCTTGGTTGTGGAGGTTGAGCGTTGTCTGCGTGCTCGTTCACCTTTGAAATTCATCGGCGTACTTCTCCGTGTTCCAATTAGCGTAATAGGTAACTCTTTCGCTTGGACTCGTGAAGCTGTCCCGTCGTAATACCCCCATTACTTTTTGGACGACCTCAGATCAGGTAGGGATACCCGCTGAACTTAAGCATATCA-----------------------GCGGCAAAAGCTCAAATTTGAAATCTGGCCTGACTGCCTGAGTTGTAATTTGGAGGGATATTCTGGTTGTCGACGTCATCCTAAGTTCTTTGGAACTGGACATCATAGAGGGTGAGAATCCCGTAAT-GGATGGGCGTTACATTCCG-ATAGAATATCTCCGACGAGTCGAGTTGTTTGGGAATGCAGCTCAAAATGGGTGGTAAATTTCATCTAAAGCTAAATATTGGCGAGAGACCGATAGCGCACAAGTAGAGTGATCGAAAGATGAAAAGCACTTTGAAAAGAGAGTTAAATAGTACGTGAAATTGTTGAAAGGGAAGCGCTTGAGACTAGATTCAGCCGACTTCAGCCATGCATTAGCATGGTGTATGTGCCGTTGGTTGAGCCAGCATCGGTTCTGATGGCGGGATAAAGGTTTGAGGAATGTGGCTCCACAATTATGGGGAGTGTTATAGCCTCGAGCGCAATGCCGCCTATCGGGAAGGACCTTATGCTAGGATGCTGGCTAAAAGGTCTTAAGCGGCCCGTCTTGAAACACGGACCAAGGAGTCTAACATCTATGCGAGTGTTCGGGTGGAAAACCCTTGCGCGTAATGAAAGTGAACGGAGGTGGGAAGGGGTGCACCATCGACCGATCCTGATGTTTTCGGAAGGATTTGAGTAGGAGCATAGCTGTTGGGACCCGAAAGATGGTGAACTATGCCTGAATAGGGTGAAGCCAGAGGAAACTCTGGTGGAGGCTCGCAGCGGTTCTGACGTGCAAATCGATCGTCAAATTTTATAGGG-
>MK850497_Otidea_bufonia_TURA_208342_ITS
AGGTGACCTGCGGAAGGATCATTATCTGTAC-----------TACAATTCTGCCCTCTGTGTACCTTTCCCGTTGCTTCCGGTATGGAGCGGCCCCGACCAGCTGTGGCTGGTGCCCATGAATGGACAAACACTTTGTATTTATTTTGCCTTCTGTCTGAATTATGTTTATAACAATCGTTAAAACTTTCAACAACGGATCTCTTGGTTCTCGCATCGATGAAGAACGCAGCGAAATGCGATAAGTAGTGTGAATTGCAGAATTCAGTGAATCATCGAATCTTTGAACGCACATTGCGCCTTCTGGTATTCCGGGAGGCATGCCTGCTCGAGCGTCAGATATTTCAAGCTCTTTTGCTTGGTTCTGAAGGTTGAATGTTG----------CATTCACCTTTGAAATTTACTGGCGGACGGCTTCGTGTTCCTTTTGGCGTTATAGGTAACTCTTTCGCTTGAACTCGTTGGCCTGTCCTGCCCTCACCCC-CAACTATTTTT---------------------------------------------------------------------------------GCTCAAATTTGAAATCGGATGTTGACATTTGAATTGTAATTTGGAGGGATATCTTCGGAGCTGGCGCTGTCCTAAGTTCTTTGGAACCAGACATCATAGAGGGTGAGAATCCCGTGCCTGGGTGGCTGTCCAGTTTCATGTGAAGTGTCTCCGACGAGTCGAGTTGTTTGGGAATGCAGCTCAAAATGGGTGGTAAATTTCATCTAAAGCTAAATATTGGCGAGAGACCGATAGCGCACAAGTAGAGTGATCGAAAGATGAAAAGCACTTTGAAAAGAGAGTTAAACAGTACGTGAAATTGTTGAAAGGGAAGCGCTTGAGACTAGATTCGGCCGGCATCAGCTACGTTTCTACGTGGTGCACTTGCCGTCGGTTGAGCCAGCATCGGTTTTGATGGCGGGATAAAGGTTTCAGGAATGTGGCTCCTCAATTTTGAGGAGTGTTATAGCCTGGAGCGCAATGCCGCCTGTCGGGAAGGACCTTTTGCTAGGATGCTGGCTAAAAGGTCTTAAGCGGCCCGTCTTGAAACACGGACCAAGGAGTCTAACATCTATGCGAGTGTTCGGGTGGAAAACCCTTGCGCGTAATGAAAGTGAACGGAGGTGGGAAGGGGTGCACCATCGACCGATCCTGATGTTTACGGAAGGATTTGAGTAGGAGCATAGCTGTTGGGACCCGAAAGATGGTGAACTATGCCTGAATAGGGTGAAGCCAGAGGAAACCTTGGTGGAAGCTCGCAGCGGTTCTGACGTGCAAATCGATCGTCAAATTTTATAGGGG
>MK850496_Otidea_bufonia_TURA_208341_ITS
AGGTGACCTGCGGAAGGATCATTATCTGTAC-----------TACAATTCTGCCCTCTGTGTACCTTTCCCGTTGCTTCCGGTATGGAGCGGCCCCGACCAGCTGTGGCTGGTGCCCATGAATGGACAAACGCTTTGTATTTATTTTGCCTTCTGTCTGAATTATGTTAATAACAATCGTTAAAACTTTCAACAACGGATCTCTTGGTTCTCGCATCGATGAAGAACGCAGCGAAATGCGATAAGTAGTGTGAATTGCAGAATTCAGTGAATCATCGAATCTTTGAACGCACATTGCGCCTTCTGGTATTCCGGGAGGCATGCCTGCTCGAGCGTCAGATATTTCAAGCTCTTTTGCTTGGTTCTGAAGGTTGAGTGTTG----------CATTCACCTTTGAAATTTACTGGCGGACGGCTTCGTGTTCCTTTTGGCGTTATAGGTAACTCTTTCGCTTGAACTCGTTGACCTGTCCTGCCCTCACCCC-CAACTATTTTT---------------------------------------------------------------------------------GCTCAAATTTGAAATCGGATGTTGACATTTGAATTGTAATTTGGAGGGATATCTTCGGAGCTGGCGCTGTCCTAAGTTCTTTGGAACCAGACATCATAGAGGGTGAGAATCCCGTGCCTGGGTGGCTGTCCAGTTCCATGTGAAGTGTCTCCGACGAGTCGAGTTGTTTGGGAATGCAGCTCAAAATGGGTGGTAAATTTCATCTAAAGCTAAATATTGGCGAGAGACCGATAGCGCACAAGTAGAGTGATCGAAAGATGAAAAGCACTTTGAAAAGAGAGTTAAACAGTACGTGAAATTGTTGAAAGGGAAGCGCTTGAGACTAGATTCGGCCGGCATCAGCTACGTTTCTACGTGGTGCACTTGCCGTCGGTTGAGCCAGCATCGGTTTTGATGGCGGGATAAAGGTTTCAGGAATGTGGCTCCTCAATTTTGAGGAGTGTTATAGCCTGGAGCGCAATGCCGCCTGTCGGGAAGGACCTTTTGCTAGGATGCTGGCTAAAAGGTCTTAAGCGGCCCGTCTTGAAACACGGACCAAGGAGTCTAACATCTATGCGAGTGTTCGGGTGGAAAACCCTTGCGCGTAATGAAAGTGAACGGAGGTGGGAAGGGGTGCACCATCGACCGATCCTGATGTTTACGGAAGGATTTGAGTAGGAGCATAGCTGTTGGGACCCGAAAGATGGTGAACTATGCCTGAATAGGGTGAAGCCAGAGGAAACCTTGGTGGAAGCTCGCAGCGGTTCTGACGTGCAAATCGATCGTCAAATTTTATAGGGG
>MK850495_Otidea_bufonia_TURA_208340_ITS
AGGTGACCTGCGGAAGGATCATTATCTGTAC-----------TACAATTCTGCCCTCTGTGTACCTTTCCCGTTGCTTCCGGTATGGAGCGGCCCCGACCAGCTGTGGCTGGTGCCCATGAATGGACAAACACTTTGTATTTATTTTGCCTTCTGTCTGAATTATGTTTATAACAATCGTTAAAACTTTCAACAACGGATCTCTTGGTTCTCGCATCGATGAAGAACGCAGCGAAATGCGATAAGTAGTGTGAATTGCAGAATTCAGTGAATCATCGAATCTTTGAACGCACATTGCGCCTTCTGGTATTCCGGGAGGCATGCCTGCTCGAGCGTCAGATATTTCAAGCTCTTTTGCTTGGTTCTGAAGGTTGAATGTTG----------CATTCACCTTTGAAATTTACTGGCGGACGGCTTCGTGTTCCTTTTGGCGTTATAGGTAACTCTTTCGCTTGAACTCGTTGGCCTGTCCTGCCCTCACCCC-CAACTATTTTTT--------------------------------------------------------------------------------GCTCAAATTTGAAATCGGATGTTGACATTTGAATTGTAATTTGGAGGGATATCTTCGGAGCTGGCGCTGTCCTAAGTTCTTTGGAACCAGACATCATAGAGGGTGAGAATCCCGTGCCTGGGTGGCTGTCCAGTTTCATGTGAAGTGTCTCCGACGAGTCGAGTTGTTTGGGAATGCAGCTCAAAATGGGTGGTAAATTTCATCTAAAGCTAAATATTGGCGAGAGACCGATAGCGCACAAGTAGAGTGATCGAAAGATGAAAAGCACTTTGAAAAGAGAGTTAAACAGTACGTGAAATTGTTGAAAGGGAAGCGCTTGAGACTAGATTCGGCCGGCATCAGCTACGTTTCTACGTGGTGCACTTGCCGTCGGTTGAGCCAGCATCGGTTTTGATGGCGGGATAAAGGTTTCAGGAATGTGGCTCCTCAATTTTGAGGAGTGTTATAGCCTGGAGCGCAATGCCGCCTGTCGGGAAGGACCTTTTGCTAGGATGCTGGCTAAAAGGTCTTAAGCGGCCCGTCTTGAAACACGGACCAAGGAGTCTAACATCTATGCGAGTGTTCGGGTGGAAAACCCTTGCGCGTAATGAAAGTGAACGGAGGTGGGAAGGGGTGCACCATCGACCGATCCTGATGTTTACGGAAGGATTTGAGTAGGAGCATAGCTGTTGGGACCCGAAAGATGGTGAACTATGCCTGAATAGGGTGAAGCCAGAGGAAACCTTGGTGGAAGCTCGCAGCGGTTCTGACGTGCAAATCGATCGTCAAATTTTATAGGGG
>MK850494_Otidea_bufonia_TURA_208339_ITS
AGGTGACCTGCGGAAGGATCATTATCTGTAC-----------TACAATTCTGCCCTCTGTGTACCTTTCCCGTTGCTTCCGGTATGGAGCGGCCCCGACCAGCTGTGGCTGGTGCCCATGAATGGACAAACACTTTGTATTTATTTTGCCTTCTGTCTGAATTATGTTTATAACAATCGTTAAAACTTTCAACAACGGATCTCTTGGTTCTCGCATCGATGAAGAACGCAGCGAAATGCGATAAGTAGTGTGAATTGCAGAATTCAGTGAATCATCGAATCTTTGAACGCACATTGCGCCTTCTGGTATTCCGGGAGGCATGCCTGCTCGAGCGTCAGATATTTCAAGCTCTTTTGCTTGGTTCTGAAGGTTGAATGTTG----------CATTCACCTTTGAAATTTACTGGCGGACGGCTTCGTGTTCCTTTTGGCGTTATAGGTAACTCTTTCGCTTGAACTCGTTGGCCTGTCCTGCCCTCACCCC-CAACTATTTTTT--------------------------------------------------------------------------------GCTCAAATTTGAAATCGGATGTTGACATTTGAATTGTAATTTGGAGGGATATCTTCGGAGCTGGCGCTGTCCTAAGTTCTTTGGAACCAGACATCATAGAGGGTGAGAATCCCGTGCCTGGGTGGCTGTCCAGTTTCATGTGAAGTGTCTCCGACGAGTCGAGTTGTTTGGGAATGCAGCTCAAAATGGGTGGTAAATTTCATCTAAAGCTAAATATTGGCGAGAGACCGATAGCGCACAAGTAGAGTGATCGAAAGATGAAAAGCACTTTGAAAAGAGAGTTAAACAGTACGTGAAATTGTTGAAAGGGAAGCGCTTGAGACTAGATTCGGCCGGCATCAGCTACGTTTCTACGTGGTGCACTTGCCGTCGGTTGAGCCAGCATCGGTTTTGATGGCGGGATAAAGGTTTCAGGAATGTGGCTCCTCAATTTTGAGGAGTGTTATAGCCTGGAGCGCAATGCCGCCTGTCGGGAAGGACCTTTTGCTAGGATGCTGGCTAAAAGGTCTTAAGCGGCCCGTCTTGAAACACGGACCAAGGAGTCTAACATCTATGCGAGTGTTCGGGTGGAAAACCCTTGCGCGTAATGAAAGTGAACGGAGGTGAGAAGGGGTGCACCATCGACCGATCCTGATGTTTACGGAAGGATTTGAGTAGGAGCATAGCTGTTGGGACCCGAAAGATGGTGAACTATGCCTGAATAGGGTGAAGCCAGAGGAAACCTTGGTGGAAGCTCGCAGCGGTTCTGACGTGCAAATCGATCGTCAAATTTTATAGGGG
>MK850493_Otidea_bufonia_TURA_208338_ITS
AGGTGACCTGCGGAAGGATCATTATCTGTAC-----------TACAATTCTGCCCTCTGTGTACCTTTCCCGTTGCTTCCGGTATGGAGCGGCCCCGACCAGCTGTGGCTGGTGCCCATGAATGGACAAACACTTTGTATTTATTTTGCCTTCTGTCTGAATTATGTTTATAACAATCGTTAAAACTTTCAACAACGGATCTCTTGGTTCTCGCATCGATGAAGAACGCAGCGAAATGCGATAAGTAGTGTGAATTGCAGAATTCAGTGAATCATCGAATCTTTGAACGCACATTGCGCCTTCTGGTATTCCGGGAGGCATGCCTGCTCGAGCGTCAGATATTTCAAGCTCTTTTGCTTGGTTCTGAAGGTTGAATGTTG----------CATTCACCTTTGAAATTTACTGGCGGACGGCTTCGTGTTCCTTTTGGCGTTATAGGTAACTCTTTCGCTTGAACTCGTTGGCCTGTCCTGCCCTCACCCC-CAACTATTT-----------------------------------------------------------------------------------GCTCAAATTTGAAATCGGATGTTGACATTTGAATTGTAATTTGGAGGGATATCTTCGGAGCTGGCGCTGTCCTAAGTTCTTTGGAACCAGACATCATAGAGGGTGAGAATCCCGTGCCTGGGTGGCTGTCCAGTTTCATGTGAAGTGTCTCCGACGAGTCGAGTTGTTTGGGAATGCAGCTCAAAATGGGTGGTAAATTTCATCTAAAGCTAAATATTGGCGAGAGACCGATAGCGCACAAGTAGAGTGATCGAAAGATGAAAAGCACTTTGAAAAGAGAGTTAAACAGTACGTGAAATTGTTGAAAGGGAAGCGCTTGAGACTAGATTCGGCCGGCATCAGCTACGTTTCTACGTGGTGCACTTGCCGTCGGTTGAGCCAGCATCGGTTTTGATGGTGGGATAAAGGTTTCAGGAATGTGGCTCCTCAATTTTGAGGAGTGTTATAGCCTGGAGCGCAATGCCGCCTGTCGGGAAGGACCTTTTGCTAGGATGCTGGCTAAAAGGTCTTAAGCGGCCCGTCTTGAAACACGGACCAAGGAGTCTAACATCTATGCGAGTGTTCGGGTGGAAAACCCTTGCGCGTAATGAAAGTGAACGGAGGTGGGAAGGGGTGCACCATCGACCGATCCTGATGTTTACGGAAGGATTTGAGTAGGAGCATAGCTGTTGGGACCCGAAAGATGGTGAACTATGCCTGAATAGGGTGAAGCCAGAGGAAACCTTGGTGGAAGCTCGCAGCGGTTCTGACGTGCAAATCGATCGTCAAATTTTATAGGGG
>MK850492_Otidea_bufonia_TURA_148640_ITS
AGGTGACCTGCGGAAGGATCATTATCTGTAC-----------TACAATTCTGCCCTCTGTGTACCTTTCCCGTTGCTTCCGGTATGGAGCGGCCCCGACCAGCTGTGGCTGGTGCCCATGAATGGACAAACGCTTTGTATTTATTTTGCCTTCTGTCTGAATTATGTTAATAACAATCGTTAAAACTTTCAACAACGGATCTCTTGGTTCTCGCATCGATGAAGAACGCAGCGAAATGCGATAAGTAGTGTGAATTGCAGAATTCAGTGAATCATCGAATCTTTGAACGCACATTGCGCCTTCTGGTATTCCGGGAGGCATGCCTGCTCGAGCGTCAGATATTTCAAGCTCTTTTGCTTGGTTCTGAAGGTTGAGTGTTG----------CATTCACCTTTGAAATTTACTGGCGGACGGCTTCGTGTTCCTTTTGGCGTTATAGGTAACTCTTTCGCTTGAACTCGTTGACCTGTCCTGCCCTCACCCC-CAACTA--------------------------------------------------------------------------------------GCTCAAATTTGAAATCGGATGTTGACATTTGAATTGTAATTTGGAGGGATATCTTCGGAGCTGGCGCTGTCCTAAGTTCTTTGGAACCAGACATCATAGAGGGTGAGAATCCCGTGCCTGGGTGGCTGTCCAGTTCCATGTGAAGTGTCTCCGACGAGTCGAGTTGTTTGGGAATGCAGCTCAAAATGGGTGGTAAATTTCATCTAAAGCTAAATATTGGCGAGAGACCGATAGCGCACAAGTAGAGTGATCGAAAGATGAAAAGCACTTTGAAAAGAGAGTTAAACAGTACGTGAAATTGTTGAAAGGGAAGCGCTTGAGACTAGATTCGGCCGGCATCAGCTACGTTTCTACGTGGTGCACTTGCCGTCGGTTGAGCCAGCATCGGTTTTGATGGCGGGATAAAGGTTTCAGGAATGTGGCTCCTCAATTTTGAGGAGTGTTATAGCCTGGAGCGCAATGCCGCCTGTCGGGAAGGACCTTTTGCTAGGATGCTGGCTAAAAGGTCTTAAGCGGCCCGTCTTGAAACACGGACCAAGGAGTCTAACATCTATGCGAGTGTTCGGGTGGAAAACCCTTGCGCGTAATGAAAGTGAACGGAGGTGGGAAGGGGTGCACCATCGACCGATCCTGATGTTTACGGAAGGATTTGAGTAGGAGCATAGCTGTTGGGACCCGAAAGATGGTGAACTATGCCTGAATAGGGTGAAGCCAGAGGAAACCTTGGTGGAAGCTCGCAGCGGTTCTGACGTGCAAATCGATCGTCAAATTTTATAGGGG
>MG383803_Otidea_bufonia_MCVE_29372_ITS
AGGTGACCTGCGGAAGGATCATTATCTGTACCTTCGTCGTAATACAATTCTGCCCTCTGTGTACTTTTCCCGTTGCTTCCGGTATGGAGCGGTCCCGACCAGCTGTGGTTGGTGCCCATGAATGAACAAAACATTTGTATTTATTTTGCCTTCTGTCTGAATTATGTTAATAACAATCGTTAAAACTTTCAACAACGGATCTCTTGGTTCTCGCATCGATGAAGAACGCAGCGAAATGCGATAAGTAGTGTGAATTGCAGAATTCAGTGAATCATCGAATCTTTGAACGCACATTGCGCCTTCTGGTATTCCGGGAGGCATGCCTGCTCGAGCGTCAGATATTTCAAGCTCTTTTGCTTGGTTCTGAAGGTTGAGTGTCGCATTTGTGCTCATTCACCTTTGAAATTTACAGGCGGACTGCTTCGTGTTCCTTTTGGCGTTATAGGTAACTCTTTCGCTTGGACTCGTTGGCCTGTCCTGCCGTCACCCC-CAACTATTT-------------------------------------------------------------AACTGCGAGTGAAGCGGCAAAAGCTCAAATTTGAAATCGGGTGTTGACATTTGAATTGTAATTTGGAGGGATATCTTCGGAGCTGGCGCTGTCCTAAGTTCTTTGGAACCAGACATCATAGAGGGTGAGAATCCCGTGCCTGGGTGGCTGTCCAGCTCCATGTGAAGTGTCTCCGACGAGTCGAGTTGTTTGGGAATGCAGCTCAAAATGGGTGGTAAATTTCATCTAAAGCTAAATATTGGCGAGAGACCGATAGCGCACAAGTAGAGTGATCGAAAGATGAAAAGCACTTTGAAAAGAGAGTTAAACAGTACGTGAAATTGTTGAAAGGGAAGCGCTTGAGACTAGATTCAGCCGGCATCAGCTACGTTTTTACGTGGTGCACTTGCCGTCGGTTGAGCCAGCATCGGTTTTGATGGCGGGATAAAGGTTTCAGGAATGTGGCTCCTCAATTTTGAGGAGTGTTATAGCCTGGGGCGTAATGCCGCCTGTCGGGAAGGACCTTTTGCTAGGATGCTGGCTAAAAGGTCTTAAGCGGCCCGTCTTGAAACACGGACCAAGGAGTCTAACATCTATGCGAGTGTTCGGGTGGAAAACCCTTGCGCGTAATGAAAGTGAACGGAGGTGGGAAGGGGTGCACCATCGACCGATCCTGATGTTTACGGAAGGATTTGAGTAGGAGCATAGCTGTTGGGACCCGAAAGATGGTGAACTATGCCTGAATAGGGTGAAGCCAGAGGAAACCTTGGTGGAAGCTCGCAGCGGTTCTGACGTGCAAATCGATCGTCAAATTTTATAGGGG
>MG383802_Otidea_bufonia_MCVE_29370_ITS
AGGTGACCTGCGGAAGGATCATTATCTGTAC-----------TACAATTCTGCCCTCTGTGTACCTTTCCCGTTGCTTCCGGTATGGAGCGGCCCCGACCAGCTGTGGCTGGTGCCCATGAATGGACAAACGCTTTGTATTTATTTTGCCTTCTGTCTGAATTATGTTAATAACAATCGTTAAAACTTTCAACAACGGATCTCTTGGTTCTCGCATCGATGAAGAACGCAGCGAAATGCGATAAGTAGTGTGAATTGCAGAATTCAGTGAATCATCGAATCTTTGAACGCACATTGCGCCTTCTGGTATTCCGGGAGGCATGCCTGCTCGAGCGTCAGATATTTCAAGCTCTTTTGCTTGGTTCTGAAGGTTGAGTGTTG----------CATTCACCTTTGAAATTTACTGGCGGACGGCTTCGTGTTCCTTTTGGCGTTATAGGTAACTCTTTCGCTTGAACTCGTTGACCTGTCCTGCCCTCACCCC-CAACTATTT------------------------------------------------------------TAACTGCGAGTGAAGCGGCAAAAGCTCAAATTTGAAATCGGATGTTGACATTTGAATTGTAATTTGGAGGGATATCTTCGGAGCTGGCGCTGTCCTAAGTTCTTTGGAACCAGACATCATAGAGGGTGAGAATCCCGTGCCTGGGTGGCTGTCCAGTTCCATGTGAAGTGTCTCCGACGAGTCGAGTTGTTTGGGAATGCAGCTCAAAATGGGTGGTAAATTTCATCTAAAGCTAAATATTGGCGAGAGACCGATAGCGCACAAGTAGAGTGATCGAAAGATGAAAAGCACTTTGAAAAGAGAGTTAAACAGTACGTGAAATTGTTGAAAGGGAAGCGCTTGAGACTAGATTCGGCCGGCATCAGCTACGTTTCTACGTGGTGCACTTGCCGTCGGTTGAGCCAGCATCGGTTTTGATGGCGGGATAAAGGTTTCAGGAATGTGGCTCCTCAATTTTGAGGAGTGTTATAGCCTGGAGCGCAATGCCGCCTGTCGGGAAGGACCTTTTGCTAGGATGCTGGCTAAAAGGTCTTAAGCGGCCCGTCTTGAAACACGGACCAAGGAGTCTAACATCTATGCGAGTGTTCGGGTGGAAAACCCTTGCGCGTAATGAAAGTGAACGGAGGTGGGAAGGGGTGCACCATCGACCGATCCTGATGTTTACGGAAGGATTTGAGTAGGAGCATAGCTGTTGGGACCCGAAAGATGGTGAACTATGCCTGAATAGGGTGAAGCCAGAGGAAACCTTGGTGGAAGCTCGCAGCGGTTCTGACGTGCAAATCGATCGTCAAATTTTATAGGGG
>MG383801_Otidea_bufonia_MCVE_29369_ITS
AGGTGACCTGCGGAAGGATCATTATCTGTAC-----------TACAATTCTGCCCTCTGTGTACCTTTCCCGTTGCTTCCGGTATGGAGCGGCCCCGACCAGCTGTGGCTGGTGCCCATGAATGGACAAACACTTTGTATTTATTTTGCCTTCTGTCTGAATTATGTTTATAACAATCGTTAAAACTTTCAACAACGGATCTCTTGGTTCTCGCATCGATGAAGAACGCAGCGAAATGCGATAAGTAGTGTGAATTGCAGAATTCAGTGAATCATCGAATCTTTGAACGCACATTGCGCCTTCTGGTATTCCGGGAGGCATGCCTGCTCGAGCGTCAGATATTTCAAGCTCTTTTGCTTGGTTCTGAAGGTTGAATGTTG----------CATTCACCTTTGAAATTTACTGGCGGACGGCTTCGTGTTCCTTTTGGCGTTATAGGTAACTCTTTCGCTTGAACTCGTTGGCCTGTCCTGCCCTCACCCC-CAACTATTT--------------------------------------------------------TTAGTAACTGCGAGTGAAGCGGCAAAAGCTCAAATTTGAAATCGGATGTTGACATTTGAATTGTAATTTGGAGGGATATCTTCGGAGCTGGCGCTGTCCTAAGTTCTTTGGAACCAGACATCATAGAGGGTGAGAATCCCGTGCCTGGGTGGCTGTCCAGTTTCATGTGAAGTGTCTCCGACGAGTCGAGTTGTTTGGGAATGCAGCTCAAAATGGGTGGTAAATTTCATCTAAAGCTAAATATTGGCGAGAGACCGATAGCGCACAAGTAGAGTGATCGAAAGATGAAAAGCACTTTGAAAAGAGAGTTAAACAGTACGTGAAATTGTTGAAAGGGAAGCGCTTGAGACTAGATTCGGCCGGCATCAGCTACGTTTCTACGTGGTGCACTTGCCGTCGGTTGAGCCAGCATCGGTTTTGATGGCGGGATAAAGGTTTCAGGAATGTGGCTCCTCAATTTTGAGGAGTGTTATAGCCTGGAGCGCAATGCCGCCTGTCGGGAAGGACCTTTTGCTAGGATGCTGGCTAAAAGGTCTTAAGCGGCCCGTCTTGAAACACGGACCAAGGAGTCTAACATCTATGCGAGTGTTCGGGTGGAAAACCCTTGCGCGTAATGAAAGTGAACGGAGGTGGGAAGGGGTGCACCATCGACCGATCCTGATGTTTACGGAAGGATTTGAGTAGGAGCATAGCTGTTGGGACCCGAAAGATGGTGAACTATGCCTGAATAGGGTGAAGCCAGAGGAAACCTTGGTGGAAGCTCGCAGCGGTTCTGACGTGCAAATCGATCGTCAAATTTTATAGGGG
>MG383800_Otidea_bufonia_MCVE_29368_ITS
AGGTGACCTGCGGAAGGATCATTATCTGTAC-----------TACAATTCTGCCCTCTGTGTACCTTTCCCGTTGCTTCCGGTATGGAGCGGCCCCGACCAGCTGTGGCTGGTGCCCATGAATGGACAAACACTTTGTATTTATTTTGCCTTCTGTCTGAATTATGTTTATAACAATCGTTAAAACTTTCAACAACGGATCTCTTGGTTCTCGCATCGATGAAGAACGCAGCGAAATGCGATAAGTAGTGTGAATTGCAGAATTCAGTGAATCATCGAATCTTTGAACGCACATTGCGCCTTCTGGTATTCCGGGAGGCATGCCTGCTCGAGCGTCAGATATTTCAAGCTCTTTTGCTTGGTTCTGAAGGTTGAATGTTG----------CATTCACCTTTGAAATTTACTGGCGGACGGCTTCGTGTTCCTTTTGGCGTTATAGGTAACTCTTTCGCTTGAACTCGTTGGCCTGTCCTGCCCTCACCCC-CAACTATTT---------------------------------------------------------TAGTAACTGCGAGTGAAGCGGCAAAAGCTCAAATTTGAAATCGGATGTTGACATTTGAATTGTAATTTGGAGGGATATCTTCGGAGCTGGCGCTGTCCTAAGTTCTTTGGAACCAGACATCATAGAGGGTGAGAATCCCGTGCCTGGGTGGCTGTCCAGTTTCATGTGAAGTGTCTCCGACGAGTCGAGTTGTTTGGGAATGCAGCTCAAAATGGGTGGTAAATTTCATCTAAAGCTAAATATTGGCGAGAGACCGATAGCGCACAAGTAGAGTGATCGAAAGATGAAAAGCACTTTGAAAAGAGAGTTAAACAGTACGTGAAATTGTTGAAAGGGAAGCGCTTGAGACTAGATTCGGCCGGCATCAGCTACGTTTCTACGTGGTGCACTTGCCGTCGGTTGAGCCAGCATCGGTTTTGATGGCGGGATAAAGGTTTCAGGAATGTGGCTCCTCAATTTTGAGGAGTGTTATAGCCTGGAGCGCAATGCCGCCTGTCGGGAAGGACCTTTTGCTAGGATGCTGGCTAAAAGGTCTTAAGCGGCCCGTCTTGAAACACGGACCAAGGAGTCTAACATCTATGCGAGTGTTCGGGTGGAAAACCCTTGCGCGTAATGAAAGTGAACGGAGGTGGGAAGGGGTGCACCATCGACCGATCCTGATGTTTACGGAAGGATTTGAGTAGGAGCATAGCTGTTGGGACCCGAAAGATGGTGAACTATGCCTGAATAGGGTGAAGCCAGAGGAAACCTTGGTGGAAGCTCGCAGCGGTTCTGACGTGCAAATCGATCGTCAAATTTTATAGGGG
>MG383799_Otidea_bufonia_MCVE_29367_ITS
AGGTGACCTGCGGAAGGATCATTATCTGTAC-----------TACAATTCTGCCCTCTGTGTACCTTTCCCGTTGCTTCCGGTATGGAGCGGCCCCGACCAGCTGTGGCTGGTGCCCATGAATGGACAAACGCTTTGTATTTATTTTGCCTTCTGTCTGAATTATGTTAATAACAATCGTTAAAACTTTCAACAACGGATCTCTTGGTTCTCGCATCGATGAAGAACGCAGCGAAATGCGATAAGTAGTGTGAATTGCAGAATTCAGTGAATCATCGAATCTTTGAACGCACATTGCGCCTTCTGGTATTCCGGGAGGCATGCCTGCTCGAGCGTCAGATATTTCAAGCTCTTTTGCTTGGTTCTGAAGGTTGAGTGTTG----------CATTCACCTTTGAAATTTACTGGCGGACGGCTTCGTGTTCCTTTTGGCGTTATAGGTAACTCTTTCGCTTGAACTCGTTGACCTGTCCTGCCCTCACCCC-CAACTATTT--------------------------------------------------------TTAGTAACTGCGAGTGAAGCGGCAAAAGCTCAAATTTGAAATCGGATGTTGACATTTGAATTGTAATTTGGAGGGATATCTTCGGAGCTGGCGCTGTCCTAAGTTCTTTGGAACCAGACATCATAGAGGGTGAGAATCCCGTGCCTGGGTGGCTGTCCAGTTCCATGTGAAGTGTCTCCGACGAGTCGAGTTGTTTGGGAATGCAGCTCAAAATGGGTGGTAAATTTCATCTAAAGCTAAATATTGGCGAGAGACCGATAGCGCACAAGTAGAGTGATCGAAAGATGAAAAGCACTTTGAAAAGAGAGTTAAACAGTACGTGAAATTGTTGAAAGGGAAGCGCTTGAGACTAGATTCGGCCGGCATCAGCTACGTTTCTACGTGGTGCACTTGCCGTCGGTTGAGCCAGCATCGGTTTTGATGGCGGGATAAAGGTTTCAGGAATGTGGCTCCTCAATTTTGAGGAGTGTTATAGCCTGGAGCGCAATGCCGCCTGTCGGGAAGGACCTTTTGCTAGGATGCTGGCTAAAAGGTCTTAAGCGGCCCGTCTTGAAACACGGACCAAGGAGTCTAACATCTATGCGAGTGTTCGGGTGGAAAACCCTTGCGCGTAATGAAAGTGAACGGAGGTGGGAAGGGGTGCACCATCGACCGATCCTGATGTTTACGGAAGGATTTGAGTAGGAGCATAGCTGTTGGGACCCGAAAGATGGTGAACTATGCCTGAATAGGGTGAAGCCAGAGGAAACCTTGGTGGAAGCTCGCAGCGGTTCTGACGTGCAAATCGATCGTCAAATTTTATAGGGG
>KX963782_Otidea_bufonia_JS150904_08_ITS
---------------------------------------------------GCCCTCTGTGTACCTTTCCCGTTGCTTCCGGTATGGAGCGGCCCCGACCAGCTGTGGCCGGTGCCCATGAATGGACAAACCATTTGTATTTATTTTGCCCTCTGTCTGAACCATGTTAATAACAATCGTTAAAACTTTCAACAACGGATCTCTTGGTTCTCGCATCGATGAAGAACGCAGCGAAATGCGATAAGTAGTGTGAATTGCAGAATTCAGTGAATCATCGAATCTTTGAACGCACATTGCGCCTTCTGGTATTCCGGGAGGCATGCCTGCTCGAGCGTCAAATGTTTCAAGCTCTTTTGCTTGGTTTTGAAGGTTGAGTGTTG----------CATTCACCCTTGAAATTTACCGGCGGACTGCTTCGTGTTCCTTTTGGCGTTATAGGTAACTCTTTCGCTTGAACTCGTTGGCCTGTCCTGCCCTCACCCCCCAACTATTTTTTGGTTGACCT-CGGCTTGGTAGGGATACCCGCTGAACTTAAGCATATCA--------------------------------------------------------------------------------------------------------------------------------------------------------------------------------------------------------------------------------------------------------------------------------------------------------------------------------------------------------------------------------------------------------------------------------------------------------------------------------------------------------------------------------------------------------------------------------------------------------------------------------------------------------------------------------------------------------------------------------------------------------------------------------------------------------------------------------------------
>JN942764_Otidea_bufonia_KH_09_172_ITS
AGGTGACCTGCGGAAGGATCATTATCTGTAC-----------TACAATTCTGCCCTCTGTGTACCTTTCCCGTTGCTTCCGGTATGGAGCGGCCCCGACCAGCTGTGGCTGGTGCCCATGAATGGACAAACGCTTTGTATTTATTTTGCCTTCTGTCTGAATTATGTTAATAACAATCGTTAAAACTTTCAACAACGGATCTCTTGGTTCTCGCATCGATGAAGAACGCAGCGAAATGCGATAAGTAGTGTGAATTGCAGAATTCAGTGAATCATCGAATCTTTGAACGCACATTGCGCCTTCTGGTATTCCGGGAGGCATGCCTGCTCGAGCGTCAGATATTTCAAGCTCTTTTGCTTGGTTCTGAAGGTTGAGTGTTG----------CATTCACCTTTGAAATTTACTGGCGGACGGCTTCGTGTTCCTTTTGGCGTTATAGGTAACTCTTTCGCTTGAACTCGTTGACCTGTCCTGCCCTCACCCC-CAACTATTTTTTGGTTGACCT-CGGCTTGGTAGGGATACCCGCTGAACTTAAGCATATCA----CTTAGTAACTGCGAGTGAAGCGGCAAAAGCTCAAATTTGAAATCGGATGTTGACATTTGAATTGTAATTTGGAGGGATATCTTCGGAGCTGGCGCTGTCCTAAGTTCTTTGGAACCAGACATCATAGAGGGTGAGAATCCCGTGCCTGGGTGGCTGTCCAGTTCCATGTGAAGTGTCTCCGACGAGTCGAGTTGTTTGGGAATGCAGCTCAAAATGGGTGGTAAATTTCATCTAAAGCTAAATATTGGCGAGAGACCGATAGCGCACAAGTAGAGTGATCGAAAGATGAAAAGCACTTTGAAAAGAGAGTTAAACAGTACGTGAAATTGTTGAAAGGGAAGCGCTTGAGACTAGATTCGGCCGGCATCAGCTACGTTTCTACGTGGTGCACTTGCCGTCGGTTGAGCCAGCATCGGTTTTGATGGCGGGATAAAGGTTTCAGGAATGTGGCTCCTCAATTTTGAGGAGTGTTATAGCCTGGAGCGCAATGCCGCCTGTCGGGAAGGACCTTTTGCTAGGATGCTGGCTAAAAGGTCTTAAGCGGCCCGTCTTGAAACACGGACCAAGGAGTCTAACATCTATGCGAGTGTTCGGGTGGAAAACCCTTGCGCGTAATGAAAGTGAACGGAGGTGGGAAGGGGTGCACCATCGACCGATCCTGATGTTTACGGAAGGATTTGAGTAGGAGCATAGCTGTTGGGACCCGAAAGATGGTGAACTATGCCTGAATAGGGTGAAGCCAGAGGAAACCTTGGTGGAAGCTCGCAGCGGTTCTGACGTGCAAATCGATCGTCAAATTTTATAGGGG
>KM010079_Otidea_bufonia_KH_09_249_ITS
AGGTGACCTGCGGAAGGATCATTATCTGTAC-----------TACAATTCTGCCCTCTGTGTACCTTTCCCGTTGCTTCCGGTATGGAGCGGCCCCGACCAGCTGTGGCTGGTGCCCATGAATGGACAAACACTTTGTATTTATTTTGCCTTCTGTCTGAATTATGTTTATAACAATCGTTAAAACTTTCAACAACGGATCTCTTGGTTCTCGCATCGATGAAGAACGCAGCGAAATGCGATAAGTAGTGTGAATTGCAGAATTCAGTGAATCATCGAATCTTTGAACGCACATTGCGCCTTCTGGTATTCCGGGAGGCATGCCTGCTCGAGCGTCAGATATTTCAAGCTCTTTTGCTTGGTTCTGAAGGTTGAATGTTG----------CATTCACCTTTGAAATTTACTGGCGGACGGCTTCGTGTTCCTTTTGGCGTTATAGGTAACTCTTTCGCTTGAACTCGTTGGCCTGTCCTGCCCTCACCCC-CAACTATTTTTTGGTTGACCT-CGGCTTGGTAGGGATACCCGCTGAACTTAAGCATATCATTGCCTTAGTAACTGCGAGTGAAGCGGCAAAAGCTCAAATTTGAAATCGGATGTTGACATTTGAATTGTAATTTGGAGGGATATCTTCGGAGCTGGCGCTGTCCTAAGTTCTTTGGAACCAGACATCATAGAGGGTGAGAATCCCGTGCCTGGGTGGCTGTCCAGTTTCATGTGAAGTGTCTCCGACGAGTCGAGTTGTTTGGGAATGCAGCTCAAAATGGGTGGTAAATTTCATCTAAAGCTAAATATTGGCGAGAGACCGATAGCGCACAAGTAGAGTGATCGAAAGATGAAAAGCACTTTGAAAAGAGAGTTAAACAGTACGTGAAATTGTTGAAAGGGAAGCGCTTGAGACTAGATTCGGCCGGCATCAGCTACGTTTCTACGTGGTGCACTTGCCGTCGGTTGAGCCAGCATCGGTTTTGATGGCGGGATAAAGGTTTCAGGAATGTGGCTCCTCAATTTTGAGGAGTGTTATAGCCTGGAGCGCAATGCCGCCTGTCGGGAAGGACCTTTTGCTAGGATGCTGGCTAAAAGGTCTTAAGCGGCCCGTCTTGAAACACGGACCAAGGAGTCTAACATCTATGCGAGTGTTCGGGTGGAAAACCCTTGCGCGTAATGAAAGTGAACGGAGGTGGGAAGGGGTGCACCATCGACCGATCCTGATGTTTACGGAAGGATTTGAGTAGGAGCATAGCTGTTGGGACCCGAAAGATGGTGAACTATGCCTGAATAGGGTGAAGCCAGAGGAAACCTTGGTGGAAGCTCGCAGCGGTTCTGACGTGCAAATCGATCGTCAAATTTTATAGGGG
>JN942765_Otidea_bufonia_SNV_2009_11_01_ITS
AGGTGACCTGCGGAAGGATCATTATCTGTAC-----------TACAATTCTGCCCTCTGTGTACCTTTCCCGTTGCTTCCGGTATGGAGCGGCCCCGACCAGCTGTGGCTGGTGCCCATGAATGGACAAACACTTTGTATTTATTTTGCCTTCTGTCTGAATTATGTTTATAACAATCGTTAAAACTTTCAACAACGGATCTCTTGGTTCTCGCATCGATGAAGAACGCAGCGAAATGCGATAAGTAGTGTGAATTGCAGAATTCAGTGAATCATCGAATCTTTGAACGCACATTGCGCCTTCTGGTATTCCGGGAGGCATGCCTGCTCGAGCGTCAGATATTTCAAGCTCTTTTGCTTGGTTCTGAAGGTTGAATGTTG----------CATTCACCTTTGAAATTTACTGGCGGACGGCTTCGTGTTCCTTTTGGCGTTATAGGTAACTCTTTCGCTTGAACTCGTTGGCCTGTCCTGCCCTCACCCC-CAACTATTTTTTGGTTGACCT-CGGCTTGGTAGGGATACCCGCTGAACTTAAGCATATCATTGCCTTAGTAACTGCGAGTGAAGCGGCAAAAGCTCAAATTTGAAATCGGATGTTGACATTTGAATTGTAATTTGGAGGGATATCTTCGGAGCTGGCGCTGTCCTAAGTTCTTTGGAACCAGACATCATAGAGGGTGAGAATCCCGTGCCTGGGTGGCTGTCCAGTTTCATGTGAAGTGTCTCCGACGAGTCGAGTTGTTTGGGAATGCAGCTCAAAATGGGTGGTAAATTTCATCTAAAGCTAAATATTGGCGAGAGACCGATAGCGCACAAGTAGAGTGATCGAAAGATGAAAAGCACTTTGAAAAGAGAGTTAAACAGTACGTGAAATTGTTGAAAGGGAAGCGCTTGAGACTAGATTCGGCCGGCATCAGCTACGTTTCTACGTGGTGCACTTGCCGTCGGTTGAGCCAGCATCGGTTTTGATGGCGGGATAAAGGTTTCAGGAATGTGGCTCCTCAATTTTGAGGAGTGTTATAGCCTGGAGCGCAATGCCGCCTGTCGGGAAGGACCTTTTGCTAGGATGCTGGCTAAAAGGTCTTAAGCGGCCCGTCTTGAAACACGGACCAAGGAGTCTAACATCTATGCGAGTGTTCGGGTGGAAAACCCTTGCGCGTAATGAAAGTGAACGGAGGTGGGAAGGGGTGCACCATCGACCGATCCTGATGTTTACGGAAGGATTTGAGTAGGAGCATAGCTGTTGGGACCCGAAAGATGGTGAACTATGCCTGAATAGGGTGAAGCCAGAGGAAACCTTGGTGGAAGCTCGCAGCGGTTCTGACGTGCAAATCGATCGTCAAATTTTATAGGGG
>JN942766_Otidea_bufonia_KH_09_248_ITS
AGGTGACCTGCGGAAGGATCATTATCTGTAC-----------TACAATTCTGCCCTCTGTGTACCTTTCCCGTTGCTTCCGGTATGGAGCGGCCCCGACCAGCTGTGGCTGGTGCCCATGAATGGACAAACACTTTGTATTTATTTTGCCTTCTGTCTGAATTATGTTTATAACAATCGTTAAAACTTTCAACAACGGATCTCTTGGTTCTCGCATCGATGAAGAACGCAGCGAAATGCGATAAGTAGTGTGAATTGCAGAATTCAGTGAATCATCGAATCTTTGAACGCACATTGCGCCTTCTGGTATTCCGGGAGGCATGCCTGCTCGAGCGTCAGATATTTCAAGCTCTTTTGCTTGGTTCTGAAGGTTGAATGTTG----------CATTCACCTTTGAAATTTACTGGCGGACGGCTTCGTGTTCCTTTTGGCGTTATAGGTAACTCTTTCGCTTGAACTCGTTGGCCTGTCCTGCCCTCACCCC-CAACTATTTTTTGGTTGACCT-CGGCTTGGTAGGGATACCCGCTGAACTTAAGCATATCATTGCCTTAGTAACTGCGAGTGAAGCGGCAAAAGCTCAAATTTGAAATCGGATGTTGACATTTGAATTGTAATTTGGAGGGATATCTTCGGAGCTGGCGCTGTCCTAAGTTCTTTGGAACCAGACATCATAGAGGGTGAGAATCCCGTGCCTGGGTGGCTGTCCAGTTTCATGTGAAGTGTCTCCGACGAGTCGAGTTGTTTGGGAATGCAGCTCAAAATGGGTGGTAAATTTCATCTAAAGCTAAATATTGGCGAGAGACCGATAGCGCACAAGTAGAGTGATCGAAAGATGAAAAGCACTTTGAAAAGAGAGTTAAACAGTACGTGAAATTGTTGAAAGGGAAGCGCTTGAGACTAGATTCGGCCGGCATCAGCTACGTTTCTACGTGGTGCACTTGCCGTCGGTTGAGCCAGCATCGGTTTTGATGGCGGGATAAAGGTTTCAGGAATGTGGCTCCTCAATTTTGAGGAGTGTTATAGCCTGGAGCGCAATGCCGCCTGTCGGGAAGGACCTTTTGCTAGGATGCTGGCTAAAAGGTCTTAAGCGGCCCGTCTTGAAACACGGACCAAGGAGTCTAACATCTATGCGAGTGTTCGGGTGGAAAACCCTTGCGCGTAATGAAAGTGAACGGAGGTGGGAAGGGGTGCACCATCGACCGATCCTGATGTTTACGGAAGGATTTGAGTAGGAGCATAGCTGTTGGGACCCGAAAGATGGTGAACTATGCCTGAATAGGGTGAAGCCAGAGGAAACCTTGGTGGAAGCTCGCAGCGGTTCTGACGTGCAAATCGATCGTCAAATTTTATAGGGG
>KM010078_Otidea_bufonia_JS_08_55__ITS
----GACCTGCGGAAGGATCATTATCTGTAC-----------TACAATTCTGCCCTCTGTGTACCTTTCCCGTTGCTTCCGGTATGGAGCGGCCCCGACCAGCTGTGGCTGGTGCCCATGAATGGACAAACGCTTTGTATTTATTTTGCCTTCTGTCTGAATTATGTTAATAACAATCGTTAAAACTTTCAACAACGGATCTCTTGGTTCTCGCATCGATGAAGAACGCAGCGAAATGCGATAAGTAGTGTGAATTGCAGAATTCAGTGAATCATCGAATCTTTGAACGCACATTGCGCCTTCTGGTATTCCGGGAGGCATGCCTGCTCGAGCGTCAGATATTTCAAGCTCTTTTGCTTGGTTCTGAAGGTTGAGTGTTG----------CATTCACCTTTGAAATTTACTGGCGGACGGCTTCGTGTTCCTTTTGGCGTTATAGGTAACTCTTTCGCTTGAACTCGTTGACCTGTCCTGCCCTCACCCC-CAACTATTTTTTGGTTGAC-----------------------------------------TTGCCTTAGTAACTGCGAGTGAAGCGGCAAAAGCTCAAATTTGAAATCGGATGTTGACATTTGAATTGTAATTTGGAGGGATATCTTCGGAGCTGGCGCTGTCCTAAGTTCTTTGGAACCAGACATCATAGAGGGTGAGAATCCCGTGCCTGGGTGGCTGTCCAGTTCCATGTGAAGTGTCTCCGACGAGTCGAGTTGTTTGGGAATGCAGCTCAAAATGGGTGGTAAATTTCATCTAAAGCTAAATATTGGCGAGAGACCGATAGCGCACAAGTAGAGTGATCGAAAGATGAAAAGCACTTTGAAAAGAGAGTTAAACAGTACGTGAAATTGTTGAAAGGGAAGCGCTTGAGACTAGATTCGGCCGGCATCAGCTACGTTTCTACGTGGTGCACTTGCCGTCGGTTGAGCCAGCATCGGTTTTGATGGCGGGATAAAGGTTTCAGGAATGTGGCTCCTCAATTTTGAGGAGTGTTATAGCCTGGAGCGCAATGCCGCCTGTCGGGAAGGACCTTTTGCTAGGATGCTGGCTAAAAGGTCTTAAGCGGCCCGTCTTGAAACACGGACCAAGGAGTCTAACATCTATGCGAGTGTTCGGGTGGAAAACCCTTGCGCGTAATGAAAGTGAACGGAGGTGGGAAGGGGTGCACCATCGACCGATCCTGATGTTTACGGAAGGATTTGAGTAGGAGCATAGCTGTTGGGACCCGAAAGATGGTGAACTATGCCTGAATAGGGTGAAGCCAGAGGAAACCTTGGTGGAAGCTCGCAGCGGTTCTGACGTGCAAATCGATCGTCAAATTTTATAGGGG
>JN942767_Otidea_bufonia_KH_07_37_ITS
-----ACCTGCGGAAGGATCATTATCTGTAC-----------TACAATTCTGCCCTCTGTGTACCTTTCCCGTTGCTTCCGGTATGGAGCGGCCCCGACCAGCTGTGGCTGGTGCCCATGAATGGACAAACGCTTTGTATTTATTTTGCCTTCTGTCTGAATTATGTTAATAACAATCGTTAAAACTTTCAACAACGGATCTCTTGGTTCTCGCATCGATGAAGAACGCAGCGAAATGCGATAAGTAGTGTGAATTGCAGAATTCAGTGAATCATCGAATCTTTGAACGCACATTGCGCCTTCTGGTATTCCGGGAGGCATGCCTGCTCGAGCGTCAGATATTTCAAGCTCTTTTGCTTGGTTCTGAAGGTTGAGTGTTG----------CATTCACCTTTGAAATTTACTGGCGGACGGCTTCGTGTTCCTTTTGGCGTTATAGGTAACTCTTTCGCTTGAACTCGTTGACCTGTCCTGCCCTCACCCC-CAACTATTTTTTGGTTGACCT-CGGCTTGGTAGGGATACCCGCTGAACTTAAGCATATCA------------CTGCGAGTGAAGCGGCAAAAGCTCAAATTTGAAATCGGATGTTGACATTTGAATTGTAATTTGGAGGGATATCTTCGGAGCTGGCGCTGTCCTAAGTTCTTTGGAACCAGACATCATAGAGGGTGAGAATCCCGTGCCTGGGTGGCTGTCCAGTTCCATGTGAAGTGTCTCCGACGAGTCGAGTTGTTTGGGAATGCAGCTCAAAATGGGTGGTAAATTTCATCTAAAGCTAAATATTGGCGAGAGACCGATAGCGCACAAGTAGAGTGATCGAAAGATGAAAAGCACTTTGAAAAGAGAGTTAAACAGTACGTGAAATTGTTGAAAGGGAAGCGCTTGAGACTAGATTCGGCCGGCATCAGCTACGTTTCTACGTGGTGCACTTGCCGTCGGTTGAGCCAGCATCGGTTTTGATGGCGGGATAAAGGTTTCAGGAATGTGGCTCCTCAATTTTGAGGAGTGTTATAGCCTGGAGCGCAATGCCGCCTGTCGGGAAGGACCTTTTGCTAGGATGCTGGCTAAAAGGTCTTAAGCGGCCCGTCTTGAAACACGGACCAAGGAGTCTAACATCTATGCGAGTGTTCGGGTGGAAAACCCTTGCGCGTAATGAAAGTGAACGGAGGTGGGAAGGGGTGCACCATCGACCGATCCTGATGTTTACGGAAGGATTTGAGTAGGAGCATAGCTGTTGGGACCCGAAAGATGGTGAACTATGCCTGAATAGGGTGAAGCCAGAGGAAACCTTGGTGGAAGCTCGCAGCGGTTCTGACGTGCAAATCGATCGTCAAATTTTATAGGGG
>MW724241_Otidea_bufonia_ZMU124_ITS
------------------------------------------TAC-ATTCTGCCCTCTGTGTACCTTTCCCGTTGCTTCCGGTATGGAGCGGCCCCGACCAGCTGTGGCCGGTGCCCATGAATGGACAAACCATTTGTATTTATTTTGCCCTCTGTCTGAACCATGTTAATAACAATCGTTAAAACTTTCAACAACGGATCTCTTGGTTCTCGCATCGATGAAGAACGCAGCGAAATGCGATAAGTAGTGTGAATTGCAGAATTCAGTGAATCATCGAATCTTTGAACGCACATTGCGCCTTCTGGTATTCCGGGAGGCATGCCTGCTCGAGCGTCAAATGTTTCAAGCTCTTTTGCTTGGTTTTGAAGGTTGAGTGTTG----------CATTCACCCTTGAAATTTACCGGCGGACTGCTTCGTGTTCCTTTTGGCGTTATAGGTAACTCTTTCGCTTGAACTCGTTGGCCTGTCCTGCCCTCACCCCCCAACTATTTTTTGGTTGACCT-CGGCTTGGTAGGGATACCCGCTGAACTTAAGCATATCA--------------------------------------------------------------------------------------------------------------------------------------------------------------------------------------------------------------------------------------------------------------------------------------------------------------------------------------------------------------------------------------------------------------------------------------------------------------------------------------------------------------------------------------------------------------------------------------------------------------------------------------------------------------------------------------------------------------------------------------------------------------------------------------------------------------------------------------------
>MW554466_Otidea_bufonia_130732MFBPL0482_ITS
ATGTGACCTGCGGAAG-GTCATTATCTGTACCTTCGTCGTAATACAATTCTGCCCTCTGTGTACTTTTCCCGTTGCTTCCGGTATGGAGCGGTCCCGACCAGCTGTGGTTGGTGCCCATGAATGAACAAAACATTTGTATTTATTTTGCCTTCTGTCTGAATTATGTTAATAACAATCGTTAAAACTTTCAACAACGGATCTCTTGGTTCTCGCATCGATGAAGAACGCAGCGAAATGCGATAAGTAGTGTGAATTGCAGAATTCAGTGAATCATCGAATCTTTGAACGCACATTGCGCCTTCTGGTATTCCGGGAGGCATGCCTGCTCGAGCGTCAGATATTTCAAGCTCTTTTGCTTGGTTCTGAAGGTTGAGTGTCGCATTTGTGCTCATTCACCTTTGAAATTTACAGGCGGACTGCTTCGTGTTCCTTTTGGCGTTATAGGTAACTCTTTCGCTTGGACTCGTTGGCCTGTCCTGCCGTCACCCC-CAACTATTTTGACGTTGACCT-CGGCTTGGTAGGGATACCCGCTGAACTTAAGCATATCATTGCCTTAGTAACTGCGAGTGAAGCGGCAAAAGCTCAAATTTGAAATCGGGTGTTGACATTTGAATTGTAATTTGGAGGGATATCTTCGGAGCTGGCGCTGTCCTAAGTTCTTTGGAACCAGACATCATAGAGGGTGAGAATCCCGTGCCTGGGTGGCTGTCCAGCTCCATGTGAAGTGTCTCCGACGAGTCGAGTTGTTTGGGAATGCAGCTCAAAATGGGTGGTAAATTTCATCTAAAGCTAAATATTGGCGAGAGACCGATAGCGCACAAGTAGAGTGATCGAAAGATGAAAAGCACTTTGAAAAGAGAGTTAAACAGTACGTGAAATTGTTGAAAGGGAAGCGCTTGAGACTAGATTCAGCCGGCATCAGCTACGTTTTTACGTGGTGCACTTGCCGTCGGTTGAGCCAGCATCGGTTTTGATGGCGGGATAAAGGTTTCAGGAATGTGGCTCCTCAATTTTGAGGAGTGTTATAGCCTGGGGCGTAATGCCGCCTGTCGGGAAGGACCTTTTGCTAGGATGCTGGCTAAAAGGTCTTAAGCGGCCCGTCTTGAAACACGGACCAAGGAGTCTAACATCTATGCGAGTGTTCGGGTGGAAAACCCTTGCGCGTAATGAAAGTGAACGGAGGTGGGAAGGGGTGCACCATCGACCGATCCTGATGTTTACGGAAGGATTTGAGTAGGAGCATAGCTGTTGGGACCCGAAAGATGGTGAACTATGCCTGAATAGGGTGAAGCCAGAGGAAACCTTGGTGGAAGCTCGCAGCGGTTCTGACGTGCAAATCGATCGTCAAATTTTATAGGGG
>MW554241_Otidea_bufonia_110116MFBPC505_ITS
A-GTGACCTGCGGAAGGTCATTTATCTGTACCTTCGTCGTAATACAATTCTGCCCTCTGTGTACTTTTCCCGTTGCTTCCGGTATGGAGCGGTCCCGACCAGCTGTGGTTGGTGCCCATGAATGGACAAAACATTTGTATTTATTTTGCCATCTGTCTGAATCATGTTAATAACAATCGTTAAAACTTTCAACAACGGATCTCTTGGTTCTCGCATCGATGAAGAACGCAGCGAAATGCGATAAGTAGTGTGAATTGCAGAATTCAGTGAATCATCGAATCTTTGAACGCACATTGCGCCTTCTGGTATTCCGGGAGGCATGCCTGCTCGAGCGTCAGATATTTCAAGCTCTTTTGCTTGGTTCTGAAGGTTGAGTGTCGCATTTGCGTTCATTCACCTTTGAAATTTACAGGCGGACTGCTTCGTGTTCCTTATGGCGTTATAGGTAACTCTTTCGCTTGGACTCGTTGGCCTGTCCTGCCGTCACCCC-CAACTATTTTGACGTTGACCT-CGGCTTGGTAGGGATACCCGCTGAACTTAAGCATATCATTGCCTTAGTAACTGCGAGTGAAGCGGCAAAAGCTCAAATTTGAAATCGGGTGTTGACATTTGAATTGTAATTTGGAGGGATATCTTCGGAGCTGGCGCTGTCCTAAGTTCTTTGGAACCAGACATCATAGAGGGTGAGAATCCCGTGCCTGGGTGGCTGTCCAGCTTCATGTGAAGTGTCTCCGACGAGTCGAGTTGTTTGGGAATGCAGCTCAAAATGGGTGGTAAATTTCATCTAAAGCTAAATATTGGCGAGAGACCGATAGCGCACAAGTAGAGTGATCGAAAGATGAAAAGCACTTTGAAAAGAGAGTTAAACAGTACGTGAAATTGTTGAAAGGGAAGCGCTTGAGACTAGATTCAGCCGGCATCAGCTACGTTTTTACGTGGTGCACTTGCCGTCGGTTGAGCCAGCATCGGTTTTGATGGCGGGATAAAGGTTTCAGGAATGTGGCTCCTCAATTTTGAGGAGTGTTATAGCCTGGGGCGTAATGCCGCCTGTCGGGAAGGACCTTTTGCTAGGATGCTGGCTAAAAGGTCTTAAGCGGCCCGTCTTGAAACACGGACCAAGGAGTCTAACATCTATGCGAGTGTTCGGGTGGAAAACCCTTGCGCGTAATGAAAGTGAACGGAGGTGGGAAGGGGTGCACCATCGACCGATCCTGATGTTTACGGAAGGATTTGAGTAGGAGCATAGCTGTTGGGACCCGAAAGATGGTGAACTATGCCTGAATAGGGTGAAGCCAGAGGAAACCTTGGTGGAAGCTCGCAGCGGTTCTGACGTGCAAATCGATCGTCAAATTTTATAGGGG
>MN627813_Otidea_aff__bufonia_KM156077_ITS
--------------AGGATCATTATCTGTACTTCGGTCGTAATACAATTCTGCCCTCTGTGTACTTTTCCCGTTGCTTCCGGTATGGAGCGGCCCCGACCAGCTGTGGCTGGTGCCCATGAATGAATAAACCATTTGTACTTATTTTGCCTTCTGTCTGAATCATGTTTATAACAATCGTTAAAACTTTCAACAACGGATCTCTTGGTTCTCGCATCGATGAAGAACGCAGCGAAATGCGATAAGTAGTGTGAATTGCAGAATTCAGTGAATCATCGAATCTTTGAACGCACATTGCGCCTTCTGGTATTCCGGGAGGCATGCCTGCTCGAGCGTCAGATATTTCAAGCTCTTTTGCTTGGTTCTGATGGTTGAGTGTTGCATTTGTGCTCATTCACCTTTGAAATTTACAGGCGGACTGCTTCGTGTTCCTTTTGGCGTTACAGGTAACTCTTTCGCTTGGACTCGTTTGCCTGTCCTGCCTC--ACCC-CAACTA-TTTGAGGTTGACCTCCGGCTTGGTAGGGATACC----------------------------------------------------------------------------------------------------------------------------------------------------------------------------------------------------------------------------------------------------------------------------------------------------------------------------------------------------------------------------------------------------------------------------------------------------------------------------------------------------------------------------------------------------------------------------------------------------------------------------------------------------------------------------------------------------------------------------------------------------------------------------------------------------------------------------------------------------------------
>MN627811_Otidea_aff_bufonia_KM41595_ITS
--------------------------------------------------------------------------------GGTATGGAGCGGCCTCGACCAGCTGTGGCTGGTGCCCATGAATGAATAAACCATTTGTACTTATTTTGCCTTCTGTCTGAATCATGTTTATAACAATCGTTAAAACTTTCAACAACGGATCTCTTGGTTCTCGCATCGATGAAGAACGCAGCGAAATGCGATAAGTAGTGTGAATTGCAGAATTCAGTGAATCATCGAATCTTTGAACGCACATTGCGCCTTCTGGTATTCCGGGAGGCATGCCTGCTCGAGCGTCAGATATTTCAAGCTCTTTTGCTTGGTTATGATGGTTGAGTGTTGCATTTGTGCTCATTCACCTTTGAAATTTACAGGCGGATTGCTTAGTGTTCCTTTTGGCGTTACAGGTAACTC-----------------------------------------------------------------------------------------------------------------------------------------------------------------------------------------------------------------------------------------------------------------------------------------------------------------------------------------------------------------------------------------------------------------------------------------------------------------------------------------------------------------------------------------------------------------------------------------------------------------------------------------------------------------------------------------------------------------------------------------------------------------------------------------------------------------------------------------------------------------------------------------------------------------------------------------------
>KC152161_Otidea_cf_bufonia_GO_2009_365_ITS
-------------AAGGATCATTATCTGTAC-----------TACAATTCTGCCCTCTGTGTACCTTTCCCGTTGCTTCCGGTATGGAGCGGTCCCGACCAGCCATGGCTGGTGCCCATGAATGGACAAATCATTTGAATTTATTTTGCTTTCTGTCTGAATTATGTTAATAACAATCGTTAAAACTTTCAACAACGGATCTCTTGGTTCTCGCATCGATGAAGAACGCAGCGAAATGCGATAAGTAGTGTGAATTGCAGAATTCAGTGAATCATCGAATCTTTGAACGCACATTGCGCCTTCTGGTATTCCGGGAGGCATGCCTGCTCGAGCGTCAGATATTTCAAGCTC-TTTGCTTGGTCCTGAAGGTTGAGTGTTG----------CATTCACCTTTGAAATTTACAGGCGGACTGCTTCGTGTTCCTTTTGGCGTTATAGGTAACTCTTTCGCTTGAACTCGTTTGCCTGTCCTGCCCTCACCCC-CAACTATTTTTTGGTTGACCT-CGGCTTGGTAGGGATACCCGCTGAACTTAA----------------------------------------------------------------------------------------------------------------------------------------------------------------------------------------------------------------------------------------------------------------------------------------------------------------------------------------------------------------------------------------------------------------------------------------------------------------------------------------------------------------------------------------------------------------------------------------------------------------------------------------------------------------------------------------------------------------------------------------------------------------------------------------------------------------------------------------------------
>KT275680_Otidea_cf_bufonia_SE_2015_ITS
---------GCGGAAGGATCATTATCTGTAC-----------TACAATTCTGCCCTCTGTGTACCTTTCCCGTTGCTTCCGGTATGGAGCGGCCCCGACCAGCTGTGGCTGGTGCCCATGAATGGACAAACACTTTGTATTTATTTTGCCTTCTGTCTGAATTATGTTAATAACAATCGTTAAAACTTTCAACAACGGATCTCTTGGTTCTCGCATCGATGAAGAACGCAGCGAAATGCGATAAGTAGTGTGAATTGCAGAATTCAGTGAATCATCGAATCTTTGAACGCACATTGCGCCTTCTGGTATTCCGGGAGGCATGCCTGCTCGAGCGTCAGATATTTCAAGCTCTTTTGCTTGGTTCTGAAGGTTGAGTGTTG----------CATTCACCTTTGAAATTTACTGGCGGACGGCTTCGTGTTCCTTTTGGCGTTATAGGTAACTCTTTCGCTTGAACTCGTTGGCCTGTCCTGCCCTCACCCC-CAACTATTTTTTGGTTGACCT-CGGCTTGGTAGGGATACCCGCTGAACTTAAGCATAT----------------------------------------------------------------------------------------------------------------------------------------------------------------------------------------------------------------------------------------------------------------------------------------------------------------------------------------------------------------------------------------------------------------------------------------------------------------------------------------------------------------------------------------------------------------------------------------------------------------------------------------------------------------------------------------------------------------------------------------------------------------------------------------------------------------------------------------------
>KF717575_Otidea_caeruleopruinosa_H6010805_ITS
AGGTGACCTGCGGAAGGATCATTATATGTACCTTCATTGTAATACAGTTCTACACTCTGCGTATTGTTCCTGTTGCTTCCGGTGGAGCTTG-------CTGGCCATGGTTGGTTTCCACGGGAGGTAAAACTATTTGCATTTATTTTGCTTTCTGTCTGAATCATGTTAATAACAAATGTTAAAACTTTCAACAACGGATCTCTTGGTTCTCGCATCGATGAAGAACGCAGCGAAATGCGATAAGTAGTGTGAATTGCAGAATTCAGTGAATCATCGAATCTTTGAACGCACATTGCGCCTCCTGGTATTCCGGGAGGCATGCCTGTCCGAGCAC--AGAGGATCTGGACGCCCAGGTCAGTTCTGAAGGCTGAGTGTTGCCCATGTGCTCATTCACCTTTGAAATTTACAGGCGGGCGGCTTCATGTCCTTTTCAGCGTCATAGGAAACTCTTTCGCTAGGACTTGATAGTCTGTCCTGCCTTAACCCCCCATTTACCAAAAAATCTGTCGCGAATCAGGTAGGGATACCCGCTGAACTTAAGCATATCATTGCCTTAGTAACTGCGAGTGAAGCGGCAAAAGCTCAAATTTGAAATCTGATGTTAATGTCCGAGTTGTAATTTGGAGGGACATCTTCGGAGCTGGCGCCGTCCTAAGTTCTTTGGAACCAGACATCATAGAGGGTGAGAATCCCGTGCCTGGATGGCTGTCCTGCTCCATGTGAAGTGTCTCCGACGAGTCGAGTTGTTTGGGAATGCAGCTCAAAATGGGTGGTAAATTTCATCTAAAGCTAAATATTGGCGAGAGACCGATAGCGCACAAGTAGAGTGATCGAAAGATGAAAAGCACTTTGAAAAGAGAGTTAAATAGTACGTGAAATTGTTGAAAGGGAAGCGCTTGAGACTAGATTCGGCCGGCATCAGCCACGTTTTTACGTAGTGCACTTGCCGTCGGTTGAGCCAGCATCGGTTCTGATGGTGGGATAAAGGTTTCAGGAATGTGGCTCCTCAACTTCGTGGAGTGTTAAAGCCTGGAGCGTAATGCCGCCTGTTGGGAAGGACCTTTCGCTAGGATGCTGGCTAAAAGGTCTTAAGCGGCCCGTCTTGAAACACGGACCAAGGAGTCTAACATCTATGCGAGTGTTCGGGTGGAAAACCCTTGCGCGTAATGAAAGTGAACGGAGGTGGGAAGGGGTGCACCATCGACCGATCCCGATGTTTACGGAAGGATTTGAGTAGGAGCATAGCTGTTGGGACCCGAAAGATGGTGAACTATGCCTGAATAGGGTGAAGCCAGAGGAAACCTTGGTGGAAGCTCGCAGCGGTTCTGACGTGCAAATCGATCGTCAAATTTTATAGGGG
>KM010081_Otidea_caeruleopruinosa_KH_13_48_ITS
AGGTGACCTGCGGAAGGATCATTATATGTACCTTCATTGTAATACAGTTCTACACTCTGCGTATTGTTCCTGTTGCTTCCGGTGGAGCTTG-------CTGGCCATGGTTGGTTTCCACGGGAGGTAAAACTATTTGCATTTATTTTGCTTTCTGTCTGAATCATGTTAATAACAAATGTTAAAACTTTCAACAACGGATCTCTTGGTTCTCGCATCGATGAAGAACGCAGCGAAATGCGATAAGTAGTGTGAATTGCAGAATTCAGTGAATCATCGAATCTTTGAACGCACATTGCGCCTCCTGGTATTCCGGGAGGCATGCCTGTCCGAGCAC--AGAGGATCTGGACGCCCAGGTCAGTTCTGAAGGCTGAGTGTTGCCCATGTGCTCATTCACCTTTGAAATTTACAGGCGGGCGGCTTCATGTCCTTTTCAGCGTCATAGGAAACTCTTTCGCTAGGACTTGATAGTCTGTCCTGCCTTAACCCCCCATTTACCAAAAAATCTGTCGCGAATCAGGTAGGGATACCCGCTGAACTTAAGCATATCA-TGCCTTAGTAACTGCGAGTGAAGCGGCAAAAGCTCAAATTTGAAATCTGATGTTAATGTCCGAGTTGTAATTTGGAGGGACATCTTCGGAGCTGGCGCCGTCCTAAGTTCTTTGGAACCAGACATCATAGAGGGTGAGAATCCCGTGCCTGGATGGCTGTCCTGCTCCATGTGAAGTGTCTCCGACGAGTCGAGTTGTTTGGGAATGCAGCTCAAAATGGGTGGTAAATTTCATCTAAAGCTAAATATTGGCGAGAGACCGATAGCGCACAAGTAGAGTGATCGAAAGATGAAAAGCACTTTGAAAAGAGAGTTAAATAGTACGTGAAATTGTTGAAAGGGAAGCGCTTGAGACTAGATTCGGCCGGCATCAGCCACGTTTTTACGTAGTGCACTTGCCGTCGGTTGAGCCAGCATCGGTTCTGATGGTGGGATAAAGGTTTCAGGAATGTGGCTCCTCAACTTCGTGGAGTGTTAAAGCCTGGAGCGTAATGCCGCCTGTTGGGAAGGACCTTTCGCTAGGATGCTGGCTAAAAGGTCTTAAGCGGCCCGTCTTGAAACACGGACCAAGGAGTCTAACATCTATGCGAGTGTTCGGGTGGAAAACCCTTGCGCGTAATGAAAGTGAACGGAGGTGGGAAGGGGTGCACCATCGACCGATCCCGATGTTTACGGAAGGATTTGAGTAGGAGCATAGCTGTTGGGACCCGAAAGATGGTGAACTATGCCTGAATAGGGTGAAGCCAGAGGAAACCTTGGTGGAAGCTCGCAGCGGTTCTGACGTGCAAATCGATCGTCAAATTTTATAGGGG
>KM010030_Otidea_caeruleopruinosa_MT10082601_ITS
AGGTGACCTGCGGAAGGATCATTATATGTACCTTCATTGTAATACAGTTCTACACTCTGCGTATTGTTCCTGTTGCTTCCGGTGGAGCTTG-------CTGGCCATGGTTGGTTTCCACGGGAGGTAAAACTATTTGCATTTATTTTGCTTTCTGTCTGAATCATGTTAATAACAAATGTTAAAACTTTCAACAACGGATCTCTTGGTTCTCGCATCGATGAAGAACGCAGCGAAATGCGATAAGTAGTGTGAATTGCAGAATTCAGTGAATCATCGAATCTTTGAACGCACATTGCGCCTCCTGGTATTCCGGGAGGCATGCCTGTCCGAGCAC--AGAGGATCTGGACGCCCAGGTCAGTTCTGAAGGCTGAGTGTTGCCCATGTGCTCATTCACCTTTGAAATTTACAGGCGGGCGGCTTCATGTCCTTTTCAGCGTCATAGGAAACTCTTTCGCTAGGACTTGATAGTCTGTCCTGCCTTAACCCCCCATTTACCAAAAAATCTGTCGCGAATCAGGTAGGGATACCCGCTGAACTTAAGCATATCATTGCCTTAGTAACTGCGAGTGAAGCGGCAAAAGCTCAAATTTGAAATCTGATGTTAATGTCCGAGTTGTAATTTGGAGGGACATCTTCGGAGCTGGCGCCGTCCTAAGTTCTTTGGAACCAGACATCATAGAGGGTGAGAATCCCGTGCCTGGATGGCTGTCCTGCTCCATGTGAAGTGTCTCCGACGAGTCGAGTTGTTTGGGAATGCAGCTCAAAATGGGTGGTAAATTTCATCTAAAGCTAAATATTGGCGAGAGACCGATAGCGCACAAGTAGAGTGATCGAAAGATGAAAAGCACTTTGAAAAGAGAGTTAAATAGTACGTGAAATTGTTGAAAGGGAAGCGCTTGAGACTAGATTCGGCCGGCATCAGCCACGTTTTTACGTAGTGCACTTGCCGTCGGTTGAGCCAGCATCGGTTCTGATGGTGGGATAAAGGTTTCAGGAATGTGGCTCCTCAACTTCGTGGAGTGTTAAAGCCTGGAGCGTAATGCCGCCTGTTGGGAAGGACCTTTCGCTAGGATGCTGGCTAAAAGGTCTTAAGCGGCCCGTCTTGAAACACGGACCAAGGAGTCTAACATCTATGCGAGTGTTCGGGTGGAAAACCCTTGCGCGTAATGAAAGTGAACGGAGGTGGGAAGGGGTGCACCATCGACCGATCCCGATGTTTACGGAAGGATTTGAGTAGGAGCATAGCTGTTGGGACCCGAAAGATGGTGAACTATGCCTGAATAGGGTGAAGCCAGAGGAAACCTTGGTGGAAGCTCGCAGCGGTTCTGACGTGCAAATCGATCGTCAAATTTTATAGGGG
>KM010084_Otidea_cantharella_KH_09_125_ITS
---TGACCTGCGGAAGGATCATT-ACTGTACCTCTGTTATAATACAATTCCA--CTCTGTGTACATTTCCTGTTGCTTCCGTCACGGGCTGGGCTTAACTAGCTGTAGTCAGCACCCATGAAG----AAACTATTTGAATTTGTTTTGTCTTTTGTCTGAATTATATCAATAACAATTGTTAAAACTTTCAACAACGGATCTCTTGGTTCTCGCATCGATGAAGAACGCAGCGAAATGCGATAAGTAGTGTGAATTGCAGAATTCAGTGAATCATCGAATCTTTGAACGCACATTGCGCCTCCTGGTATTCCGGGAGGCATGCTTGTTTGAACGTCATCCAGTTCAAGCTCTTTTGCTTGGTTGTGGAGGTTGAGCGATGTCTGTGTGCTCGTTCACCTTTGAAATTTATTGGCGTATGTCTTTGTGTTTTGTTTAGCGTTATAGGTAACTCTTTCGCTTGGACTCATGAAGCTGTGCGGTCATAACACCCCAATTCCACGTAGGGTTGACTTCAAACAAGTAGGGATACCCGCTGAACTTAAGCATATCATTGCCTTAGTAACTGCGAGTGAAGCGGCAAAAGCTCAAATTTGAAATGTGGCGTTGGTAATCCAGTTGTAATTTAGAGGACTACTTCCGGGGCCAAAGTTGTCTCAAGTTCTTTGGAACAAGACATCGGAGAGGGTGAGAATCCCGTAAA-AGATGGCTGTTAGCTCCAATGTG--GTATATCCGACGAGTCGAGTTGTTTGGGAATGCAGCTCAAAATGGGTGGTAAATTTCATCTAAAGCTAAATATTGGCGAGAGACCGATAGCGCACAAGTAGAGTGATCGAAAGATGAAAAGCACTTTGAAAAGAGAGTTAAATAGTACGTGAAATTGTTGAAAGGGAAGCGCTTGAGACTAGATTTGGCTGACTTCAGCCATGCTTTGGCATGGTGTATGTGCCGTTGGTTGAGCCAGCATCGGTTTTGATGGTGGGATAAAGGTTTGAGGAATGTGGCTCCACAATTTTGTGGAGTGTTATAGCCTTGAGCGTAATGCCATCTATTGGGAAGGACCGTAAGCTAGGATGCTGGCTAAAAGGTCTTAAGCGGCCCGTCTTGAAACACGGACCAAGGAGTCTAACATCTATGCGAGTGTTTGGGTCGGAAACCCTTGCGCGTAATGAAAGTGAACGGAGGTGGGATGTGGTGCACCATCGACCGATCCTGATGTTTACGGAAGGATTTGAGTAGGAGCATAGCTGTTGGGACCCGAAAGATGGTGAACTATGCCTGAATAGGGTGAAGCCAGAGGAAACTCTGGTGGAGGCTCGCANCGGTTCTGACGTGCAAATCGATCGTCAAATTTTATAGGGG
>KM010085_Otidea_cantharella_NV2008_09_16_ITS
--------TGCGGAAGGATCATT-ACTGTACCTCTGTTATAATACAATTCCA--CTCTGTGTACATTTCCTGTTGCTTCCGTCACGGGCTGGGCTTAACTAGCTGTAGTCAGCACCCATGAAG----AAACTATTTGAATTTGTTTTGTCTTTTGTCTGAATTATATCAATAACAATTGTTAAAACTTTCAACAACGGATCTCTTGGTTCTCGCATCGATGAAGAACGCAGCGAAATGCGATAAGTAGTGTGAATTGCAGAATTCAGTGAATCATCGAATCTTTGAACGCACATTGCGCCTCCTGGTATTCCGGGAGGCATGCTTGTTTGAACGTCATCCAGTTCAAGCTCTTTTGCTTGGTTGTGGAGGTTGAGCGATGTCTGTGTGCTCGTTCACCTTTGAAATTTATTGGCGTATGTCTTTGTGTTTTGTTTAGCGTTATAGGTAACTCTTTCGCTTGGACTCATGAAGCTGTGCGGTCATAACACCCCAATTCCACGTAGGG---------------------------------------------TTGCCTTAGTAACTGCGAGTGAAGCGGCAAAAGCTCAAATTTGAAATGTGGCGTTGGTAATCCAGTTGTAATTTAGAGGACTACTTCCGGGGCCAAAGTTGTCTCAAGTTCTTTGGAACAAGACATCGGAGAGGGTGAGAATCCCGTAAA-AGATGGCTGTTAGCTCCAATGTG--GTATATCCGACGAGTCGAGTTGTTTGGGAATGCAGCTCAAAATGGGTGGTAAATTTCATCTAAAGCTAAATATTGGCGAGAGACCGATAGCGCACAAGTAGAGTGATCGAAAGATGAAAAGCACTTTGAAAAGAGAGTTAAATAGTACGTGAAATTGTTGAAAGGGAAGCGCTTGAGACTAGATTTGGCTGACTTCAGCCATGCTTTGGCATGGTGTATGTGCCGTTGGTTGAGCCAGCATCGGTTTTGATGGTGGGATAAAGGTTTGAGGAATGTGGCTCCACAATTTTGTGGAGTGTTATAGCCTTGAGCGTAATGCCATCTATTGGGAAGGACCGTAAGCTAGGATGCTGGCTAAAAGGTCTTAAGCGGCCCGTCTTGAAACACGGACCAAGGAGTCTAACATCTATGCGAGTGTTTGGGTCGGAAACCCTTGCGCGTAATGAAAGTGAACGGAGGTGGGATGTGGTGCACCATCGACCGATCCTGATGTTTACGGAAGGATTTGAGTAGGAGCATAGCTGTTGGGACCCGAAAGATGGTGAACTATGCCTGAATAGGGTGAAGCCAGAGGAAACTCTGGTGGAGGCTCGCAGCGGTTCTGACGTGCAAATCGATCGTCAAATTT--------
>KM010083_Otidea_cantharella_JS_08_47_ITS
----------CGGAAGGATCATT-ACTGTACCTCTGTTATAATACAATTCCA--CTCTGTGTACATTTCCTGTTGCTTTCGTCACGGGCTGGGCTTAACTAGCTGTAGTCAGCACCCATGAAG----AAACTATTTGAATTTGTTTTGTCTTTTGTCTGAATTATATCAATAACAATTGTTAAAACTTTCAACAACGGATCTCTTGGTTCTCGCATCGATGAAGAACGCAGCGAAATGCGATAAGTAGTGTGAATTGCAGAATTCAGTGAATCATCGAATCTTTGAACGCACATTGCGCCTCCTGGTATTCCGGGAGGCATGCTTGTTTGAACGTCATCCAGTTCAAGCTCTTTTGCTTGGTTGTGGAGGTTGAGCGATGTCTGTGTGCTCGTTCACCTTTGAAATTTATTGGCGTATGTCTTTGTGTTTTGTTTAGCGTTATAGGTAACTCTTTCGCTTGGACTCATGAAGCTGTGCGGTCATAACACCCCAATTCCACGTAGGGTTGACTTCAAACAAGTAGGGATACCCGCTGAACTTAAGCATATC--TGCCTTAGTAACTGCGAGTGAAGCGGCAAAAGCTCAAATTTGAAATGTGGCGTTGGTAATCCAGTTGTAATTTAGAGGACTACTTCCGGGGCCAAAGTTGTCTCAAGTTCTTTGGAACAAGACATCGGAGAGGGTGAGAATCCCGTAAA-AGATGGCTGTTAGCTCCAATGTG--GTATATCCGACGAGTCGAGTTGTTTGGGAATGCAGCTCAAAATGGGTGGTAAATTTCATCTAAAGCTAAATATTGGCGAGAGACCGATAGCGCACAAGTAGAGTGATCGAAAGATGAAAAGCACTTTGAAAAGAGAGTTAAATAGTACGTGAAATTGTTGAAAGGGAAGCGCTTGAGACTAGATTTGGCTGACTTCAGCCATGCTTTGGCATGGTGTATGTGCCGTTGGTTGAGCCAGCATCGGTTTTGATGGTGGGATAAAGGTTTGAGGAATGTGGCTCCACAATTTTGTGGAGTGTTATAGCCTTGAGCGTAATGCCATCTATTGGGAAGGACCGTAAGCTAGGATGCTGGCTAAAAGGTCTTAAGCGGCCCGTCTTGAAACACGGACCAAGGAGTCTAACATCTATGCGAGTGTTTGGGTCGGAAACCCTTGCGCGTAATGAAAGTGAACGGAGGTGGGATGTGGTGCACCATCGACCGATCCTGATGTTTACGGAAGGATTTGAGTAGGAGCATAGCTGTTGGGACCCGAAAGATGGTGAACTATGCCTGAATAGGGTGAAGCCAGAGGAAACTCTGGTGGAGGCTCGCAGCGGTTCTGACGTGCAAATCGATCGTCAAATTTTATAGGGG
>KM010082_Otidea_cantharella_JS_08_18_ITS
---------GCGGAAGGATCATT-ACTGTACCTCTGTTATAATACAATTCCA--CTCTGTGTACATTTCCTGTTGCTTCCGTCACGGGCTGGGCTTAACTAGCTGTAGTCAGCACCCATGAAG----AAACTATTTGAATTTGTTTTGTCTTTTGTCTGAATTATATCAATAACAATTGTTAAAACTTTCAACAACGGATCTCTTGGTTCTCGCATCGATGAAGAACGCAGCGAAATGCGATAAGTAGTGTGAATTGCAGAATTCAGTGAATCATCGAATCTTTGAACGCACATTGCGCCTCCTGGTATTCCGGGAGGCATGCTTGTTTGAACGTCATCCAGTTCAAGCTCTTTTGCTTGGTTGTGGAGGTTGAGCGATGTCTGTGTGCTCGTTCACCTTTGAAATTTATTGGCGTATGTCTTTGTGTTTTGTTTAGCGTTATAGGTAACTCTTTCGCTTGGACTCATGAAGCTGTGCGGTCATAACACCCCAATTCCACGTAGGGTTGACTTCAAACAAGTAGGGATACCCGCTGAACTTAAGCATATCATTGCCTTAGTAACTGCGAGTGAAGCGGCAAAAGCTCAAATTTGAAATGTGGCGTTGGTAATCCAGTTGTAATTTAGAGGACTACTTCCGGGGCCAAAGTTGTCTCAAGTTCTTTGGAACAAGACATCGGAGAGGGTGAGAATCCCGTAAA-AGATGGCTGTTAGCTCCAATGTG--GTATATCCGACGAGTCGAGTTGTTTGGGAATGCAGCTCAAAATGGGTGGTAAATTTCATCTAAAGCTAAATATTGGCGAGAGACCGATAGCGCACAAGTAGAGTGATCGAAAGATGAAAAGCACTTTGAAAAGAGAGTTAAATAGTACGTGAAATTGTTGAAAGGGAAGCGCTTGAGACTAGATTTGGCTGACTTCAGCCATGCTTTGGCATGGTGTATGTGCCGTTGGTTGAGCCAGCATCGGTTTTGATGGTGGGATAAAGGTTTGAGGAATGTGGCTCCACAATTTTGTGGAGTGTTATAGCCTTGAGCGTAATGCCATCTATTGGGAAGGACCGTAAGCTAGGATGCTGGCTAAAAGGTCTTAAGCGGCCCGTCTTGAAACACGGACCAAGGAGTCTAACATCTATGCGAGTGTTTGGGTCGGAAACCCTTGCGCGTAATGAAAGTGAACGGAGGTGGGATGTGGTGCACCATCGACCGATCCTGATGTTTACGGAAGGATTTGAGTAGGAGCATAGCTGTTGGGACCCGAAAGATGGTGAACTATGCCTGAATAGGGTGAAGCCAGAGGAAACTCTGGTGGAGGCTCGCANCGGTTCTGACGTGCAAATCGATCGTCAAATTTTATAGGGG
>KU987009_Otidea_propinquata_HMAS_83564_ITS
AGGTGACCTGCGGAAGGATCATTGCCTGTACCTTTATATAAGTACAATTCAACCTCCCGTGTACTATTCCTGTTGCTTTCAGTGAGGTTTGACTTTACCTAACCATAGCGGGGCCGGGCGGCACCTAACTCTTT--GAATTTGTTTTGTCTTTTGTCTGAGTTTAATAAATATCAATTGTTAAAACTTTCAACAACGGATCTCTTGGTTCCAGCATCGATGAGAAACGCAGCGAAATGCGAAAAGTAATGTGAATTGCAGAGCTAAGTGGAACATCGAATCTTTGAACGCACATTGCGTGTCACGGTATCCCGTGACACATGCTTTTTTGAGCGTCCAGAC-CGCAAGCTTTTTTGCTTGGTTGTGAAGCTTGAGCGATGCCTCTGTGCATGTTCACCTTTGAAATCTATCGGCGCATGTCTTTACGTTCCATTTAGCGTTACAAGTGACTCTTTCGCTTGGATTTGTAAAGCTGTGTTGCTGTGATACCTCAATATATTCGA-------CCTCAAAGAAGTAGGGATACCCGCTGAACTTAAGCATATC-TTGCCTTAGTAACTGCGAGTGAAGCGGCAAAAGCTCAAATTTGAAATGTGATTTCGACCCCTCAGTTGTAATTTAGAGGATTGCCATGGTGATAGCGCCCATACGAAGTTCTTTGGAACAAGACACCAATGAGGGTGATAGTCCCGTCAGATGAAAAATGGTGCGCTTCCGATATGGCATATCCGACGAGTCGAGTTGTTTGGGAATGCAGCTCAAAATGGGTGGTAAATTTCATCTAAAGCTAAATACAGGCTGGAGACCGATAGCGAACAAGTAGAGTGATCGAAAGATGAAAAGCACTTTGAAAAGAGAGTTAAATAGTACGTGAAATTGTTGAAAGGGAAGCGCTTGAGACCAGATTCGGCTGGCTTCATCCAAATTTCTGCATGGTGTATGTGCCGTTGGTTGAGCCAGCATCGGTTCTAATGGCGGGATAAAGGTTCGAGGAATGTGGCTCCAAAATTATGCGGAGTGTTATAGCCTTGAGTGCAATGTCGCCTATTGGAAAGGACCTTCGGCTAGGATGTTGGCTAAAAGGTCTTAAGCGGCCCGTCTTGAAACCCGGACCAAGGAGTCTAACATCTATGCGAGTGTTTTGGCGTGAAACCATTGCGCGTAATGAAAGTGAACG-AGGTGGGAAGGGGTGCACCATCGACCGATCCTGAAGTTTACGGAAGGATTTGAGTAGAAGCATAGCTGTTGGGACCCGAAAGATGGTGAACTATGCCTGAATAGGGTGAAGCCAGAGGAAACTCTGGTGGAGGCTCGCAGCGGTTCTGACGTGCAAATCGATCG----------------
>JN942775_Otidea_concinna_S_KH_09_250_ITS
AGGTGACCTGCGGAAGGATCATTATATGTATCTTCATTGTAATACAGTTCTACACTCTGTGTATCGTTCCTGTTGCTTCCGTTGGGGCCTG-------CCAGCCAAGGTTGGTTTCCGTGGGAGGTAAAACCATTTGCATTTATTTTGCCTTCTGTCTGAATAATGTTTATAACAAATGTTAAAACTTTCAACAACGGATCTCTTGGTTCTCGCATCGATGAAGAACGCAGCGAAATGCGATAAGTAGTGTGAATTGCAGAATTCAGTGAATCATCGAATCTTTGAACGCACATTGCGCCTCCTGGTATTCCGGGAGGCATGCCTGTCCGCGCACCAAATAATTCAGGGTGCC----TTGGTACTGAAGGCTGAGTGTTGCTCATATGCTCATTCGCCTTTGAAATTTACAGGCGGGCGGCTTCATGTCCTTTTCAGCGTTATAGGTAACTCTTTCGCTAGGACTTGGTGGCTTGTCCGGCCTTGACCCCCAAATTACCCAGTGGATGGTCGCGGATCAGGTAGGGATACCCGCTGAACTTAAGCATATCATTGCCTTAGTAACTGCGAGTGAAGCGGCAAAAGCTCAAATTTGAAATCTGACGTTGACGTCCGAGTTGTAATTTGGAGGGATATCTTCGGAGCTGGCGTCGTCCTAAGTTCTTTGGAACCAGACATCATAGAGGGTGAGAATCCCGTGCCTGGATGGCTGTCCTGCTCCATGTGAAGTGTCTCCGACGAGTCGAGTTGTTTGGGAATGCAGCTCAAAATGGGTGGTAAATTTCATCTAAAGCTAAATATTGGCGAGAGACCGATAGCGCACAAGTAGAGTGATCGAAAGATGAAAAGCACTTTGAAAAGAGAGTTAAATAGTACGTGAAATTGTTGAAAGGGAAGCGCTTGAGACTAGATTCAGTCGATATCAGCCACGTTTTTACGTAGTGCACTTGCCGTCGGTTGAGCCAGCATCGGTTCTGATGGCGGGATAAAGGTTTCAGGAATGTGGCTCCTCAATGCGTAGGAGTGTTAAAGCCTGGAGCGCAATGCCGCCTGTTGGGAAGGACCTTTCGCTAGGATGCTGGCTAAAAGGTCTTAAGCGGCCCGTCTTGAAACACGGACCAAGGAGTCTAACATCTATGCGAGTGTTCGGGTGGAAAACCCTTGCGCGTAATGAAAGTGAATGGAGGTGGGAAGAGGTGCACCATCGACCGATCCCGATGTTTACGGATGGATTTGAGTAGGAGCATAGCTGTTGGGACCCGAAAGATGGTGAACTATGCCTGAATAGGGTGAAGCCAGAGGAAACCTTGGTGGAAGCTCGCAGCGGTTCTGACGTGCAAATCGATCGTCAAATTTTATAGGGG
>KM010032_Otidea_concinna_KH_09_183_ITS
----GACCTGCGGAAGGATCATTATATGTATCTTCATTGTAATACAGTTCTACACTCTGTGTATCGTTCCTGTTGCTTCCGTTGGGGCCTG-------CCAGCCAAGGTTGGTTTCCGTGGGAGGTAAAACCATTTGCATTTATTTTGCCTTCTGTCTGAATAATGTTTATAACAAATGTTAAAACTTTCAACAACGGATCTCTTGGTTCTCGCATCGATGAAGAACGCAGCGAAATGCGATAAGTAGTGTGAATTGCAGAATTCAGTGAATCATCGAATCTTTGAACGCACATTGCGCCTCCTGGTATTCCGGGAGGCATGCCTGTCCGCGCACCAAATAATTCAGGGTGCC----TTGGTACTGAAGGCTGAGTGTTGCTCATATGCTCATTCGCCTTTGAAATTTACAGGCGGGCGGCTTCATGTCCTTTTCAGCGTTATAGGTAACTCTTTCGCTAGGACTTGGTGGCTTGTCCGGCCTTGACCCCCAAATTACCCAGTGGATGGTCGCGGATCAGGTAGGGATACCCGCTGAACTTAAGCATATCATTGCCTTAGTAACTGCGAGTGAAGCGGCAAAAGCTCAAATTTGAAATCTGACGTTGACGTCCGAGTTGTAATTTGGAGGGATATCTTCGGAGCTGGCGTCGTCCTAAGTTCTTTGGAACCAGACATCATAGAGGGTGAGAATCCCGTGCCTGGATGGCTGTCCTGCTCCATGTGAAGTGTCTCCGACGAGTCGAGTTGTTTGGGAATGCAGCTCAAAATGGGTGGTAAATTTCATCTAAAGCTAAATATTGGCGAGAGACCGATAGCGCACAAGTAGAGTGATCGAAAGATGAAAAGCACTTTGAAAAGAGAGTTAAATAGTACGTGAAATTGTTGAAAGGGAAGCGCTTGAGACTAGATTCAGTCGATATCAGCCACGTTTTTACGTAGTGCACTTGCCGTCGGTTGAGCCAGCATCGGTTCTGATGGCGGGATAAAGGTTTCAGGAATGTGGCTCCTCAATGCGTAGGAGTGTTAAAGCCTGGAGCGCAATGCCGCCTGTTGGGAAGGACCTTTCGCTAGGATGCTGGCTAAAAGGTCTTAAGCGGCCCGTCTTGAAACACGGACCAAGGAGTCTAACATCTATGCGAGTGTTCGGGTGGAAAACCCTTGCGCGTAATGAAAGTGAATGGAGGTGGGAAGAGGTGCACCATCGACCGATCCCGATGTTTACGGATGGATTTGAGTAGGAGCATAGCTGTTGGGACCCGAAAGATGGTGAACTATGCCTGAATAGGGTGAAGCCAGAGGAAACCTTGGTGGAAGCTCGCAGCGGTTCTGACGTGCAAATCGATCGTCAAATTTTATAGGGG
>KM010031_Otidea_concinna_JS_08_59_ITS
---------GCGGAAGGATCATTATATGTATCTTCATTGTAATACAGTTCTACACTCTGTGTATCGTTCCTGTTGCTTCCGTTGGGGCCTG-------CCAGCCAAGGTTGGTTTCCGTGGGAGGTAAAACCATTTGCATTTATTTTGCCTTCTGTCTGAATAATGTTTATAACAAATGTTAAAACTTTCAACAACGGATCTCTTGGTTCTCGCATCGATGAAGAACGCAGCGAAATGCGATAAGTAGTGTGAATTGCAGAATTCAGTGAATCATCGAATCTTTGAACGCACATTGCGCCTCCTGGTATTCCGGGAGGCATGCCTGTCCGCGCACCAAATAATTCAGGGTGCC----TTGGTACTGAAGGCTGAGTGTTGCTCATATGCTCATTCGCCTTTGAAATTTACAGGCGGGCGGCTTCATGTCCTTTTCAGCGTTATAGGTAACTCTTTCGCTAGGACTTGGTGGCTTGTCCGGCCTTGACCCCCAAATTACCCAGTGGATGGTCGCGGATCAGGTAGGGATACCCGCTGAACTTAAGCATATCATTGCCTTAGTAACTGCGAGTGAAGCGGCAAAAGCTCAAATTTGAAATCTGACGTTGACGTCCGAGTTGTAATTTGGAGGGATATCTTCGGAGCTGGCGTCGTCCTAAGTTCTTTGGAACCAGACATCATAGAGGGTGAGAATCCCGTGCCTGGATGGCTGTCCTGCTCCATGTGAAGTGTCTCCGACGAGTCGAGTTGTTTGGGAATGCAGCTCAAAATGGGTGGTAAATTTCATCTAAAGCTAAATATTGGCGAGAGACCGATAGCGCACAAGTAGAGTGATCGAAAGATGAAAAGCACTTTGAAAAGAGAGTTAAATAGTACGTGAAATTGTTGAAAGGGAAGCGCTTGAGACTAGATTCAGTCGATATCAGCCACGTTTTTACGTAGTGCACTTGCCGTCGGTTGAGCCAGCATCGGTTCTGATGGCGGGATAAAGGTTTCAGGAATGTGGCTCCTCAATGCGTAGGAGTGTTAAAGCCTGGAGCGCAATGCCGCCTGTTGGGAAGGACCTTTCGCTAGGATGCTGGCTAAAAGGTCTTAAGCGGCCCGTCTTGAAACACGGACCAAGGAGTCTAACATCTATGCGAGTGTTCGGGTGGAAAACCCTTGCGCGTAATGAAAGTGAATGGAGGTGGGAAGAGGTGCACCATCGACCGATCCCGATGTTTACGGATGGATTTGAGTAGGAGCATAGCTGTTGGGACCCGAAAGATGGTGAACTATGCCTGAATAGGGTGAAGCCAGAGGAAACCTTGGTGGAAGCTCGCAGCGGTTCTGACGTGCAAATCGATCGTCAAATTTTATAGGGG
>AF072083_Otidea_concinna_NSW_7574_ITS
--------------------------------------------CAATTCTACACACTGCGTACCATTCCTGTTGCTTCCGGCGGGGCTGCTCTTCAATTCCTTTCGACCGGGCTCTGCGGGAAGTAAAACATTGAGCTTTTATTTTACCTTCTGTCTGAATTATATCAATAACATTTGTTAAAAATTTCAACAACGGATTTTTTGGTTCTCGCATCGATGAAGAACGCAGCGAAATGCGATAAGTAGTGTGAATTGCAGAATTCAGTGAATCATCGAATTTTTGAACGCACATTGCGCCCCATGGTATCCCGTGGGGCATGCCTTCCGGAGCGTCGACCCCTTCAAGCTTTTTTGCTTGGTTCTGGAGGCTGAGCGTTGCTTGCGTGCACGTTCGCCTCCGAAATTCATTGGCGGACTGTTTCATGTTCCATTGGGCGTTATAGGTAA-TNTTTGGGNNGGACTATTGAGGNTGTNGNGCCCA-------------------------------------------------------------------TTGCCTTAGTAACTGCGAGTGAAGCGGCAAAAGCTCAAATTTGAAAACCGGCACAGCCG---GCAGTGTAATTTGAAGGGACATCTTCGGAGCTGGCGCCGTCTTAAGTTCTTTGGAACCGGACATCATAGAGGGTGAGAATCCCGTGCCTGGGTGGCTGTCCCGCTCCGTGTGAAGTGTCTCCGACGAGTCGAGTTGTTTGGGAATGCAGCTCAAAATGGGTGGTAAATTTCATCTAAAGCTAAATATTGGCGAGAGACCGAT-GCGCACAAGTAGAGTGATCGAAAGATGAAAAGCACTTTGAAAAGAGAGTTAAATAGTACGTGAAATTGTTGAAAGGGAAGCGCTTGAGACTAGATTCAGTCGGCATCAGCTATGCTTCTGCGTGGTGCACTTGCCGTCGATTGAGCCAGCATCGGTTTTGATGGCGGGATAAAGGTTTGAAGAATGTTGCTCCCCGATTCTGGGGAGTGTTATAGCCTTGAGCGTAATGCCGCCTGTCGGGAAGGACCTTCGGCTAGGATGCTGGCGAAAAGGTCT-------------------------------------------------------------------------------------------------------------------------------------------------------------------------------------------------------------------------------------------------------------------------------
>AF072082_Otidea_concinna_OSC__56749_ITS
--------------------------------------------CAATTCTACACACTGCGTACCATTCCTGTTGCTTCCGGTGGGGCTGCTCTTCAATTCCTTTCGACCGGGCTCTGCGGGAGGTAAAACATTGAGCTTTTATTTTACCTTCTGTCTGAATTATATCAATAACATTTGTTAAAAATTTCAACAACGGATCTCTTGGTTCTCGCATCGATGAAGAACGCAGCGAAATGCGATAAGTAGTGTGAATTGCAGAATTCAGTGAATCATCGAATTTTTGAACGCACATTGCGCCCCATGGTATCCCGTGGGGCATGCCTTCCGGAGCGTCGACCCCTTCAAGCTTTTTTGCTTGGTTCTGGAGGCTGAGCGTTGCTTGCGTGCACGTTCGCCTCCGAAATTCATTGGCGGACTGTTTCATGTTCCATTTGGCGTTATAGGTAACTCTTTCGCTTGGACTTATGAGGCTGTCNTGCCCA-------------------------------------------------------------------TTGCCTTAGTAACTGCGAGTGAAGCGGCAAAAGCTCAAATTTGAAAACCGGCACAGCCG---GCAGTGTAATTTGAAGGGACATC-TCGGAGCTGGCGCCGTCTTAAGTTCTTTGGAACCGGACATCATAGAGGGTGAGAATCCCGTGCCTGGGTGGCTGTCCCGCTCCGTGTGAA-TGTCTCCGACGAGTCGAGTTGTTTGGGAATGCAGCTCAAAATGGGTGGTAAATTTCATCTAAAGCTAAATATTGGCGAGAGACCGATAGCGCACAAGTAGAGTGATCGAAAGATGAAAAGCACTTTGAAAAGAGAGTTAAATAGTACGTGAAATTGTTGAAAGGGAAGCGCTTGAGACTAGATTCAGTCGGCATCAGCTATGCTTCTGCGTGGTGCACTTGCCGTCGATTGAGCCAGCATCGGTTTTGATGGCGGGATAAAGGTTTGAGGAATGTGGCTCCCCGATTCTGGGGAGTGTTATAGCCTTGAGCGTAATGCCGCCTGTCGGGAAGGACCTTCGGCTAGGATGCTGGCGAAAAGGTCT-------------------------------------------------------------------------------------------------------------------------------------------------------------------------------------------------------------------------------------------------------------------------------
>MH930311_Otidea_daliensis_AM_AR17_016_ITS
---GTACCTGCGGAAGGATCATTATCTGTGCCTCCACGCGTACACAATTCACCCCTCTGGGTATCATGCCTGTTGCTTCC----TGGGCGGCCGCCGTCCAGCCA--GACAGTCCCAGCGGAAGGCTAAAACATTTTCA-TTATCTTGCCATTAGTCTGAAGTTTGT---TAAAAATCGTTAAAACTTTCAACAACGGATCTCTTGGTTCTCGCATCGATGAAGAACGCAGCGAAATGCGATAAGTAGTGTGAATTGCAGAATTCAGTGAATCATCGAATCTTTGAACGCACATTGCGCCTCCTGGTATTCCGGGAGGCATGCCTGTTCGAGCGTCACCCCCCTCAAGCTTTTCTGCTTGGTTATGGAGGCTGAGCGGTGCCTTTTGGTTACCTCACCTTCAAAATCCAGAGGCAGATTGCCCTGTT-TTGTCCCGGCGTGATAAGTTACTCTTTCGCTTGGATTTACAGGCTGATGTGGCCGCAAAACCTCAATAATTTA----------------------------------------------------------------------------------------------------------------------------------------------------------------------------------------------------------------------------------------------------------------------------------------------------------------------------------------------------------------------------------------------------------------------------------------------------------------------------------------------------------------------------------------------------------------------------------------------------------------------------------------------------------------------------------------------------------------------------------------------------------------------------------------------------------------------------------------------------------------------------------------------
>KM010086_Otidea_daliensis_SEST06081702_ITS
AGGTGACCTGCGGAAGGATCATTATCTGTGCCTCCACGCGTACACAATTCACCCCTCTGGGTATCATGCCTGTTGCTTCC----TGGGCGGCCGCCGTCCAGCCA--GACAGTCCCAGCGGAAGGCTAAAACATTTTCA-TTATCTTGCCATTAGTCTGAAGTTTGT---TAAAAATCGTTAAAACTTTCAACAACGGATCTCTTGGTTCTCGCATCGATGAAGAACGCAGCGAAATGCGATAAGTAGTGTGAATTGCAGAATTCAGTGAATCATCGAATCTTTGAACGCACATTGCGCCTCCTGGTATTCCGGGAGGCATGCCTGTTCGAGCGTCACCCCCCTCAAGCTTTTCTGCTTGGTTATGGAGGCTGAGCGGTGCCTTTTGGTTACCTCACCTTCAAAATCCAGAGGCAGATTGCCCTGTT-TTGTCCCGGCGTGATAAGTTACTCTTTCGCTTGGATTTACAGGCTGATGTGGCCGCAAAACCTCAATAATTTAT--GTTGACCTCGGATCAGGTAGGGATACCCGCTGAACTTAAGCATATCATTGCCTCAGTAACTGCGAGTGAAGCGGCAAAAGCTCAAATTTGAAATCTGACGTTGACGTTCGAGTTGTAATTTGGAGGGGCACTTTCGGTGCTGGTGCCGTCCTAAGTTCCTTGGAACAGGACGTCTTAGAGGGTGAGAATCCCGTGCCAGGATGGCCTACCAGTTCCATGTGAGGTGTCTCCGACGAGTCGAGTTGTTTGGGAATGCAGCTCAAAATGGGTGGTAAATTTCATCTAAAGCTAAATACCGGCGAGAGACCGATAGCGCACAAGTAGAGTGATCGAAAGATGAAAAGCACTTTGAAAAGAGAGTTAAAAAGTACGTGAAATTGTTGAAAGGGAAGCTCTTGAGACCAGACTCAACCCTTATCAACCGTGCTTTTGTGCGGTGCACTTGCTGAGGGTTGGGCCAGCATCGGTTTTGACGGTGGGATAAAGGCTTGAGGAATGTGGCTCACCGATACCGGAGAGTGTTATAGCCTCGGGTGCAATGCTACCTGTCGGGAAGGACCTTTTGCTAGGATGCTGGCGTAATGGTCTTAAGCGGCCCGTCTTGAAACACGGACCAAGGAGTCTAACATCTATGCGAGTGTTCGGGTGGAAAACCCTTGCGCGAAATGAAAGTGAACGGAGGTGGGAAGGGGTGCACCATCGACCGATCCTGATGTCTTCGGAAGGATTTGAGTAGGAGCATAGCCGTTGGGACCCGAAAGATGGTGAACTATGCCTGAATAGGGTGAAGCCAGAGGAAACTCTGGTGGAGGCTCGCAGCGGTTCTGACGTGCAAATCGATCGTCAAATTTTATAGGGG
>HMAS_57688_ITS_KONG
--------------------------------------------------------------------------------------------------------------------------------------------------------------------------------------------------------------------------------------------------------------------------------------------------------------------------------------------------------------------------------------------------------------------------------------------------------------------------------------------------------------------------------------------------------------------------------TAACTGCGAGTGAAGCGGCAAAAGCTCAAATTTGAAATCTGACGTTGACGTTCGAGTTGTAATTTGGAGGGGCACTTTCGGTGCTGGTGCCGTCCTAAGTTCCTTGGAACAGGACGTCTTAGAGGGTGAGAATCCCGTGCCAGGATGGCCTACCAGTTCCATGTGAGGTGTCTCCGACGAGTCGAGTTGTTTGGGAATGCAGCTCAAAATGGGTGGTAAATTTCATCTAAAGCTAAATACCGGCGAGAGACCGATAGCGCACAAGTAGAGTGATCGAAAGATGAAAAGCACTTTGAAAAGAGAGTTAAAAAGTACGTGAAATTGTTGAAAGGGAAGCTCTTGAGACCAGACTCAACCCTTATCAACCGTGCTTTTGTGCGGTGCACTTGCTGAGGGTTGGGCCAGCATCGGTTTTGACGGTGGGATAAAGGCTTGAGGAATGTGGCTCACCGATACCGGAGAGTGTTATAGCCTCGGGTGCAATGCTACCTGTCGGGAAGGACCTTTTGCTAGGATGCTGGC-----------------------------------------------------------------------------------------------------------------------------------------------------------------------------------------------------------------------------------------------------------------------------------------
>JF908509_Otidea_felina_9572_ITS
------------------------------------------TACAATTCCACATTCTGCGTATCATTCCTGTTGCTTCCGGTGGAGTTTGGTCTCGGCCGACTATGGCTGGTCCCCGCGGGAGGTAAAACCATTTGCATTTATTTTGCCTTCTGTCTGAATAATGTTTATAACAATTGTTAAAACTTTCAACAACGGATCTCTTGGTTCTCGCATCGATGAAGAACGCAGCGAAATGCGATAAGTAGTGTGAATTGCAGAATTCAGTGAATCATCGAATCTTTGAACGCACATTGCGCCTCCTGGTATTCCGGGAGGCATGCCTGTTCGAGCGTCAACAATTTCAAGCTCTTTTGCTTGGTTTTGAAGGTTGAGTGTTGCGCTTGCGCTCGTTCACCATTGAAATTCACAGGCGGACGGTTTCGTGTTCCTTCTGGAGTTATAGGTAACTCTCTCGC-TGGATACGTGAACCTGTCC---------------------------------------------------------------------------------------------------------------------------------------------------------------------------------------------------------------------------------------------------------------------------------------------------------------------------------------------------------------------------------------------------------------------------------------------------------------------------------------------------------------------------------------------------------------------------------------------------------------------------------------------------------------------------------------------------------------------------------------------------------------------------------------------------------------------------------------------------------------------------------------------------------------------
>KF717576_Otidea_flavidobrunneola_H6010806_ITS
AGGTGACCTGCGGAAGGATCATTATCTGTGCCTTTATTGCAATACAATTCTACACTCTGCGTACTTTCCATGTTGCTCCCGGTGTGGCTTACCTGCGAATAACCACGGTTAGGTACTGTGGGGGTTTAAACGAGGTCTATTTAATTTAATTTATGTCTGATCTTTAGGAACAACAATAGTTAAAACTTTCAACAACGGATCTCTTGGTTCTCGCATCGATGAAGAACGCAGCGAAATGCGATAAGTAGTGTGAATTGCAGAATTCAGTGAATCATCGAATCTTTGAACGCACATTGCGCCTTCCGGTACTCCGGGAGGCATGCCTGTTCGAGCGCCAAAGATTGCAAGCTTAGTTGCTTGGTTCTGAAGGTCAAGTGTTGCTCACATGCCCATTTGCCTTCCAAATTCACAGGCGGATGACTTCGTGTTCCTTTCAGCGTTATAGGTAACTCTTTCGCTTGGACTCGGGAGTTGGTCCTGCCCTAACCCCCCAATTATTACCCCGTTGGCCACGAATCAGGTAGGGATACCCGCTGAACTTAAGCATATCATTGCCTTAGTAACTGCGAGTGAAGCGGCAAAAGCTCAAATTTGAAATCTGACGTTGACGTCCGAATTGTAATTTGGAGGGATGTCTTCGGAGCTGGCGCTGTCTTAAGTTCTTTGGAACCAGACATCATAGAGGGTGAGAATCCCGTGCCTGGATGGCTGTCCGGCTCCATGTGAAGTGTCTCCGACGAGTCGAGTTGTTTGGGAATGCAGCTCAAAATGGGTGGTAAATTTCATCTAAAGCTAAATATTGGCGAGAGACCGATAGCGCACAAGTAGAGTGATCGAAAGATGAAAAGCACTTTGAAAAGAGAGTCAAATAGTACGTGAAATTGTTGAAAGGGAAGCGCTTGAGATTAGATTCGGCCGGCATCAGCTACGTTTTTACGTTGTGCACTTGCCGTCGGTTGAGCCAGCATCGGTTTTGATGGCGGGATAAAGGTTTCGGGAATGTGGCTCCTCAATTTAGATGAGTGTTAAAGCCCGGAGCGCAATGCTGCCTGTTGGGAAGGACCTTTGGCTAGGATGCTGGCTAAAAGGTCTTAAGCGGCCCGTCTTGAAACACGGACCAAGGAGTCTAACATCTATGCGAGTGTTCGGGTGGAAAACCCTTGCGCGTAATGAAAGTGAATGGAGGTGGGAAGAGGTGCACCATCGACCGATCCCGATGTTTACGGAAGGATTTGAGTAGGAGCATAGCTGTTGGGACCCGAAAGATGGTGAACTATGCCTGAATAGGGTGAAGCCAGAGGAAACCTTGGTGGAAGCTCGCAGCGGTTCTGACGTGCAAATCGATCGTCAAATTTTATAGGGG
>KM010087_Otidea_flavidobrunneola_H6010830_ITS
AGGTGACCTGCGGAAGGATCATTATCTGTGCCTTTATTGCAATACAATTCTACACTCTGCGTACTTTCCATGTTGCTCCCGGTGTGGCTTACCTGCGAATAACCACGGTTAGGTACTGTGGGGGTTTAAACGAGGTCTATTTAATTTAATTTATGTCTGATCTTTAGGAACAACAATAGTTAAAACTTTCAACAACGGATCTCTTGGTTCTCGCATCGATGAAGAACGCAGCGAAATGCGATAAGTAGTGTGAATTGCAGAATTCAGTGAATCATCGAATCTTTGAACGCACATTGCGCCTTCCGGTACTCCGGGAGGCATGCCTGTTCGAGCGCCAAAGATTGCAAGCTTAGTTGCTTGGTTCTGAAGGTCAAGTGTTGCTCACATGCCCATTTGCCTTCCAAATTCACAGGCGGATGACTTCGTGTTCCTTTCAGCGTTATAGGTAACTCTTTCGCTTGGACTCGGGAGTTGGTCCTGCCCTAACCCCCCAATTATTACCCCGTTGGCCACGAATCAGGTAGGGATACCCGCTGAACTTAAGCATATCA--GCCTTAGTAACTGCGAGTGAAGCGGCAAAAGCTCAAATTTGAAATCTGACGTTGACGTCCGAATTGTAATTTGGAGGGATATCTTCGGAGCTGGCGCTGTCTTAAGTTCTTTGGAACCAGACATCATAGAGGGTGAGAATCCCGTGCCTGGATGGCTGTCCGGCTCCATGTGAAGTGTCTCCGACGAGTCGAGTTGTTTGGGAATGCAGCTCAAAATGGGTGGTAAATTTCATCTAAAGCTAAATATTGGCGAGAGACCGATAGCGCACAAGTAGAGTGATCGAAAGATGAAAAGCACTTTGAAAAGAGAGTCAAATAGTACGTGAAATTGTTGAAAGGGAAGCGCTTGAGATTAGATTCGGCCGGCATCAGCTACGTTTTTACGTTGTGCACTTGCCGTCGGTTGAGCCAGCATCGGTTTTGATGGCGGGATAAAGGTTTCGGGAATGTGGCTCCTCAATTTAGAGGAGTGTTAAAGCCCGGAGCGCAATGCTGCCTGTTGGGAAGGACCTTTGGCTAGGATGCTGGCTAAAAGGTCTTAAGCGGCCCGTCTTGAAACACGGACCAAGGAGTCTAACATCTATGCGAGTGTTCGGGTGGAAAACCCTTGCGCGTAATGAAAGTGAATGGAGGTGGGAAGAGGTGCACCATCGACCGATCCCGATGTTTACGGAAGGATTTGAGTAGGAGCATAGCTGTTGGGACCCGAAAGATGGTGAACTATGCCTGAATAGGGTGAAGCCAGAGGAAACCTTGGTGGAAGCTCGCAGCGGTTCTGACGTGCAAATCGATCGTCAAATTTTATAGGGG
>KM010088_Otidea_flavidobrunneola_KH_09_153_ITS
------CCTGCGGAAGGATCATTATCTGTGCCTTTATTGCAATACAATTCTACACTCTGCGTACTTTCCATGTTGCTCCCGGTGTGGCTTACCTGCGAATAACCACGGTTAGGTACTGTGGGGGTTTAAACGAGGTCTATTTAATTTAATTTATGTCTGATCTTTAGGAACAACAATAGTTAAAACTTTCAACAACGGATCTCTTGGTTCTCGCATCGATGAAGAACGCAGCGAAATGCGATAAGTAGTGTGAATTGCAGAATTCAGTGAATCATCGAATCTTTGAACGCACATTGCGCCTTCCGGTACTCCGGGAGGCATGCCTGTTCGAGCGCCAAAGATTGCAAGCTTAGTTGCTTGGTTCTGAAGGTCAAGTGTTGCTCACATGCCCATTTGCCTTCCAAATTCACAGGCGGATGACTTCGTGTTCCTTTCAGCGTTATAGGTAACTCTTTCGCTTGGACTCGGGAGTTGGTCCTGCCCTAACCCCCCAATTATTACCCCGTTGGCCACGAATCAGGTAGGGATACCCGCTGAACTTAAGCATATCA-------AGTAACTGCGAGTGAAGCGGCAAAAGCTCAAATTTGAAATCTGACGTTGACGTCCGAATTGTAATTTGGAGGGATATCTTCGGAGCTGGCGCTGTCTTAAGTTCTTTGGAACCAGACATCATAGAGGGTGAGAATCCCGTGCCTGGATGGCTGTCCGGCTCCATGTGAAGTGTCTCCGACGAGTCGAGTTGTTTGGGAATGCAGCTCAAAATGGGTGGTAAATTTCATCTAAAGCTAAATATTGGCGAGAGACCGATAGCGCACAAGTAGAGTGATCGAAAGATGAAAAGCACTTTGAAAAGAGAGTCAAATAGTACGTGAAATTGTTGAAAGGGAAGCGCTTGAGATTAGATTCGGCCGGCATCAGCTACGTTTTTACGTTGTGCACTTGCCGTCGGTTGAGCCAGCATCGGTTTTGATGGCGGGATAAAGGTTTCGGGAATGTGGCTCCTCAATTTAGAGGAGTGTTAAAGCCCGGAGCGCAATGCTGCCTGTTGGGAAGGACCTTTGGCTAGGATGCTGGCTAAAAGGTCTTAAGCGGCCCGTCTTGAAACACGGACCAAGGAGTCTAACATCTATGCGAGTGTTCGGGTGGAAAACCCTTGCGCGTAATGAAAGTGAATGGAGGTGGGAAGAGGTGCACCATCGACCGATCCCGATGTTTACGGAAGGATTTGAGTAGGAGCATAGCTGTTGGGACCCGAAAGATGGTGAACTATGCCTGAATAGGGTGAAGCCAGAGGAAACCTTGGTGGAAGCTCGCAGCGGTTCTGACGTGCAAATCGATCGTCAAATTTTATAGGGG
>KF717577_Otidea_formicarum_H6003549_ITS
AGGAAACGCGCGG-TGTTTCTCCGTCCATTCTTTTCCAATGAGCCAATTTCACAATCTGCGTACCTTTCCTGTTGCTTCCGATGGAGCTGTGCTCTGGTTAGCTGTGGCTGGTTCCTGCGGAAGGTAAAATCATTTGCTTTTATTTTGCCTTCTGTCTGAGACATGTTTAT---AATCGTTAAAACTTTCAACAACGGATCTCTTGGTTCTCGCATCGATGAAGAACGCAGCGAAATGCGATAAGTAGTGTGAATTGCAGAATTCAGTGAATCATCGAATCTTTGAACGCACATTGCGCCTCCTGGTATTCCGGGAGGCATGCCTGTTCGAGCGTCAGAAAGTTCAAGCAATCTTGCTTGGTTTTGAAGGTTGAGCGTTGCCTTTGTGCTCGTTTAACTTTGAAATTGAGAGGCGGACTGCTTCGTGTTCCACTAGGCGTTATAGGTAACTTTTTCGCTTGGACTCGTGAGGATGTTCTGTTCTAACTCCTTCATTTATTCATGGTTGACCTCGGATCA--------------------------------TTGCCTTAGTAACTGCGAGTGAAGCGGCAAAAGCTCAAATTTGAAATCTGACGTTGACGTTCGAGTTGTAATTTGGAGGGATATCTTCGGAGCTGGGACCGTCCTAAGTTCTTTGGAACCAGACATCATAGAGGGTGAGAATCCCGTGCCTGGATGGCTGTACCGCTCCATGTGAAGTGTCTCCGACGAGTCGAGTTGTTTGGGAATGCAGCTCAAAATGGGTGGTAAATTTCATCTAAAGCTAAATATTGGCGAGAGACCGATAGCGCACAAGTAGAGTGATCGAAAGATGAAAAGCACTTTGAAAAGAGAGTTAAACAGTACGTGAAATTGTTGAAAGGGAAGCGCTTGAGACTAGATTCAGCTGGCATCAGCCATGCTTTTGTTTGGTGCACTTGCCGTCGGTTGAGCCAGCATCGGTTCTGATGGTGGGATAAAGGTTTGAGGAATGTGGCTTCACAACTTTGTGGAGTGTTATAGCCTTGAGCGTAATGCCACCTGTTGGGAAGGATTTTCTGCTAGGATGCTGGCTAAAAGGTCTTGAGCGGCCCGTCTTGAAACACGGACCAAGGAGTCTAACATCTATGCGAGTGTTCGGGTGAAAAACCCTTGCGCGTAATGAAAGTGAACGGAGGTGGGAAGGGGTGCACCATCGACCGATCCTGATGTTTACGGAAGGATTTGAGTAGGAGCATAGCTGTTGGGACCCGAAAGATGGTGAACTATGCCTGAATAGGGTGAAGCCAGAGGAAACTCTGGTGGAGGCTCGCAGCGGTTCTGACGTGCAAATCGATCGTCAAATTTTATAGGGG
>KM010034_Otidea_formicarum_S_F244372_ITS
AGGAAACGCGCGG-TGTTTCTCCGTCCATTCTTTTCCAATGAGCCAATTTCACAATCTGCGTACCTTTCCTGTTGCTTCCGATGGAGCTGTGCTCTGGTTAGCTGTGGCTGGTTCCTGCGGAAGGTAAAATCATTTGCTTTTATTTTGCCTTCTGTCTGAGACATGTTTAT---AATCGTTAAAACTTTCAACAACGGATCTCTTGGTTCTCGCATCGATGAAGAACGCAGCGAAATGCGATAAGTAGTGTGAATTGCAGAATTCAGTGAATCATCGAATCTTTGAACGCACATTGCGCCTCCTGGTATTCCGGGAGGCATGCCTGTTCGAGCGTCAGAAAGTTCAAGCAATCTTGCTTGGTTTTGAAGGTTGAGCGTTGCCTTTGTGCTCGTTTAACTTTGAAATTGAGAGGCGGACTGCTTCGTGTTCCACTAGGCGTTATAGGTAACTTTTTCGCTTGGACTCGTGAGGATGTTCTGTTCTAACTCCTTCATTTATTCATGGTTGACCTCGGATCAGGTAGGGATACCCGCTGAACTTAAGCATATCATTGCCTTAGTAACTGCGAGTGAAGCGGCAAAAGCTCAAATTTGAAATCTGACGTTGACGTTCGAGTTGTAATTTGGAGGGATATCTTCGGAGCTGGGACCGTCCTAAGTTCTTTGGAACCAGACATCATAGAGGGTGAGAATCCCGTGCCTGGATGGCTGTACCGCTCCATGTGAAGTGTCTCCGACGAGTCGAGTTGTTTGGGAATGCAGCTCAAAATGGGTGGTAAATTTCATCTAAAGCTAAATATTGGCGAGAGACCGATAGCGCACAAGTAGAGTGATCGAAAGATGAAAAGCACTTTGAAAAGAGAGTTAAACAGTACGTGAAATTGTTGAAAGGGAAGCGCTTGAGACTAGATTCAGCTGGCATCAGCCATGCTTTTGTTTGGTGCACTTGCCGTCGGTTGAGCCAGCATCGGTTCTGATGGTGGGATAAAGGTTTGAGGAATGTGGCTTCACAACTTTGTGGAGTGTTATAGCCTTGAGCGTAATGCCACCTGTTGGGAAGGATTTTCTGCTAGGATGCTGGCTAAAAGGTCTTGAGCGGCCCGTCTTGAAACACGGACCAAGGAGTCTAACATCTATGCGAGTGTTCGGGTGAAAAACCCTTGCGCGTAATGAAAGTGAACGGAGGTGGGAAGGGGTGCACCATCGACCGATCCTGATGTTTACGGAAGGATTTGAGTAGGAGCATAGCTGTTGGGACCCGAAAGATGGTGAACTATGCCTGAATAGGGTGAAGCCAGAGGAAACTCTGGTGGAGGCTCGCAGCGGTTCTGACGTGCAAATCGATCGTCAAATTTTATAGGGG
>KM010035_Otidea_formicarum_JS_08_63_ITS
AGGAAACGCGCGG-TGTTTCTCCGTCCATTCTTTTCCAATGAGCCAATTTCACAATCTGCGTACCTTTCCTGTTGCTTCCGATGGAGCTGTGCTCTGGTTAGCTGTGGCTGGTTCCTGCGGAAGGTAAAATCATTTGCTTTTATTTTGCCTTCTGTCTGAGACATGTTTAT---AATCGTTAAAACTTTCAACAACGGATCTCTTGGTTCTCGCATCGATGAAGAACGCAGCGAAATGCGATAAGTAGTGTGAATTGCAGAATTCAGTGAATCATCGAATCTTTGAACGCACATTGCGCCTCCTGGTATTCCGGGAGGCATGCCTGTTCGAGCGTCAGAAAGTTCAAGCAATCTTGCTTGGTTTTGAAGGTTGAGCGTTGCCTTTGTGCTCGTTTAACTTTGAAATTGAGAGGCGGACTGCTTCGTGTTCCACTAGGCGTTATAGGTAACTTTTTCGCTTGGACTCGTGAGGATGTTCTGAACTAACTCCTTCATTTATTCATG-----------------------------------------------GTGCCTTAGTAACTGCGAGTGAAGCGGCAAAAGCTCAAATTTGAAATCGAACGTTGACGTTCGAGTTGTAATTTGGAGGGATATCTTCGGAGCTGGGACCGTCCTAAGTTCTTTGGAACCAGACATCATAGAGGGTGAGAATCCCGTGCCTGGATGGCTGTACCGCTCCATGTGAAGTGTCTCCGACGAGTCGAGTTGTTTGGGAATGCAGCTCAAAATGGGTGGTAAATTTCATCTAAAGCTAAATATTGGCGAGAGACCGATAGCGCACAAGTAGAGTGATCGAAAGATGAAAAGCACTTTGAAAAGAGAGTTAAACAGTACGTGAAATTGTTGAAAGGGAAGCGCTTGAGACTAGATTCAGCTGGCATCAGCCATGCTTTTGTTTGGTGCACTTGCCGTCGGTTGAGCCAGCATCGGTTCTGATGGTGGGATAAAGGTTTGAGGAATGTGGCTTCACAACTTTGTGGAGTGTTATAGCCTTGAGCGTAATGCCACCTGTTGGGAAGGATTTTCTGCTAGGATGCTGGCTAAAAGGTCTTGAGCGGCCCGTCTTGAAACACGGACCAAGGAGTCTAACATCTATGCGAGTGTTCGGGTGAAAAACCCTTGCGCGTAATGAAAGTGAACGGAGGTGGGAAGGGGTGCACCATCGACCGATCCTGATGTTTACGGAAGGATTTGAGTAGGAGCATAGCTGTTGGGACCCGAAAGATGGTGAACTATGCCTGAATAGGGTGAAGCCAGAGGAAACTCTGGTGGAGGCTCGCAGCGGTTCTGACGTGCAAATCGATCGTCAAATTTTATAGGGG
>KM010036_Otidea_formicarum_H6003550_ITS
AGGAAACGCGCGG-TGTTTCTCCGTCCATTCTTTTCCAATGAGCCAATTTCACAATCTGCGTACCTTTCCTGTTGCTTCCGATGGAGCTGTGCTCTGGTTAGCTGTGGCTGGTTCCTGCGGAAGGTAAAATCATTTGCTTTTATTTTGCCTTCTGTCTGAGACATGTTTAT---AATCGTTAAAACTTTCAACAACGGATCTCTTGGTTCTCGCATCGATGAAGAACGCAGCGAAATGCGATAAGTAGTGTGAATTGCAGAATTCAGTGAATCATCGAATCTTTGAACGCACATTGCGCCTCCTGGTATTCCGGGAGGCATGCCTGTTCGAGCGTCAGAAAGTTCAAGCAATCTTGCTTGGTTTTGAAGGTTGAGCGTTGCCTTTGTGCTCGTTTAACTTTGAAATTGAGAGGCGGACTGCTTCGTGTTCCACTAGGCGTTATAGGTAACTTTTTCGCTTGGACTCGTGAGGATGTTCTGTTCTAACTCCTTCATTTATTCATGGTTGACCTCGGAT----------------------------------TTGCCTTAGTAACTGCGAGTGAAGCGGCAAAAGCTCAAATTTGAAATCTGACGTTGACGTTCGAGTTGTAATTTGGAGGGATATCTTCGGAGCTGGGACCGTCCTAAGTTCTTTGGAACCAGACATCATAGAGGGTGAGAATCCCGTGCCTGGATGGCTGTACCGCTCCATGTGAAGTGTCTCCGACGAGTCGAGTTGTTTGGGAATGCAGCTCAAAATGGGTGGTAAATTTCATCTAAAGCTAAATATTGGCGAGAGACCGATAGCGCACAAGTAGAGTGATCGAAAGATGAAAAGCACTTTGAAAAGAGAGTTAAACAGTACGTGAAATTGTTGAAAGGGAAGCGCTTGAGACTAGATTCAGCTGGCATCAGCCATGCTTTTGTTTGGTGCACTTGCCGTCGGTTGAGCCAGCATCGGTTCTGATGGTGGGATAAAGGTTTGAGGAATGTGGCTTCACAACTTTGTGGAGTGTTATAGCCTTGAGCGTAATGCCACCTGTTGGGAAGGATTTTCTGCTAGGATGCTGGCTAAAAGGTCTTGAGCGGCCCGTCTTGAAACACGGACCAAGGAGTCTAACATCTATGCGAGTGTTCGGGTGAAAAACCCTTGCGCGTAATGAAAGTGAACGGAGGTGGGAAGGGGTGCACCATCGACCGATCCTGATGTTTACGGAAGGATTTGAGTAGGAGCATAGCTGTTGGGACCCGAAAGATGGTGAACTATGCCTGAATAGGGTGAAGCCAGAGGAAACTCTGGTGGAGGCTCGCAGCGGTTCTGACGTGCAAATCGATCGTCAAATTTTATAGGGG
>KM010033_Otidea_formicarum_KH_11_104_ITS
AGGAAACGCGCGG-TGTTTCTCCGTCCATTCTTTTCCAATGAGCCAATTTCACAATCTGCGTACCTTTCCTGTTGCTTCCGATGGAGCTGTGCTCTGGTTAGCTGTGGCTGGTTCCTGCGGAAGGTAAAATCATTTGCTTTTATTTTGCCTTCTGTCTGAGACATGTTTAT---AATCGTTAAAACTTTCAACAACGGATCTCTTGGTTCTCGCATCGATGAAGAACGCAGCGAAATGCGATAAGTAGTGTGAATTGCAGAATTCAGTGAATCATCGAATCTTTGAACGCACATTGCGCCTCCTGGTATTCCGGGAGGCATGCCTGTTCGAGCGTCAGAAAGTTCAAGCAATCTTGCTTGGTTTTGAAGGTTGAGCGTTGCCTTTGTGCTCGTTTAACTTTGAAATTGAGAGGCGGACTGCTTCGTGTTCCACTAGGCGTTATAGGTAACTTTTTCGCTTGGACTCGTGAGGATGTTCTGTTCTAACTCCTTCATTTATTCATG------------------------------------------------TGCCTTAGTAACTGCGAGTGAAGCGGCAAAAGCTCAAATTTGAAATCTGACGTTGACGTTCGAGTTGTAATTTGGAGGGATATCTTCGGAGCTGGGACCGTCCTAAGTTCTTTGGAACCAGACATCATAGAGGGTGAGAATCCCGTGCCTGGATGGCTGTACCGCTCCATGTGAAGTGTCTCCGACGAGTCGAGTTGTTTGGGAATGCAGCTCAAAATGGGTGGTAAATTTCATCTAAAGCTAAATATTGGCGAGAGACCGATAGCGCACAAGTAGAGTGATCGAAAGATGAAAAGCACTTTGAAAAGAGAGTTAAACAGTACGTGAAATTGTTGAAAGGGAAGCGCTTGAGACTAGATTCAGCTGGCATCAGCCATGCTTTTGTTTGGTGCACTTGCCGTCGGTTGAGCCAGCATCGGTTCTGATGGTGGGATAAAGGTTTGAGGAATGTGGCTTCACAACTTTGTGGAGTGTTATAGCCTTGAGCGTAATGCCACCTGTTGGGAAGGATTTTCTGCTAGGATGCTGGCTAAAAGGTCTTGAGCGGCCCGTCTTGAAACACGGACCAAGGAGTCTAACATCTATGCGAGTGTTCGGGTGAAAAACCCTTGCGCGTAATGAAAGTGAACGGAGGTGGGAAGGGGTGCACCATCGACCGATCCTGATGTTTACGGAAGGATTTGAGTAGGAGCATAGCTGTTGGGACCCGAAAGATGGTGAACTATGCCTGAATAGGGTGAAGCCAGAGGAAACTCTGGTGGAGGCTCGGAGCGGTTCTGACGTGCAAATCGATCGTCAAA-----------
>KP006504_Otidea_integra_S_F108342_ITS2
----------------------------------------------------------------------------------------------------------------------------------------------------------------------------------------------------------------------------------------GAAATGCGATAAGTAGTGTGAATTGCAGAATTCAGTGAATCATCGAATCTTTGAACGCACATTGCGCCTTCTGGTATTCCGGGAGGCATGCCTGTCCGCGCAC--GAAAATTCAGGGTGCT----TTGGTASTGAAGGTCGAATG-TCCTTATATGTTCATTCGTCTTTAAAATTTACAGGCGGGCGACTTCAAGTCCTTTTTAGCGTTGTAAGTAACCCTTTCKCTAGGACTTGGTAGSCTGTCCAGCCTCAACCTCC-AATTACC------------------------------------------------------------------------------------------------------------------------------------------------------------------------------------------------------------------------------------------------------------------------------------------------------------------------------------------------------------------------------------------------------------------------------------------------------------------------------------------------------------------------------------------------------------------------------------------------------------------------------------------------------------------------------------------------------------------------------------------------------------------------------------------------------------------------------------------------------------------------------------------------
>KM010119_Otidea_kaushalii_TL6236_ITS
AGGTGACCTGCGGAAGGATCATTATCTGTACCTTTGCTGTAATACAATTCCACATTCTGCGTATTAATCCTGTTGCTTCCGGTGAAAGC--GTCTTGATTAGCTGATGTTGGTTCCCACGGGAGGTAAAACCATTTGCA-TCATTTTGCCTTCTGTCTGAATTGTGTCAATAATAATTGTTAAAACTTTCAACAACGGATCTCTTGGTTCTCGCATCGATGAAGAACGCAGCGAAATGCGATAAGTAGTGTGAATTGCAGAATTCAGTGAATCATCGAATCTTTGAACGCACATTGCGCCTCCTGGTATTCCGGGAGGCATGCCTGTTTGAGCGTCAAAAACTTCAAGTATTTATGCTTGGTTCTGAAGGTTGAGTGTTGTCTGTTTACTCGCTCACCTTTGAAATAAGCAGGCGAACAGCCCAATGTTCCTTTTGGCGGTATAGGTTACTCTTTCGCTTGGACTTGTGGATCTGTTTTGCCTTG-CCCC-TCATTATTTTTAGGTTTGACTCGGATCAGGTAGGGATACCCGCTGAACTTAAGCATATCATTGCCTTAGTAACTGCGAGTGAAGCGGCAAAAGCTCAAATTTGAAATCTGACGTTGATGTTCGAGTTGTAATTTGGAGGGATATCTTCGGAGCTGGCTCTTTCCTAAGTTCTTTGGAACCAGACATCATAGAGGGTGAGAATCCCGTGCCTGGATGGCTGTCCTGCTCCATGTGAAGTGTCTCCGACGAGTCGAGTTGTTTGGGAATGCAGCTCAAAATGGGTGGTAAATTTCATCTAAAGCTAAATATTGGCGAGAGACCGATAGCGCACAAGTAGAGTGATCGAAAGATGAAAAGCACTTTGAAAAGAGAGTCAAATAGTACGTGAAATTGTTGAAAGGGAAGCGCTTGAGACTAGATTCAGCTGGCATCAGCCATGTTTTTATATGGTGCACTTGCCGTCAGTTGAGCCAGCATCGGTTTTGACGGCGGGATAAAGGTTTTAGGAATGTGGCTCTACCATCTGGTGGAGTGTTATAGCCTGAAGCGCAATGTCGCCTGTCGGGAAGGACCTTATGCTAGGATGCTGGCTAAAAGGTCTTAAGCGGCCCGTCTTGAAACACGGACCAAGGAGTCTAACATCTATGCGAGTGTTCGGGTGGAAAACCCTTGCGCGTAATGAAAGTGAACGGAGGTGGGAAGGGGTGCACCATCGACCGATCCTGATGTTTACGGAAGGATTTGAGTAGGAGCATAGCTGTTGGGACCCGAAAGATGGTGAACTATGCCTGAATAGGGTGAAGCCAGAGGAAACCTTGGTGGAAGCTCGCAGCGGTTCTGACGTGCAAATCGATCGTCAAATTTTATAGGGG
>MK850489_Otidea_kunmingensis_HKAS_49452_ITS
-----ACCTGCGGAAGGATCATTATCAGTGCCTTTATGCGTACACAATTCAACACTCTGCGTACCTTTCCTGTTGCTTCCGGAGCGGCTAACCCCCGACCATCAGTGGTCCCATCCTGCGGAGGGTGAAACCATTTGCA-TTATCTTGCCATCAGTCTGAATTTTGTTAATAACAATCGTTAAAACTTTCAACAACGGATCTCTTGGTTCTCGCATCGATGAAGAACGCAGCGAAATGCGATAAGTAGTGTGAATTGCAGAATTCAGTGAATCATCGAATCTTTGAACGCACATTGCGCCTCCTGGCATTCCGGGAGGCATGCCTGTTCGAGCGTCAACCCCCTCAAGCTCTTTGGCTTGGTTATGGAGGTTGAGCTACACCCTTTGGTGACCTCACCTTCGAAATTCAGAGGCTGATTGCCCCGTG-TTGCCCTGGCGTTATAAGTTGCTCTTTCGCTTGGA-TTACATGGCCATCTTGCCGCAAAGCTTCAATTATCTAT--GTTGACCTCGG--------------------------------------------------------------------------------------------------------------------------------------------------------------------------------------------------------------------------------------------------------------------------------------------------------------------------------------------------------------------------------------------------------------------------------------------------------------------------------------------------------------------------------------------------------------------------------------------------------------------------------------------------------------------------------------------------------------------------------------------------------------------------------------------------------------------------------------------------------------------------------
>KF717578_Otidea_leporina_H6003548_ITS
AGGTGACCTGCGGAAGGATCATTATTTGTACCTTTGCTTCAATGCAATTCTACACACTGTGTACCATTCCTGTTGCTTCCGGTGGAGCTGCGCTTCAATTCCTTTAGACCGGACTCCGCGGGAGGTAAAACATTGAGCATTTATTTTACCTTCCGTCTGAATTATATCAATAACATTTGTTAAAACTTTCAACAACGGATCTCTTGGTTCTCGCATCGATGAAGAACGCAGCGAAATGCGATAAGTAGTGTGAATTGCAGAATTCAGTGAATCATCGAATCTTTGAACGCACATTGCGCCTCATGGTATCCCATGGGGCATGCCTTCCGGAGCGTCGACCCCCTTCAAGCATTTTGCTTGGTTGTGGAGGCTGAGCGTTGCCTGCGTGCACGTTTGCCTTCGAAATTCATTGGCGGACTGTTTCATGTTCCATTTGGCGTTATAGGTAACTCTTTCGCTTGGACTTATGAGGCTGTTCAGCCCAGACCCCCC-ATTAT-----------------------------------------------------TTGCCTTAGTAACTGCGAGTGAAGCGGCAAAAGCTCAAATTTGAAAACCGGCACAGCCG---GCAGTGTAATTTGAAGGGACATCTTCGGAGCTGGCGCCGTCTTAAGTTCTTTGGAACCGGACATCATAGAGGGTGAGAATCCCGTGCCTGGGTGGCTGTCCTGCTCCGTGTGAAGTGTCTCCGACGAGTCGAGTTGTTTGGGAATGCAGCTCAAAATGGGTGGTAAATTTCATCTAAAGCTAAATATTGGCGAGAGACCGATAGCGCACAAGTAGAGTGATCGAAAGATGAAAAGCACTTTGAAAAGAGAGTTAAATAGTACGTGAAATTGTTGAAAGGGAAGCGCTTGAGACTAGATTCAGCTGGCATCAGCTATGCTTCTGCGTGGTGCACTTGCCGTCGGTTGAGCCAGCATCGGTTTTGATGGCGGGATAAAGGTTTGAGGAATGTGGCTCCCCG-TTTCGGGGAGTGTTATAGCCTCGAGCGTAATGCCGCCTGTTGGGAAGGACCTTCGGCTAGGATGCTGGCGAAAAGGTCTTAAGCGGCCCGTCTTGAAACACGGACCAAGGAGTCTAACATCTATGCGAGTGTTTGGGTGGAAAACCCTTGCGCGTAATGAAAGTGAACGGAGGTGGGAAGGGGTGCACCATCGACCGATCCTGATGTTTACGGAAGGATTTGAGTAGGAGCATAGCTGTTGGGACCCGAAAGATGGTGAACTATGCCTGAATAGGGTGAAGCCAGAGGAAACTCTGGTGGAGGCTCGCAGCGGTTCTGACGTGCAAATCGATCGTCAAATTTTATAGGGG
>KM010092_Otidea_leporina_NV2008_09_28_ITS
--------TGCGGAAGGATCATTATTTGTACCTTTGCTTCAATGCAATTCTACACACTGTGTACCATTCCTGTTGCTTCCGGTGGAGCTGCGCTTCAATTCCTTTAGACCGGGCTCCGCGGGAGGTAAAACATTGAGCATTTATTTTACCTTCCGTCTGAATTATATCAATAACATTTGTTAAAACTTTCAACAACGGATCTCTTGGTTCTCGCATCGATGAAGAACGCAGCGAAATGCGATAAGTAGTGTGAATTGCAGAATTCAGTGAATCATCGAATCTTTGAACGCACATTGCGCCTCATGGTATCCCATGGGGCATGCCTTCCGGAGCGTCGACCCCCTTCAAGCATTTTGCTTGGTTGTGGAGGCTGAGCGTTGCCTGCGTGCACGTTTGCCTTCGAAATTCATTGGCGGACTGTTTCATGTTCCATTTGGCGTTATAGGTAACTCTTTCGCTTGGACTTATGAGGCTGTTCAGCCCAGACCCCCC-ATTATTCCGGAACGA--CCTCAAT----------------------------------TTGCCTTAGTAACTGCGAGTGAAGCGGCAAAAGCTCAAATTTGAAAACCGGCACAGCCG---GCAGTGTAATTTGAAGGGACATCTTCGGAGCTGGCGCCGTCTTAAGTTCTTTGGAACCGGACATCATAGAGGGTGAGAATCCCGTGCCTGGGTGGCTGTCCTGCTCCGTGTGAAGTGTCTCCGACGAGTCGAGTTGTTTGGGAATGCAGCTCAAAATGGGTGGTAAATTTCATCTAAAGCTAAATATTGGCGAGAGACCGATAGCGCACAAGTAGAGTGATCGAAAGATGAAAAGCACTTTGAAAAGAGAGTTAAATAGTACGTGAAATTGTTGAAAGGGAAGCGCTTGAGACTAGATTCAGCCGGCATCAGCTATGCTTCTGCGTGGTGCACTTGCCGTCGGTTGAGCCAGCATCGGTTTTGATGGCGGGATAAAGGTTTGAGGAATGTGGCTCCCCG-TTTCGGGGAGTGTTATAGCCTCGAGCGTAATGCCGCCTGTTGGGAAGGACCTTCGGCTAGGATGCTGGCGAAAAGGTCTTAAGCGGCCCGTCTTGAAACACGGACCAAGGAGTCTAACATCTATGCGAGTGTTTGGGTGGAAAACCCTTGCGCGTAATGAAAGTGAACGGAGGTGGGAAGGGGTGCACCATCGACCGATCCTGATGTTTACGGAAGGATTTGAGTAGGAGCATAGCTGTTGGGACCCGAAAGATGGTGAACTATGCCTGAATAGGGTGAAGCCAGAGGAAACTCTGGTGGAGGCTCGCAGCGGTTCTGACGTGCAAATCGATCGTCAAATTTTATAGGGG
>KM010090_Otidea_leporina_KH_09_93_ITS
--------TGCGGAAGGATCATTATTTGTACCTTTGCTTCAATGCAATTCTACACACTGTGTACCATTCCTGTTGCTTCCGGTGGAGCTGCGCTTCAATTCCTTTAGACCGGACTCCGCGGGAGGTAAAACATTGAGCATTTATTTTACCTTCCGTCTGAATTATATCAATAACATTTGTTAAAACTTTCAACAACGGATCTCTTGGTTCTCGCATCGATGAAGAACGCAGCGAAATGCGATAAGTAGTGTGAATTGCAGAATTCAGTGAATCATCGAATCTTTGAACGCACATTGCGCCTCATGGTATCCCATGGGGCATGCCTTCCGGAGCGTCGACCCCCTTCAAGCATTTTGCTTGGTTGTGGAGGCTGAGCGTTGCCTGCGTGCACGTTTGCCTTCGAAATTCATTGGCGGACTGTTTCATGTTCCATTTGGCGTTATAGGTAACTCTTTCGCTTGGACTTATGAGGCTGTTCAGCCCAGACCCCCC-ATTATTCCGGAACGA--CCTCAATTAGGTAAGGATACCCGCTGAACTTAAGCATATCATTGCCTTAGTAACTGCGAGTGAAGCGGCAAAAGCTCAAATTTGAAAACCGGCACAGCCG---GCAGTGTAATTTGAAGGGACATCTTCGGAGCTGGCGCCGTCTTAAGTTCTTTGGAACCGGACATCATAGAGGGTGAGAATCCCGTGCCTGGGTGGCTGTCCTGCTCCGTGTGAAGTGTCTCCGACGAGTCGAGTTGTTTGGGAATGCAGCTCAAAATGGGTGGTAAATTTCATCTAAAGCTAAATATTGGCGAGAGACCGATAGCGCACAAGTAGAGTGATCGAAAGATGAAAAGCACTTTGAAAAGAGAGTTAAATAGTACGTGAAATTGTTGAAAGGGAAGCGCTTGAGACTAGATTCAGCCGGCATCAGCTATGCTTCTGCGTGGTGCACTTGCCGTCGGTTGAGCCAGCATCGGTTTTGATGGCGGGATAAAGGTTTGAGGAATGTGGCTCCCCG-TTTCGGGGAGTGTTATAGCCTCGAGCGTAATGCCGCCTGTTGGGAAGGACCTTCGGCTAGGATGCTGGCGAAAAGGTCTTAAGCGGCCCGTCTTGAAACACGGACCAAGGAGTCTAACATCTATGCGAGTGTTTGGGTGGAAAACCCTTGCGCGTAATGAAAGTGAACGGAGGTGGGAAGGGGTGCACCATCGACCGATCCTGATGTTTACGGAAGGATTTGAGTAGGAGCATAGCTGTTGGGACCCGAAAGATGGTGAACTATGCCTGAATAGGGTGAAGCCAGAGGAAACTCTGGTGGAGGCTCGCAGCGGTTCTGACGTGCAAATCGATCGTCAAATTTTATAGGGG
>KR019792_Otidea_leporina_PA12_ITS
A-GTGACCTGCGG-AGGATCATTATTTGTACCTTTGCTTCAATGCAATTCTACACACTGTGTACCATTCCTGTTGCTTCCGGTGGAGCTGCGCTTCAATTCCTTTAGACCGGACTCCGCGGGAGGTAAAACATTGAGCATTTATTTTACCTTCCGTCTGAATTATATCAATAACATTTGTTAAAACTTTCAACAACGGATCTCTTGGTTCTCGCATCGATGAAGAACGCAGCGAAATGCGATAAGTAGTGTGAATTGCAGAATTCAGTGAATCATCGAATCTTTGAACGCACATTGCGCCTCATGGTATCCCATGGGGCATGCCTTCCGGAGCGTCGACCCCCTTCAAGCATTTTGCTTGGTTGTGGAGGCTGAGCGTTGCCTGCGTGCACGTTTGCCTTCGAAATTCATTGGCGGACTGTTTCATGTTCCATTTGGCGTTATAGGTAACTCTT-CGCTTGGACTCATGAGGCTGTTCAGCCCAGACCCCCC-ATTATTCCGGAACGA--CCTCAATTAGGTAAGGATACCCGCTGAACTTA-GCATATCA--------------------------------------------------------------------------------------------------------------------------------------------------------------------------------------------------------------------------------------------------------------------------------------------------------------------------------------------------------------------------------------------------------------------------------------------------------------------------------------------------------------------------------------------------------------------------------------------------------------------------------------------------------------------------------------------------------------------------------------------------------------------------------------------------------------------------------------------
>KM010091_Otidea_leporina_JS_08_92_ITS
-------------------------------CTTTGCTTCAATGCAATTCTACACACTGTGTACCATTCCTGTTGCTTCCGGTGGAGCTGCGCTTCAATTCCTTTAGACCGGGCTCCGCGGGAGGTAAAACATTGAGCATTTATTTTACCTTCCGTCTGAATTATATCAATAACATTTGTTAAAACTTTCAACAACGGATCTCTTGGTTCTCGCATCGATGAAGAACGCAGCGAAATGCGATAAGTAGTGTGAATTGCAGAATTCAGTGAATCATCGAATCTTTGAACGCACATTGCGCCTCATGGTATCCCATGGGGCATGCCTTCCGGAGCGTCGACCCCCTTCAAGCATTTTGCTTGGTTGTGGAGGCTGAGCGTTGCCTGCGTGCACGTTTGCCTTCGAAATTCATTGGCGGACTGTTTCATGTTCCATTTGGCGTTATAGGTAACTCTTTCGCTTGGACTTATGAGGCTGTTCAGCCCAGACCCCCC------------------------------------------------------------TGCCTTAGTAACTGCGAGTGAAGCGGCAAAAGCTCAAATTTGAAAACCGGCACAGCCG---GCAGTGTAATTTGAAGGGACATCTTCGGAGCTGGCGCCGTCTTAAGTTCTTTGGAACCGGACATCATAGAGGGTGAGAATCCCGTGCCTGGGTGGCTGTCCTGCTCCGTGTGAAGTGTCTCCGACGAGTCGAGTTGTTTGGGAATGCAGCTCAAAATGGGTGGTAAATTTCATCTAAAGCTAAATATTGGCGAGAGACCGATAGCGCACAAGTAGAGTGATCGAAAGATGAAAAGCACTTTGAAAAGAGAGTTAAATAGTACGTGAAATTGTTGAAAGGGAAGCGCTTGAGACTAGATTCAGCCGGCATCAGCTATGCTTCTGCGTGGTGCACTTGCCGTCGGTTGAGCCAGCATCGGTTTTGATGGCGGGATAAAGGTTTGAGGAATGTGGCTCCCCG-TTTCGGGGAGTGTTATAGCCTCGAGCGTAATGCCGCCTGTTGGGAAGGACCTTCGGCTAGGATGCTGGCGAAAAGGTCTTAAGCGGCCCGTCTTGAAACACGGACCAAGGAGTCTAACATCTATGCGAGTGTTTGGGTGGAAAACCCTTGCGCGTAATGAAAGTGAACGGAGGTGGGAAGGGGTGCACCATCGACCGATCCTGATGTTTACGGAAGGATTTGAGTAGGAGCATAGCTGTTGGGACCCGAAAGATGGTGAACTATGCCTGAATAGGGTGAAGCCAGAGGAAACTCTGGTGGAGGCTCGCAGCGGTTCTGACGTGCAAATCGATCGTCAAATTTTATAGGGG
>KM010089_Otidea_leporina_JS_08_46_ITS
------------------------------------------TGCAATTCTACACACCGTGTACCATTCCTGTTGCTTCCGGTGGAGCTGCGCTTCAATTCCTTTAGACCGGGCTCCGCGGGAGGTAAAACATTGAGCATTTATTTTACCTTCCGTCTGAATTATATCAATAACATTTGTTAAAACTTTCAACAACGGATCTCTTGGTTCTCGCATCGATGAAGAACGCAGCGAAATGCGATAAGTAGTGTGAATTGCAGAATTCAGTGAATCATCGAATCTTTGAACGCACATTGCGCCTCATGGTATCCCATGGGGCATGCCTTCCGGAGCGTCGACCCCCTTCAAGCATTTTGCTTGGTTGTGGAGGCTGAGCGTTGCCTGCGTGCACGTTTGCCTTCGAAATTCATTGGCGGACTGTTTCATGTTCCATTTGGCGTTATAGGTAACTCTTTCGCTTGGACTTATGAGGCTGTTCAGCCCAGACCCCCC-ATTATTCCGGAACGA--CCTC--------------------------------------TGCCTTAGTAACTGCGAGTGAAGCGGCAAAAGCTCAAATTTGAAAACCGGCACAGCCG---GCAGTGTAATTTGAAGGGACATCTTCGGAGCTGGCGCCGTCTTAAGTTCTTTGGAACCGGACATCATAGAGGGTGAGAATCCCGTGCCTGGGTGGCTGTCCTGCTCCGTGTGAAGTGTCTCCGACGAGTCGAGTTGTTTGGGAATGCAGCTCAAAATGGGTGGTAAATTTCATCTAAAGCTAAATATTGGCGAGAGACCGATAGCGCACAAGTAGAGTGATCGAAAGATGAAAAGCACTTTGAAAAGAGAGTTAAATAGTACGTGAAATTGTTGAAAGGGAAGCGCTTGAGACTAGATTCAGCCGGCATCAGCTATGCTTCTGCGTGGTGCACTTGCCGTCGGTTGAGCCAGCATCGGTTTTGATGGCGGGATAAAGGTTTGAGGAATGTGGCTCTCCG-TTTCGGGGAGTGTTATAGCCTCGAGCGTAATGCCGCCTGTTGGGAAGGACCTTCGGCTAGGATGCTGGCGAAAAGGTCTTAAGCGGCCCGTCTTGAAACACGGACCAAGGAGTCTAACATCTATGCGAGTGTTTGGGTGGAAAACCCTTGCGCGTAATGAAAGTGAACGGAGGTGGGAAGGGGTGCACCATCGACCGATCCTGATGTTTACGGAAGGATTTGAGTAGGAGCATAGCTGTTGGGACCCGAAAGATGGTGAACTATGCCTGAATAGGGTGAAGCCAGAGGAAACTCTGGTGGAGGCTCGCAGCGGTTCTGACGTGCAAATCGATCGTCAAATTTTATAGGGG
>HMAS83568_ITS_XYY
ACGTGACCTGCGGAAGGATCATTATCTGTACCTTCATCGTAATACAATTCTACACTCTGCGTATCATTCCTGTTGCTTCCGCTG-GGTTTGGTCCCAACTACCTAAGGCTGCCGCTTGCGGGAGGTAAAACCATTTGTATTTATTTTGCCTTCTGTCTGAATAATGTTAATAACAATCATTAAAACTTTCAACAACGGATCTCTTGGTTCTCGCATCGATGAAGAACGCAGCGAAATGCGATAAGTAGTGTGAATTGCAGAATTCAGTGAATCATCGAATCTTTGAACGCACATTGCGCCTCCTGGTATTCCGGGAGGCATGCCTGTTCGAGCGTCAGATATTTCAAGCTCTTTTGCTTGGTTTTGAAGGTTGAGTGTTGCCCTTGTACTCATTCACCTTTGAAATTCACTGGCGGACTGCTTCGTGTTCCTTTTAGCGTTATAGGTAACTCTTTCGCTTGGACTCGGTGGCCTGTCCTGCCCCAACCCC-CAACTATTTTGACGTTGACCTCGGATCAGGTAGGGATACCCGCTGAACTTAAGCATATCA---------TAACTGCGAGTGAAGCGGCAAAAGCTCAAATTTGAAATCTGACGTTGACGTTCGAATTGTAATTTGGAGGGATATCTTCGGAGCAGGCGCTGTCCTAAGTTCTTTGGAACCAGACATCATAGAGGGTGAGAATCCCGTGCCTGGGTGGCTGTCCCGCTCCATGTGAAGTGTCTCCGACGAGTCGAGTTGTTTGGGAATGCAGCTCAAAATGGGTGGTAAATTTCATCTAAAGCTAAATATTGGCGAGAGACCGATAGCGCACAAGTAGAGTGATCGAAAGATGAAAAGCACTTTGAAAAGAGAGTTAAACAGTACGTGAAATTGTTGAAAGGGAAGCGCTTGAGACTAGATTCGACCGGCATCAGCTACGTTTTTGCGTGGTGCACTTGCCGTCGGTTGAGCCAGCATCGGTTTCGATGGCGGGATAAAGGTTTCAGGAATGTGGCTCCTCAATTTTGAGGAGTGTTATAGCCTGGAGCGCAATGCTGCCTGTCGGGAAGGACCTTTTGCTAGGATGCTGGC-----------------------------------------------------------------------------------------------------------------------------------------------------------------------------------------------------------------------------------------------------------------------------------------
>KM010039_Otidea_minor_H6008618_ITS
AGGTGACCTGCGGAAGGATCATTATATGTACCTTTATTGAAATACAGTTCAACACTCTGCGTACCTTTCCTGTTGCTTCCTTGGGGGCTTG-------CTAGCTGAGGTTGGCTTCCGTGAAAGATAAAACTATTTGCATTTGTCTTGCCTTCTGTCTGAATTATGTTTATAACAAATGTTAAAACTTTCAACAACGGATCTCTTGGTTCTCGCATCGATGAAGAACGCAGCGAAATGCGATAAGTAGTGTGAATTGCAGAATTCAGTGAATCATCGAATCTTTGAACGCACATTGCGCCTCCTGGTATTCCGGGAGGCATGCCTGTCCGCGCAC--GCTCATTCAGGGTGCT----TTGGTAATGAAGGTCGAATG-TCCTCATATGTTCGTTCGTCTTTAAAATTTACAGGCGGGCAACTTCAAGTCCTTTTCAGCGTTGTAAGTAACTCTTTCGCTAGGGCTTGGTGGCTTGTCCAGCCTCGACCTCC-AATTACCCAGTGGATTGTCGCGGATCAGGTAGGGATACCCGCTGAACTTAAGCATATCATTGCCTTAGTAACTGCGAGTGAAGCGGCAAAAGCTCAAATTTGAAATCTGACGTTGACGTCCGAGTTGTAATTTGGAGGGATATCTTCGGAGTTGACGTCGTCCTAAGTTCTTTGGAACCAGACATCATAGAGGGTGAGAATCCCGTGCCTGGATGGCTGTCCTGCTCCATGTGAAGTGTCTCCGACGAGTCGAGTTGTTTGGGAATGCAGCTCAAAATGGGTGGTAAATTTCATCTAAAGCTAAATATTGGCGAGAGACCGATAGCGCACAAGTAGAGTGATCGAAAGATGAAAAGCACTTTGAAAAGAGAGTTAAATAGTACGTGAAATTGTTGAAAGGGAAGCGCTTGAGACTATCAACGGCCGGCATCAGCTACGTTTTTACGTGGTGCACTCACCGTCGGTTGAGCCAGCATCGGTTCTGACGGCGGGATAAAGGTTTCAGGAATGTGGCTCCCTAATTATGGGGAGTGTTAAAGCCTGGAGCGTAATGCCGCCAGTTGGGAAGGCTAATTCGCATGGATGCTGGCTAAATGGTCTTAAGCGGCCCGTCTTGAAACACGGACCAAGGAGTCTAACATCTATGCAAGTGTTCGGGTGGAAAACCCTTGCGCGTAATGAAAGTGAATGAAGGTGAGAAGTGTAGCTACACCGACCGATCCCGATGTTTACGGAAGGATTTGAGTAAGAGCATAGATGTTGGGACCCGAAAGATGGTGAACTATGCCTGAATAGGGTGAAGCCAGAGGAAACCTTGGTGGAAGCTCGCAGCGGTTCTGACGTGCAAATCGATCGTCAAATTTTATAGGGG
>KM010042_Otidea_minor_KH_10_311_ITS
AGGTGACCTGCGGAAGGATCATTATATGTACCTTTATTGAAATACAGTTCAACACTCTGCGTACCTTTCCTGTTGCTTCCTTGGGGGCTTG-------CTAGCTGAGGTTGGCTTCCGTGAAAGATAAAACTATTTGCATTTGTCTTGCCTTCTGTCTGAATTATGTTTATAACAAATGTTAAAACTTTCAACAACGGATCTCTTGGTTCTCGCATCGATGAAGAACGCAGCGAAATGCGATAAGTAGTGTGAATTGCAGAATTCAGTGAATCATCGAATCTTTGAACGCACATTGCGCCTCCTGGTATTCCGGGAGGCATGCCTGTCCGCGCAC--GCTCATTCAGGGTGCT----TTGGTAATGAAGGTCGAATG-TCCTCATATGTTCGTTCGTCTTTAAAATTTACAGGCGGGCAACTTCAAGTCCTTTTCAGCGTTGTAAGTAACTCTTTCGCTAGGGCTTGGTGGCTTGTCCAGCCTCGACCTCC-AATTACCCAGTGGATTGTCGCGGATCAGGTAGGGATACCCGCTGAACTTAAGCATATCA--GCCTTAGTAACTGCGAGTGAAGCGGCAAAAGCTCAAATTTGAAATCTGACGTTGACGTCCGAGTTGTAATTTGGAGGGATATCTTCGGAGTTGACGTCGTCCTAAGTTCTTTGGAACCAGACATCATAGAGGGTGAGAATCCCGTGCCTGGATGGCTGTCCTGCTCCATGTGAAGTGTCTCCGACGAGTCGAGTTGTTTGGGAATGCAGCTCAAAATGGGTGGTAAATTTCATCTAAAGCTAAATATTGGCGAGAGACCGATAGCGCACAAGTAGAGTGATCGAAAGATGAAAAGCACTTTGAAAAGAGAGTTAAATAGTACGTGAAATTGTTGAAAGGGAAGCGCTTGAGACTATCAACGGCCGGCATCAGCTACGTTTTTACGTGGTGCACTCACCGTCGGTTGAGCCAGCATCGGTTCTGACGGCGGGATAAAGGTTTCAGGAATGTGGCTCCCTAATTATGGGGAGTGTTAAAGCCTGGAGCGTAATGCCGCCAGTTGGGAAGGCTAATTCGCATGGATGCTGGCTAAATGGTCTTAAGCGGCCCGTCTTGAAACACGGACCAAGGAGTCTAACATCTATGCAAGTGTTCGGGTGGAAAACCCTTGCGCGTAATGAAAGTGAATGAAGGTGAGAAGTGTAGCTACACCGACCGATCCCGATGTTTACGGAAGGATTTGAGTAAGAGCATAGATGTTGGGACCCGAAAGATGGTGAACTATGCCTGAATAGGGTGAAGCCAGAGGAAACCTTGGTGGAAGCTCGCAGCGGTTCTGACGTGCAAATCGATCGTCAAATTTTATAGGGG
>KM010041_Otidea_minor_KH_98_94_ITS
AGGTGACCTGCGGAAGGATCATTATATGTACCTTTATTGAAATACAGTTCAACACTCTGCGTACCTTTCCTGTTGCTTCCTTGGGGGCTTG-------CTAGCTGAGGTTGGCTTCCGTGAAAGATAAAACTATTTGCATTTGTCTTGCCTTCTGTCTGAATTATGTTTATAACAAATGTTAAAACTTTCAACAACGGATCTCTTGGTTCTCGCATCGATGAAGAACGCAGCGAAATGCGATAAGTAGTGTGAATTGCAGAATTCAGTGAATCATCGAATCTTTGAACGCACATTGCGCCTCCTGGTATTCCGGGAGGCATGCCTGTCCGCGCAC--GCTCATTCAGGGTGCT----TTGGTAATGAAGGTCGAATG-TCCTCATATGTTCGTTCGTCTTTAAAATTTACAGGCGGGCAACTTCAAGTCCTTTTCAGCGTTGTAAGTAACTCTTTCGCTAGGGCTTGGTGGCTTGTCCAGCCTCGACCTCC-AATTACCCAGTGGATTGTCGCGGATCAGGTAGGGATACCCGCTGAACTTAAGCATATCA--GCCTTAGTAACTGCGAGTGAAGCGGCAAAAGCTCAAATTTGAAATCTGACGTTGACGTCCGAGTTGTAATTTGGAGGGATATCTTCGGAGTTGACGTCGTCCTAAGTTCTTTGGAACCAGACATCATAGAGGGTGAGAATCCCGTGCCTGGATGGCTGTCCTGCTCCATGTGAAGTGTCTCCGACGAGTCGAGTTGTTTGGGAATGCAGCTCAAAATGGGTGGTAAATTTCATCTAAAGCTAAATATTGGCGAGAGACCGATAGCGCACAAGTAGAGTGATCGAAAGATGAAAAGCACTTTGAAAAGAGAGTTAAATAGTACGTGAAATTGTTGAAAGGGAAGCGCTTGAGACTATCAACGGCCGGCATCAGCTACGTTTTTACGTGGTGCACTCACCGTCGGTTGAGCCAGCATCGGTTCTGACGGCGGGATAAAGGTTTCAGGAATGTGGCTCCCTAATTATGGGGAGTGTTAAAGCCTGGAGCGTAATGCCGCCAGTTGGGAAGGCTAATTCGCATGGATGCTGGCTAAATGGTCTTAAGCGGCCCGTCTTGAAACACGGACCAAGGAGTCTAACATCTATGCAAGTGTTCGGGTGGAAAACCCTTGCGCGTAATGAAAGTGAATGAAGGTGAGAAGTGTAGCTACACCGACCGATCCCGATGTTTACGGAAGGATTTGAGTAAGAGCATAGATGTTGGGACCCGAAAGATGGTGAACTATGCCTGAATAGGGTGAAGCCAGAGGAAACCTTGGTGGAAGCTCGCAGCGGTTCTGACGTGCAAATCGATCGTCAAATTTTATAGGGG
>KM010044_Otidea_minor_NV91_ITS
AGGTGACCTGCGGAAGGATCATTATATGTACCTTCATTCGGATACAGTTCAACACTCTGCGTACCCTTCCTGTTGCTTCCTTGGGGGCTTG-------CTAGCTGAGGTTGGCTTCCGTGAAAGATAAAACTATTTGCATTTGTCTTGCCTTCTGTCTGAATCATGTTTATAACAAATGTTAAAACTTTCAACAACGGATCTCTTGGTTCTCGCATCGATGAAGAACGCAGCGAAATGCGATAAGTAGTGTGAATTGCAGAATTCAGTGAATCATCGAATCTTTGAACGCACATTGCGCCTCCTGGTATTCCGGGAGGCATGCCTGTCCGCGCAC--GCTCATTCAGGGTGCT----TTGGTACTGAAGGTCGAATG-TGCTCATATGTTCGTTCGTCTTTAAAATTTACAGGCGGGCGACTTCAAGTCCTTTTCAGCGTTGTAAGTAACTCTTTCGCTAGGACTTGGTGGCTTGTCCAGCCTCGACCTCC-AATTACCCAGTGGATGGTCGCGGATCAGGTAGGGATACCCGCTGAACTTAAGCATATCA---CCTTAGTAACTGCGAGTGAAGCGGCAAAAGCTCAAATTTGAAATCTGACGTTGACGTCCGAGTTGTAATTTGGAGGGATATCTTCGGAGTTGGCGTCGTCCTAAGTTCTTTGGAACCAGACATCATAGAGGGTGAGAATCCCGTGCCTGGATGACAGTCCTGCTCCATGTGAAGTGTCTCCGACGAGTCGAGTTGTTTGGGAATGCAGCTCAAAATGGGTGGTAAATTTCATCTAAAGCTAAATATTGGCGAGAGACCGATAGCGCACAAGTAGAGTGATCGAAAGATGAAAAGCACTTTGAAAAGAGAGTTAAATAGTACGTGAAATTGTTGAAAGGGAAGCGCTTGAGACTATCAACGGCCGGCATCAGCTACGTTTTTACGTGGTGCACTCACCGTCGGTTGAGCCAGCATCGGTTCTGACGGCGGGATAAAGGTTTCAGGAATGTGGCTCCCTAATTATGGGGAGTGTTAAAGCCTGGAGCGTAATGCCGCCAGTTGGGAAGGCTAATTCGCATGGATGCTGGCTAAATGGTCTTAAGCGGCCCGTCTTGAAACACGGACCAAGGAGTCTAACATCTATGCAAGTGTTCGGGTGGAAAACCCTTGCGCGTAATGAAAGTGAATGAAGGTGAGAAGTGTAGCTACACCGACCGATCCCGATGTTTACGGAAGGATTTGAGTAAGAGCATAGATGTTGGGACCCGAAAGATGGTGAACTATGCCTGAATAGGGTGAAGCCAGAGGAAACCTTGGTGGAAGCTCGCAGCGGTTCTGACGTGCAAATCGATCGTCAAATTTTATAGGGG
>KM010043_Otidea_minor_TL0754_ITS
AGGTGACCTGCGGAAGGATCATTATATGTACCTTTATTGAAATACAGTTCAACACTCTGCGTACCTTTCCTGTTGCTTCCTTGGGGGCTTG-------CTAGCTGAGGTTGGCTTCCGTGAAAGATAAAACTATTTGCATTTGTCTTGCCTTCTGTCTGAATTATGTTTATAACAAATGTTAAAACTTTCAACAACGGATCTCTTGGTTCTCGCATCGATGAAGAACGCAGCGAAATGCGATAAGTAGTGTGAATTGCAGAATTCAGTGAATCATCGAATCTTTGAACGCACATTGCGCCTCCTGGTATTCCGGGAGGCATGCCTGTCCGCGCAC--GCTCATTCAGGGTGCT----TTGGTAATGAAGGTCGAATG-TCCTCATATGTTCGTTCGTCTTTAAAATTTACAGGCGGGCAACTTCAAGTCYTTTTCAGCGTTGTAAGTAACTCTTTCGCTAGGGCTTGGTGGCTTGTCCAGCCTCGACCTCC-AATTACCCAGTGGATTGTCGCGGATCAGGTAGGGATACCCGCTGAACTTAAGCATATCA--GCCTTAGTAACTGCGAGTGAAGCGGCAAAAGCTCAAATTTGAAATCTGACGTTGACGTCCGAGTTGTAATTTGGAGGGATATCTTCGGAGTTGACGTCGTCCTAAGTTCTTTGGAAYCAGACATCATAGAGGGTGAGAATCCCGTGCCTGGATGGCTGTCCTGCTCCATGTGAAGTGTCTCCGACGAGTCGAGTTGTTTGGGAATGCAGCTCAAAATGGGTGGTAAATTTCATCTAAAGCTAAATATTGGCGAGAGACCGATAGCGCACAAGTAGAGTGATCGAAAGATGAAAAGCACTTTGAAAAGAGAGTTAAATAGTACGTGAAATTGTTGAAAGGGAAGCGCTTGAGACTATCAACGGCCGGCATCAGCTACGTTTTTACGTGGTGCACTCACCGTCGGTTGAGCCAGCATCGGTTCTGACGGCGGGATAAAGGTTTCAGGAATGTGGCTCCCTAATTATGGGGAGTGTTAAAGCCTGGAGCGTAATGCCGCCAGTTGGGAAGGCTAATTCGCATGGATGCTGGCTAAATGGTCTTAAGCGGCCCGTCTTGAAACACGGACCAAGGAGTCTAACATCTATGCAAGTGTTCGGGTGGAAAACCCTTGCGCGTAATGAAAGTGAATGAAGGTGAGAAGTGTAGCTACACCGACCGATCCCGATGTTTACGGAAGGATTTGAGTAAGAGCATAGATGTTGGGACCCGAAAGATGGTGAACTATGCCTGAATAGGGTGAAGCCAGAGGAAACCTTGGTGGAAGCTCGCAGCGGTTCTGACGTGCAAATCGATCGTCAAATTTTATAGGGG
>KM010040_Otidea_minor_H6003841_ITS
AGGTGACCTGCGGAAGGATCATTATATGTACCTTTATTGAAATACAGTTCAACACTCTGCGTACCTTTCCTGTTGCTTCCTTGGGGGCTTG-------CTAGCTGAGGTTGGCTTCCGTGAAAGATAAAACTATTTGCATTTGTCTTGCCTTCTGTCTGAATTATGTTTATAACAAATGTTAAAACTTTCAACAACGGATCTCTTGGTTCTCGCATCGATGAAGAACGCAGCGAAATGCGATAAGTAGTGTGAATTGCAGAATTCAGTGAATCATCGAATCTTTGAACGCACATTGCGCCTCCTGGTATTCCGGGAGGCATGCCTGTCCGCGCAC--GCTCATTCAGGGTGCT----TTGGTAATGAAGGTCGAATG-TCCTCATATGTTCGTTCGTCTTTAAAATTTACAGGCGGGCAACTTCAAGTCCTTTTCAGCGTTGTAAGTAACTCTTTCGCTAGGGCTTGGTGGCTTGTCCAGCCTCGACCTCC-AATTACCCAGTGGATTGTCGCGGATCAGGTAGGGATACCCGCTGAACTTAAGCATATCATTGCCTTAGTAACTGCGAGTGAAGCGGCAAAAGCTCAAATTTGAAATCTGACGTTGACGTCCGAGTTGTAATTTGGAGGGATATCTTCGGAGTTGACGTCGTCCTAAGTTCTTTGGAACCAGACATCATAGAGGGTGAGAATCCCGTGCCTGGATGGCTGTCCTGCTCCATGTGAAGTGTCTCCGACGAGTCGAGTTGTTTGGGAATGCAGCTCAAAATGGGTGGTAAATTTCATCTAAAGCTAAATATTGGCGAGAGACCGATAGCGCACAAGTAGAGTGATCGAAAGATGAAAAGCACTTTGAAAAGAGAGTTAAATAGTACGTGAAATTGTTGAAAGGGAAGCGCTTGAGACTATCAACGGCCGGCATCAGCTACGTTTTTACGTGGTGCACTCACCGTCGGTTGAGCCAGCATCGGTTCTGACGGCGGGATAAAGGTTTCAGGAATGTGGCTCCCTAATTATGGGGAGTGTTAAAGCCTGGAGCGTAATGCCGCCAGTTGGGAAGGCTAATTCGCATGGATGCTGGCTAAATGGTCTTAAGCGGCCCGTCTTGAAACACGGACCAAGGAGTCTAACATCTATGCAAGTGTTCGGGTGGAAAACCCTTGCGCGTAATGAAAGTGAATGAAGGTGAGAAGTGTAGCTACACCGACCGATCCCGATGTTTACGGAAGGATTTGAGTAAGAGCATAGATGTTGGGACCCGAAAGATGGTGAACTATGCCTGAATAGGGTGAAGCCAGAGGAAACCTTGGTGGAAGCTCGCAGCGGTTCTGACGTGCAAATCGATCGTCAAATTTTATAGGGG
>KM010038_Otidea_minor_C_F_83445_ITS
AGGTGACCTGCGGAAGGATCATTATATGTACCTTTATTGAAATACAGTTCAACACTCTGCGTACCTTTCCTGTTGCTTCCTTGGGGGCTTG-------CTAGCTGAGGTTGGCTTCCGTGAAAGATAAAACTATTTGCATTTGTCTTGCCTTCTGTCTGAATTATGTTTATAACAAATGTTAAAACTTTCAACAACGGATCTCTTGGTTCTCGCATCGATGAAGAACGCAGCGAAATGCGATAAGTAGTGTGAATTGCAGAATTCAGTGAATCATCGAATCTTTGAACGCACATTGCGCCTCCTGGTATTCCGGGAGGCATGCCTGTCCGCGCAC--GCTCATTCAGGGTGCT----TTGGTAATGAAGGTCGAATG-TTCTCATATGTTCGTTCGTCTTTAAAATTTACAGGCGGGCAACTTCAAGTCCTTTTCAGCGTTGTAAGTAACTCTTTCGCTAGGGCTTGGTGGCTTGTCCAGCCTCGACCTCC-AATTACCCAGTGGATTGTCGCGGATCAGGTAGGGATACCCGCTGAACTTAAGCATATCA--GCCTTAGTAACTGCGAGTGAAGCGGCAAAAGCTCAAATTTGAAATCTGACGTTGACGTCCGAGTTGTAATTTGGAGGGATATCTTCGGAGTTGACGCCGTCCTAAGTTCTTTGGAACCAGACATCATAGAGGGTGAGAATCCCGTGCCTGGATGGCTGTCCTGCTCCATGTGAAGTGTCTCCGACGAGTCGAGTTGTTTGGGAATGCAGCTCAAAATGGGTGGTAAATTTCATCTAAAGCTAAATATTGGCGAGAGACCGATAGCGCACAAGTAGAGTGATCGAAAGATGAAAAGCACTTTGAAAAGAGAGTTAAATAGTACGTGAAATTGTTGAAAGGGAAGCGCTTGAGACTATCAACGGCCGGCATCAGCTACGTTTTTACGTGGTGCACTCACCGTCGGTTGAGCCAGCATCGGTTCTGACGGCGGGATAAAGGTTTCAGGAATGTGGCTCCCTAATTATGGGGAGTGTTAAAGCCTGGAGCGTAATGCCGCCAGTTGGGAAGGCTAATTCGCATGGATGCTGGCTAAATGGTCTTAAGCGGCCCGTCTTGAAACACGGACCAAGGAGTCTAACATCTATGCAAGTGTTCGGGTGGAAAACCCTTGCGCGTAATGAAAGTGAATGAAGGTGAGAAGTGTAGCTACACCGACCGATCCCGATGTTTACGGAAGGATTTGAGTAAGAGCATAGATGTTGGGACCCGAAAGATGGTGAACTATGCCTGAATAGGGTGAAGCCAGAGGAAACCTTGGTGGAAGCTCGCAGCGGTTCTGACGTGCAAATCGATCGTCAAATTTTATAGGGG
>MG383805_Otidea_mirabilis_MCVE_29374_ITS
AGGTGACCTGCGGAAGGATCATTATCTGTACCTTCATCGTAATACAATTCTACACCCTGCGTATCATTCCTGTTGCTTCCGCTG-GGTTTGGTCCCAACTACCTAAGGCTGCCGCTTGCGGGAGGTAAAACCATTTGTATTTATTTTGCCTTCTGTCTGAATTATGTTAATAACAATCATTAAAACTTTCAACAACGGATCTCTTGGTTCTCGCATCGATGAAGAACGCAGCGAAATGCGATAAGTAGTGTGAATTGCAGAATTCAGTGAATCATCGAATCTTTGAACGCACATTGCGCCTCCTGGTATTCCGGGAGGCATGCCTGTTCGAGCGTCAGATATTTCAAGCTCTTTTGCTTGGTCCTGAAGGTTGAGTGTTGCCCTTGTACTCATTCACCTTTGAAATTTACTGGCGGACTGCTTTGTGTTCCTTTTAGCGTTATAGGTAACTCTTTCGCTTGGACTCGATGGCCTGTCCTGCCCCAACCCC-CAACTATTTTGACGT-------------------------------------------------CTTAGTAACTGCGAGTGAAGCGGCAAAAGCTCAAATTTGAAATCTGACGTTGACGTTCGAATTGTAATTTGGAGGGATATCTTCGGAGCAGGCGCTGTCCTAAGTTCTTTGGAACCAGACATCATAGAGGGTGAGAATCCCGTGCCTGGGTGGCTGTCCCGCTCCATGTGAAGTGTCTCCGACGAGTCGAGTTGTTTGGGAATGCAGCTCAAAATGGGTGGTAAATTTCATCTAAAGCTAAATATTGGCGAGAGACCGATAGCGCACAAGTAGAGTGATCGAAAGATGAAAAGCACTTTGAAAAGAGAGTTAAACAGTACGTGAAATTGTTGAAAGGGAAGCGCTTGAGACTAGATTCGGCCGGCATCAGCTACGTTTTTGCGTGGTGCACTTGCCGTCGGTTGAGCCAGCATCGGTTTTGATGGCGGGATAAAGGTTTCAGGAATGTGGCTCCTCAATTTTGAGGAGTGTTATAGCCTGGAGCGCAATGCTGCCTGTCGGGAAGGACCTTTTGCTAGGATGCTGGCTAAAAGGTCTTAAGCGGCCCGTCTTGAAACACGGACCAAGGAGTCTAACATCTATGCGAGTGTTCGGGTGGAAAACCCTTGCGCGTAATGAAAGTGAACGGAGGTGGGAAGGGGTGCACCATCGACCGATCCCGATGTTTACGGAAGGATTTGAGTAGGAGCATAGCTGTTGGGACCCGAAAGATGGTGAACTATGCCTGAATAGGGTGAAGCCAGAGGAAACCTTGGTGGAAGCTCGCAGCGGTTCTGACGTGCAAATCGATCGTCAAATTTTATAGGGG
>JN942769_Otidea_mirabilis_KH_01_09_ITS
-----ACCTGCGGAAGGATCATTATCTGTACCTTCATCGTAATACAATTCTACACCCTGCGTATCATTCCTGTTGCTTCCGCTG-GGTTTGGTCCCAACTACCTAAGGCTGCCGCTTGCGGGAGGTAAAACCATTTGTATTTATTTTGCCTTCTGTCTGAATTATGTTAATAACAATCATTAAAACTTTCAACAACGGATCTCTTGGTTCTCGCATCGATGAAGAACGCAGCGAAATGCGATAAGTAGTGTGAATTGCAGAATTCAGTGAATCATCGAATCTTTGAACGCACATTGCGCCTCCTGGTATTCCGGGAGGCATGCCTGTTCGAGCGTCAGATATTTCAAGCTCTTTTGCTTGGTCCTGAAGGTTGAGTGTTGCCCTTGTACTCATTCACCTTTGAAATTTACTGGCGGACTGCTTCGTGTTCCTTTTAGCGTTATAGGTAACTCTTTCGCTTGGACTCGATGGCCTGTCCTGCCCCAACCCC-CAACTATTTTGACGTTGACCTCGGATCAGGTAGGGATACCCGCTGAACTTAAGCATATCATTGCCTTAGTAACTGCGAGTGAAGCGGCAAAAGCTCAAATTTGAAATCTGACGTTGACGTTCGAATTGTAATTTGGAGGGATATCTTCGGAGCAGGCGCTGTCCTAAGTTCTTTGGAACCAGACATCATAGAGGGTGAGAATCCCGTGCCTGGGTGGCTGTCCCGCTCCATGTGAAGTGTCTCCGACGAGTCGAGTTGTTTGGGAATGCAGCTCAAAATGGGTGGTAAATTTCATCTAAAGCTAAATATTGGCGAGAGACCGATAGCGCACAAGTAGAGTGATCGAAAGATGAAAAGCACTTTGAAAAGAGAGTTAAACAGTACGTGAAATTGTTGAAAGGGAAGCGCTTGAGACTAGATTCGGCCGGCATCAGCTACGTTTTTGCGTGGTGCACTTGCCGTCGGTTGAGCCAGCATCGGTTTTGATGGCGGGATAAAGGTTTCAGGAATGTGGCTCCTCAATTTTGAGGAGTGTTATAGCCTGGAGCGCAATGCTGCCTGTCGGGAAGGACCTTTTGCTAGGATGCTGGCTAAAAGGTCTTAAGCGGCCCGTCTTGAAACACGGACCAAGGAGTCTAACATCTATGCGAGTGTTCGGGTGGAAAACCCTTGCGCGTAATGAAAGTGAACGGAGGTGGGAAGGGGTGCACCATCGACCGATCCCGATGTTTACGGAAGGATTTGAGTAGGAGCATAGCTGTTGGGACCCGAAAGATGGTGAACTATGCCTGAATAGGGTGAAGCCAGAGGAAACCTTGGTGGAAGCTCGCAGCGGTTCTGACGTGCAAATCGATCGTCAAATTTTATAGGGG
>KM010094_Otidea_mirabilis_KH_10_285_ITS
AGGTGACCTGCGGAAGGATCATTATCTGTACCTTCATCGTAATACAATTCTACACCCTGCGTATCATTCCTGTTGCTTCCGCTG-GGTTTGGTCCCAACTACCTAAGGCTGCCGCTTGCGGGAGGTAAAACCATTTGTATTTATTTTGCCTTCTGTCTGAATTATGTTAATAACAATCATTAAAACTTTCAACAACGGATCTCTTGGTTCTCGCATCGATGAAGAACGCAGCGAAATGCGATAAGTAGTGTGAATTGCAGAATTCAGTGAATCATCGAATCTTTGAACGCACATTGCGCCTCCTGGTATTCCGGGAGGCATGCCTGTTCGAGCGTCAGATATTTCAAGCTCTTTTGCTTGGTCCTGAAGGTTGAGTGTTGCCCTTGTACTCATTCACCTTTGAAATTTACTGGCGGACTGCTTCGTGTTCCTTTTAGCGTTATAGGTAACTCTTTCGCTTGGACTTGATGGCCTGTCCTGCCCCAACCCC-CAACTATTTTGACGTTGACCTCGGATCAGGTAGGGATACCCGCTGAACTTAAGCATATCA--GCCTTAGTAACTGCGAGTGAAGCGGCAAAAGCTCAAATTTGAAATCTGACGTTGACGTTCGAATTGTAATTTGGAGGGATATCTTCGGAGCAGGCGCTGTCCTAAGTTCTTTGGAACCAGACATCATAGAGGGTGAGAATCCCGTGCCTGGGTGGCTGTCCCGCTCCATGTGAAGTGTCTCCGACGAGTCGAGTTGTTTGGGAATGCAGCTCAAAATGGGTGGTAAATTTCATCTAAAGCTAAATATTGGCGAGAGACCGATAGCGCACAAGTAGAGTGATCGAAAGATGAAAAGCACTTTGAAAAGAGAGTTAAACAGTACGTGAAATTGTTGAAAGGGAAGCGCTTGAGACTAGATTCGGCCGGCATCAGCTACGTTTTTGCGTGGTGCACTTGCCGTCGGTTGAGCCAGCATCGGTTTTGATGGCGGGATAAAGGTTTCAGGAATGTGGCTCCTCAATTTTGAGGAGTGTTATAGCCTGGAGCGCAATGCTGCCTGTCGGGAAGGACCTTTTGCTAGGATGCTGGCTAAAAGGTCTTAAGCGGCCCGTCTTGAAACACGGACCAAGGAGTCTAACATCTATGCGAGTGTTCGGGTGGAAAACCCTTGCGCGTAATGAAAGTGAACGGAGGTGGGAAGGGGTGCACCATCGACCGATCCCGATGTTTACGGAAGGATTTGAGTAGGAGCATAGCTGTTGGGACCCGAAAGATGGTGAACTATGCCTGAATAGGGTGAAGCCAGAGGAAACCTTGGTGGAAGCTCGCAGCGGTTCTGACGTGCAAATCGATCGTCAAATTTTATAGGGG
>JN942770_Otidea_mirabilis_KH_09_188_ITS
------CCTGCGGAAGGATCATTATCTGTACCTTCATCGTAATACAATTCTACACCCTGCGTATCATTCCTGTTGCTTCCGCTG-GGTTTGGTCCCAACTACCTAAGGCTGCCGCTTGCGGGAGGTAAAACCATTTGTATTTATTTTGCCTTCTGTCTGAATTATGTTAATAACAATCATTAAAACTTTCAACAACGGATCTCTTGGTTCTCGCATCGATGAAGAACGCAGCGAAATGCGATAAGTAGTGTGAATTGCAGAATTCAGTGAATCATCGAATCTTTGAACGCACATTGCGCCTCCTGGTATTCCGGGAGGCATGCCTGTTCGAGCGTCAGATATTTCAAGCTCTTTTGCTTGGTCCTGAAGGTTGAGTGTTGCCCTTGTACTCATTCACCTTTGAAATTTACTGGCGGACTGCTTCGTGTTCCTTTTAGCGTTATAGGTAACTCTTTCGCTTGGACTCGATGGCCTGTCCTGCCCCAACCCC-CAACTATTTTGAC-----------------------------------------------TTGCCTTAGTAACTGCGAGTGAAGCGGCAAAAGCTCAAATTTGAAATCTGACGTTGACGTTCGAATTGTAATTTGGAGGGATATCTTCGGAGCAGGCGCTGTCCTAAGTTCTTTGGAACCAGACATCATAGAGGGTGAGAATCCCGTGCCTGGGTGGCTGTCCCGCTCCATGTGAAGTGTCTCCGACGAGTCGAGTTGTTTGGGAATGCAGCTCAAAATGGGTGGTAAATTTCATCTAAAGCTAAATATTGGCGAGAGACCGATAGCGCACAAGTAGAGTGATCGAAAGATGAAAAGCACTTTGAAAAGAGAGTTAAACAGTACGTGAAATTGTTGAAAGGGAAGCGCTTGAGACTAGATTCGGCCGGCATCAGCTACGTTTTTGCGTGGTGCACTTGCCGTCGGTTGAGCCAGCATCGGTTTTGATGGCGGGATAAAGGTTTCAGGAATGTGGCTCCTCAATTTTGAGGAGTGTTATAGCCTGGAGCGCAATGCTGCCTGTCGGGAAGGACCTTTTGCTAGGATGCTGGCTAAAAGGTCTTAAGCGGCCCGTCTTGAAACACGGACCAAGGAGTCTAACATCTATGCGAGTGTTCGGGTGGAAAACCCTTGCGCGTAATGAAAGTGAACGGAGGTGGGAAGGGGTGCACCATCGACCGATCCCGATGTTTACGGAAGGATTTGAGTAGGAGCATAGCTGTTGGGACCCGAAAGATGGTGAACTATGCCTGAATAGGGTGAAGCCAGAGGAAACCTTGGTGGAAGCTCGCAGCGGTTCTGACGTGCAAATCGATCGTCAAATTTTATAGGGG
>KM010095_Otidea_mirabilis_MC201008_ITS
AGGTGACCTGCGGAAGGATCATTATCTGTACCTTCATCGTAATACAATTCTACACCCTGCGTATCATTCCTGTTGCTTCCGCTG-GGTTTGGTCCCAACTACCTAAGGCTGCCGCTTGCGGGAGGTAAAACCATTTGTATTTATTTTGCCTTCTGTCTGAATTATGTTAATAACAATCATTAAAACTTTCAACAACGGATCTCTTGGTTCTCGCATCGATGAAGAACGCAGCGAAATGCGATAAGTAGTGTGAATTGCAGAATTCAGTGAATCATCGAATCTTTGAACGCACATTGCGCCTCCTGGTATTCCGGGAGGCATGCCTGTTCGAGCGTCAGATATTTCAAGCTCTTTTGCTTGGTCCTGAAGGTTGAGTGTTGCCCTTGTACTCATTCACCTTTGAAATTTACTGGCGGACTGCTTCGTGTTCCTTTTAGCGTTATAGGTAACTCTTTCGCTTGGACTCGATGGCCTGTCCTGCCCCAACCCC-CAACTATTTTGACGTTGACCTCGGATCAGGTAGGGATACCCGCTGAACTTAAGCATATCA--------------------GAAGCGGCAAAAGCTCAAATTTGAAATCTGACGTTGACGTTCGAATTGTAATTTGGAGGGATATCTTCGGAGCAGGCGCTGTCCTAAGTTCTTTGGAACCAGACATCATAGAGGGTGAGAATCCCGTGCCTGGGTGGCTGTCCCGCTCCATGTGAAGTGTCTCCGACGAGTCGAGTTGTTTGGGAATGCAGCTCAAAATGGGTGGTAAATTTCATCTAAAGCTAAATATTGGCGAGAGACCGATAGCGCACAAGTAGAGTGATCGAAAGATGAAAAGCACTTTGAAAAGAGAGTTAAACAGTACGTGAAATTGTTGAAAGGGAAGCGCTTGAGACTAGATTCGGCCGGCATCAGCTACGTTTTTGCGTGGTGCACTTGCCGTCGGTTGAGCCAGCATCGGTTTTGATGGCGGGATAAAGGTTTCAGGAATGTGGCTCCTCAATTTTGAGGAGTGTTATAGCCTGGAGCGCAATGCTGCCTGTCGGGAAGGACCTTTTGCTAGGATGCTGGCTAAAAGGTCTTAAGCGGCCCGTCTTGAAACACGGACCAAGGAGTCTAACATCTATGCGAGTGTTCGGGTGGAAAACCCTTGCGCGTAATGAAAGTGAACGGAGGTGGGAAGGGGTGCACCATCGACCGATCCCGATGTTTACGGAAGGATTTGAGTAGGAGCATAGCTGTTGGGACCCGAAAGATGGTGAACTATGCCTGAATAGGGTGAAGCCAGAGGAAACCTTGGTGGAAGCTCGCAGCGGTTCTGACGTGCAAATCGATCGTCAAATTTTATAGGG-
>KF717580_Otidea_mirabilis_GMFN1951_ITS
AGGTGACCTGCGGAAGGATCATTATCTGTACCTTCATCGTAATACAATTCTACACCCTGCGTATCATTCCTGTTGCTTCCGCTG-GGTTTGGTCCCAACTACCTAAGGCTGCCGCTTGCGGGAGGTAAAACCATTTGTATTTATTTTGCCTTCTGTCTGAATTATGTTAATAACAATCATTAAAACTTTCAACAACGGATCTCTTGGTTCTCGCATCGATGAAGAACGCAGCGAAATGCGATAAGTAGTGTGAATTGCAGAATTCAGTGAATCATCGAATCTTTGAACGCACATTGCGCCTCCTGGTATTCCGGGAGGCATGCCTGTTCGAGCGTCAGATATTTCAAGCTCTTTTGCTTGGTCCTGAAGGTTGAGTGGTG-CCTTGTACTCATTCACCTTTGAAATTTACTGGCGGACTGCTTCGTGTTCCTTTTAGCGTTATAGGTAACTCTTTCGCTTGGACTCGATGGCCTGTCCTGCCCCAACCCC-CAACTATTTTGACGTTGACCTCGGATCAGGTAGGGATACCCGCTGAACTTAAGCATATCA--GCCTTAGTAACTGCGAGTGAAGCGGCAAAAGCTCAAATTTGAAATCTGACGTTGACGTTCGAATTGTAATTTGGAGGGATATCTTCGGAGCAGGTGCTGTCCTAAGTTCTTTGGAACCAGACATCATAGAGGGTGAGAATCCCGTGCCTGGGTGGCTGTCCCGCTCCATGTGAAGTGTCTCCGACGAGTCGAGTTGTTTGGGAATGCAGCTCAAAATGGGTGGTAAATTTCATCTAAAGCTAAATATTGGCGAGAGACCGATAGCGCACAAGTAGAGTGATCGAAAGATGAAAAGCACTTTGAAAAGAGAGTTAAACAGTACGTGAAATTGTTGAAAGGGAAGCGCTTGAGACTAGATTCGGCCGGCATCAGCTACGTTTTTGCGTGGTGCACTTGCCGTCGGTTGAGCCAGCATCGGTTTTGATGGCGGGATAAAGGTTTCAGGAATGTGGCTCCTCAATTTTGAGGAGTGTTATAGCCTGGAGCGCAATGCTGCCTGTCGGGAAGGACCTTTTGCTAGGATGCTGGCTAAAAGGTCTTAAGCGGCCCGTCTTGAAACACGGACCAAGGAGTCTAACATCTATGCGAGTGTTCGGGTGGAAAACCCTTGCGCGTAATGAAAGTGAACGGAGGTGGGAAGGGGTGCACCATCGACCGATCCCGATGTTTACGGAAGGATTTGAGTAGGAGCATAGCTGTTGGGACCCGAAAGATGGTGAACTATGCCTGAATAGGGTGAAGCCAGAGGAAACCTTGGTGGAAGCTCGCAGCGGTTCTGACGTGCAAATCGATCGTCAAATTTTATAGGGG
>JN942768_Otidea_mirabilis_NV_108_ITS
AGGTGACCTGCGGAAGGATCATTATCTGTACCTTCATCGTAATACAATTCTACACCCTGCGTATCATTCCTGTTGCTTCCGCTG-GGTTTGGTCCCAACTACCTAAGGCTGCCGCTTGCGGGAGGTAAAACCATTTGTATTTATTTTGCCTTCTGTCTGAATTATGTTAATAACAATCATTAAAACTTTCAACAACGGATCTCTTGGTTCTCGCATCGATGAAGAACGCAGCGAAATGCGATAAGTAGTGTGAATTGCAGAATTCAGTGAATCATCGAATCTTTGAACGCACATTGCGCCTCCTGGTATTCCGGGAGGCATGCCTGTTCGAGCGTCAGATATTTCAAGCTCTTTTGCTTGGTCCTGAAGGTTGAGTGTTGCCCTTGTACTCATTCACCTTTGAAATTTACTGGCGGACTGCTTCGTGTTCCTTTTAGCGTTATAGGTAACTCTTTCGCTTGGACTCGATGGCCTGTCCTGCCCCAACCCC-CAACTATTTTGACGTTGACCTCGGATCAGGTAGGGATACCCGCTGAACTTAAGCATATCATTGCCTTAGTAACTGCGAGTGAAGCGGCAAAAGCTCAAATTTGAAATCTGACGTTGACGTTCGAATTGTAATTTGGAGGGATATCTTCGGAGCAGGCGCTGTCCTAAGTTCTTTGGAACCAGACATCATAGAGGGTGAGAATCCCGTGCCTGGGTGGCTGTCCCGCTCCATGTGAAGTGTCTCCGACGAGTCGAGTTGTTTGGGAATGCAGCTCAAAATGGGTGGTAAATTTCATCTAAAGCTAAATATTGGCGAGAGACCGATAGCGCACAAGTAGAGTGATCGAAAGATGAAAAGCACTTTGAAAAGAGAGTTAAACAGTACGTGAAATTGTTGAAAGGGAAGCGCTTGAGACTAGATTCGGCCGGCATCAGCTACGTTTTTGCGTGGTGCACTTGCCGTCGGTTGAGCCAGCATCGGTTTTGATGGCGGGATAAAGGTTTCAGGAATGTGGCTCCTCAATTTTGAGGAGTGTTATAGCCTGGAGCGCAATGCTGCCTGTCGGGAAGGACCTTTTGCTAGGATGCTGGCTAAAAGGTCTTAAGCGGCCCGTCTTGAAACACGGACCAAGGAGTCTAACATCTATGCGAGTGTTCGGGTGGAAAACCCTTGCGCGTAATGAAAGTGAACGGAGGTGGGAAGGGGTGCACCATCGACCGATCCCGATGTTTACGGAAGGATTTGAGTAGGAGCATAGCTGTTGGGACCCGAAAGATGGTGAACTATGCCTGAATAGGGTGAAGCCAGAGGAAACCTTGGTGGAAGCTCGCAGCGGTTCTGACGTGCAAATCGATCGTCAAATTTTATAGGGG
>KF717581_Otidea_nannfeldtii_H6002902_ITS
AGGTGACCTGCGGAAGGATCATTATGTGTGCTTCCGCTGGCATCCAATTGTACAATCTGCGTACTTGTCCTGTTGCTTTCGGTGAGGTTGTGCTCCAGTCAGTTGCGGCCAATTCCTGCGAAAGGTAAAATCATTTGCATTCATTTTGCCTTCTGTCTGAATCATGTTTATAACAATCGTTAAAACTTTCAACAACGGATCTCTTGGTTCTCGCATCGATGAAGAACGCAGCGAAATGCGATAAGTAGTGTGAATTGCAGAATTCAGTGAATCATCGAATCTTTGAACGCACATTGCGCCTCCTGGTATTCCGGGAGGCATGCCTGTTCGAGCGTCAGAATACTCAAGCAATCTTGCATGGTTTTGAAGGTCGAGCTTTGCTTGTGTGCTCGTTCGACTTTGAAATTAAGAGGCGGACTGTTCCACGTATCACCTAGCGTTATAGGTAACCCTTTCGCTTGGACTCGTGAAGCTGTCCTGTCAAAACCCC--CATTTATTCAGGGTTGACCTCGGATCAGG------------------------------TTGCCTTAGTAACTGCGAGTGAAGCGGCAAAAGCTCAAATTTGAAATCTGACGTTGACGTTCGAGTTGTAATTTGGAGGGATATCTTCGGAGCTGGGGTCGTTCTAAGTTCTTTGGAACCAGACATCATAGAGGGTGAGAATCCCGTGCCTGGATGGCTGTCCTGCTCCATGTGAAGTGTCTCCGACGAGTCGAGTTGTTTGGGAATGCAGCTCAAAATGGGTGGTAAATTTCATCTAAAGCTAAATATTGGCGAGAGACCGATAGCGCACAAGTAGAGTGATCGAAAGATGAAAAGCACTTTGAAAAGAGAGTTAAACAGTACGTGAAATTGTTGAAAGGGAAGCGCTTGAGACTAGATTCAGCTGACATCAGCCGTGCTTTTGTTCGGTGCACTTGCCGTTGGTTGAGCCAGCATCGGTTTTGATGGTGGGATAAAGATTTGAGGAATGTGGCTCCACGCTTTTGTGGAGTGTTATAGCCTTGAGTGCAATGCCACCGGTTGGGAAGGACCTTCTGCTAGGATGCTGGCTAAAAGGTCTTAAGCGGCCCGTCTTGAAACACGGACCAAGGAGTCTAACATCTATGCGAGTGTTCGGGTGAAAAACCCTTGCGCGTAATGAAAGTGAACGGAGGTGGGAAGGGGTGCACCATCGACCGATCCTGAAGTTTACGGAAGGATTTGAGTAGGAGCATAGCTGTTGGGACCCGAAAGATGGTGAACTATGCCTGAATAGGGTGAAGCCAGAGGAAACTCTGGTGGAGGCTCGCAGCGGTTCTGACGTGCAAATCGATCGTCAAATTTTATAGGGG
>KM010099_Otidea_nannfeldtii_NV2008_10_01_ITS
AGGTGACCTGCGGAAGGATCATTATGTGTGCTTCCGCTGGCATCCAATTGTACAATCTGCGTACTTGTCCTGTTGCTTTCGGTGAGGTTGTGCTCCAGTCAGTTGCGGCCAATTCCTGCGAAAGGTAAAATCATTTGCATTCATTTTGCCTTCTGTCTGAATCATGTTTATAACAATCGTTAAAACTTTCAACAACGGATCTCTTGGTTCTCGCATCGATGAAGAACGCAGCGAAATGCGATAAGTAGTGTGAATTGCAGAATTCAGTGAATCATCGAATCTTTGAACGCACATTGCGCCTCCTGGTATTCCGGGAGGCATGCCTGTTCGAGCGTCAGAATACTCAAGCAATCTTGCATGGTTTTGAAGGTCGAGCTTTGCTTGTGTGCTCGTTCGACTTTGAAATTAAGAGGCGGACTGTTCCACGTATCACCTAGCGTTATAGGTAACCCTTTCGCTTGGACTCGTGAAGCTGTCCTGTCAAAACCCC--CATTTATTCAGGGTTGACCTCGGATCAGGTAGGGATACCCGCTGAACTTAAGCATATC-TTGCCTTAGTAACTGCGAGTGAAGCGGCAAAAGCTCAAATTTGAAATCTGACGTTGACGTTCGAGTTGTAATTTGGAGGGATATCTTCGGAGCTGGGGTCGTTCTAAGTTCTTTGGAACCAGACATCATAGAGGGTGAGAATCCCGTGCCTGGATGGCTGTCCTGCTCCATGTGAAGTGTCTCCGACGAGTCGAGTTGTTTGGGAATGCAGCTCAAAATGGGTGGTAAATTTCATCTAAAGCTAAATATTGGCGAGAGACCGATAGCGCACAAGTAGAGTGATCGAAAGATGAAAAGCACTTTGAAAAGAGAGTTAAACAGTACGTGAAATTGTTGAAAGGGAAGCGCTTGAGACTAGATTCAGCTGACATCAGCCGTGCTTTTGTTCGGTGCACTTGCCGTTGGTTGAGCCAGCATCGGTTTTGATGGTGGGATAAAGATTTGAGGAATGTGGCTCCACGCTTTTGTGGAGTGTTATAGCCTTGAGTGCAATGCCACCGGTTGGGAAGGACCTTCTGCTAGGATGCTGGCTAAAAGGTCTTAAGCGGCCCGTCTTGAAACACGGACCAAGGAGTCTAACATCTATGCGAGTGTTCGGGTGAAAAACCCTTGCGCGTAATGAAAGTGAACGGAGGTGGGAAGGGGTGCACCATCGACCGATCCTGAAGTTTACGGAAGGATTTGAGTAGGAGCATAGCTGTTGGGACCCGAAAGATGGTGAACTATGCCTGAATAGGGTGAAGCCAGAGGAAACTCTGGTGGAGGCTCGCAGCGGTTCTGACGTGCAAATCGATCGTCAAATTTTATAGGGG
>KM010100_Otidea_nannfeldtii_rh101310_ITS
AGGTGACCTGCGGAAGGATCATTATGTGTGCTTCCGCTGGCATCCAATTGTACAATCTGCGTACCTGTCCTGTTGCTTTCGGTGAGGCTGTGCTCTAGTCAGTTGCGGCCAATTCCTGCGGAAGGTAAAATCATTTGCATTCATTTTGCCTTCTGTCTGAATCATGTTTATAACAATCGTTAAAACTTTCAACAACGGATCTCTTGGTTCTCGCATCGATGAAGAACGCAGCGAAATGCGATAAGTAGTGTGAATTGCAGAATTCAGTGAATCATCGAATCTTTGAACGCACATTGCGCCTCCTGGTATTCCGGGAGGCATGCCTGTTCGAGCGTCAGAATACTCAAGCAATCTTGCATGGTTTTGAAAGTCGAGCGTTGCTTGTATGCTTGTTCGACTTTGAAATTAAGAGGCGGACTGCTCCACGTATCACCTGGCGTTATAGGTAACCCTTTCGCTTGGACTCGTGAAGCTGTCCTGTCAAAACCCC--CATTTATTCAGGGTTGACCTCGG------------------------------------TTGCCTTAGTAACTGCGAGTGAAGCGGCAAAAGCTCAAATTTGAAATCTGACGTTGACGTTCGAGTTGTAATTTGGAGGGATATCTTCGGAGCTGGGGCCGTTCTAAGTTCTTTGGAACCAGACATCATAGAGGGTGAGAATCCCGTGCCTGAATGGCTTACCTGCTCCATGTGAAGTGTCTCCGACGAGTCGAGTTGTTTGGGAATGCAGCTCAAAATGGGTGGTAAATTTCATCTAAAGCTAAATATTGGCGAGAGACCGATAGCGCACAAGTAGAGTGATCGAAAGATGAAAAGCACTTTGAAAAGAGAGTTAAACAGTACGTGAAATTGTTGAAAGGGAAGCGCTTGAGACTAGATTCAGCTGACATCAGCCGTGCTTTTGTTCGGTGCACTTGCCGTTGGTTGAGCCAGCATCGGTTCTGATGGTGGGATAAAGATTTGAGGAATGTGGCTCCACGCTTTCGTGGAGTGTTATAGCCTTGAGTGCAATGCCACCGGTTGGGAAGGACCTTCTGCTAGGATGCTGGCTAAAAGGTCTTAAGCGGCCCGTCTTGAAACACGGACCAAGGAGTCTAACATCTATGCGAGTGTTCGGGTGAAAAACCCTTGCGCGTAATGAAAGTGAACGGAGGTGGGAAGGGGTGCACCATCGACCGATCCTGAAGTTTACGGAAGGATTTGAGTAGGAGCATAGCTGTTGGGACCCGAAAGATGGTGAACTATGCCTGAATAGGGTGAAGCCAGAGGAAACTCTGGTGGAGGCTCGCAGCGGTTCTGACGTGCAAATCGATCGTCAAATTTTATAGGGG
>KM010045_Otidea_nannfeldtii_JS_08_103_ITS
------------------------TGTGTGCTTCCGCTGGCATCCAATTGTACAATCTGTGTACCTGTCCTGTTGCTTTCGGTGAGGCTGTGCTCTAGTCAGTTGCGGCCAATTCCTGCGGAAGGTAAAATCATTTGCATTCATTTTGCCTTCTGTCTGAATCATGTTTATAACAATCGTTAAAACTTTCAACAACGGATCTCTTGGTTCTCGCATCGATGAAGAACGCAGCGAAATGCGATAAGTAGTGTGAATTGCAGAATTCAGTGAATCATCGAATCTTTGAACGCACATTGCGCCTCCTGGTATTCCGGGAGGCATGCCTGTTCGAGCGTCAGAATACTCAGGCAATCTTGCATGGTTTTGAAGGTCGAGCGTTGCTCGTGTGCTCGTTCGACTTTGAAATTAAGAGGCGGACAGTTTCACGTATCACCTGGCGTTATAGGCAACCCTTTCGCTTGGACTCGTGAAGCTGTTCTGTCAAAATCCC--CATTTATTCAGGGTTGACCTCGGATCAGGTAGGGATACCCGCTGAACTTAAGCATATCA-TGCCTTAGTAACTGCGAGTGAAGCGGCAAAAGCTCAAATTTGAAATCTGACGTTAACGTTCGAGTTGTAATTTGGAGGGATGTCTTCGGAGCTGGGGCCGTTCTAAGTTCTTTGGAACCAGACATCATAGAGGGTGAGAATCCCGTGCCTGGATGGCTGTCCTGCTCCATGTGAAGTGTCTCCGACGAGTCGAGTTGTTTGGGAATGCAGCTCAAAATGGGTGGTAAATTTCATCTAAAGCTAAATATTGGCGAGAGACCGATAGCGCACAAGTAGAGTGATCGAAAGATGAAAAGCACTTTGAAAAGAGAGTTAAACAGTACGTGAAATTGTTGAAAGGGAAGCGCTTGAGACTAGATTCAGCTGACATCAGCCGTGCTTTTGTTCGGTGCACTTGCCGTTGGTTGAGCCAGCATCGGTTCTGATGGTGGGATAAAGATTTGAGGAATGTGGCTCCACGCTTTTGTGGAGTGTTATAGCCTTGAGTGCAATGCCACCGGTTGGGAAGGACCTTCTGCTAGGATGCTGGCTAAAAGGTCTTAAGCGGCCCGTCTTGAAACACGGACCAAGGAGTCTAACATCTATGCGAGTGTTCGGGTGAAAAACCCTTGCGCGTAATGAAAGTGAACGGAGGTGGGAAGGGGTGCACCATCGACCGATCCTGAAGTTTACGGAAGGATTTGAGTAGGAGCATAGCTGTTGGGACCCGAAAGATGGTGAACTATGCCTGAATAGGGTGAAGCCAGAGGAAACTCTGGTGGAGGCTCGCAGCGGTTCTGACGTGCAAATCGATCGTCAAATTTTATAGGGG
>KM010101_Otidea_nannfeldtii_KH_10_302_ITS
--------------------ATTATGTGTGCTTCCGCTGGCATCCAATTGTACAATCTGTGTACCTGTCCTGTTGCTTTCGGTGAGGCTGTCCTCTAGTCAGTTGCGGCCAATGCCCGCGGAAGGTAAAATAATTTGCATTTATTTTGCCTTCCGTCTGAATCATGTTTATAGCAATCGTTAAAACTTTCAACAACGGATCTCTTGGTTCTCGCATCGATGAAGAACGCAGCGAAATGCGATAAGTAGTGTGAATTGCAGAATTCAGTGAATCATCGAATCTTTGAACGCACATTGCGCCTCCTGGTATTCCGGGAGGCATGCCTGTTCGAGCGTCAGAATATTCAAGCAATCTTGCTTGGTTTTGAAGGTCGAGCGTTGCCTGTGTGCTCGTTCGGCTTTGAAATTAAGAGGCGGACTGTTTCACGTATTACCTGGTGTTATAGGTAACCCTTTCGCTTGGACTCGTGAAGCTGTCCTGTCAAAACCCC--CATTTATTCAGGGTTGACCTCGGATCAGGTAGGGATACCCGCTGAACTTAAGCATATCA--GCCTCAGTAACTGCGAGTGAAGCGGCAAAAGCTCAAATTTGAAATCTGACGTTGACGTTCGAGTTGTAATTTGGAGGGATATCTTCGGAGCTGGGGCCGTTCTAAGTTCTTTGGAACCAGACATCATAGAGGGTGAGAATCCCGTGCCTGGATGGCTGTCCTGCTCCATGTGAAGTGTCTCCGACGAGTCGAGTTGTTTGGGAATGCAGCTCAAAATGGGTGGTAAATTTCATCTAAAGCTAAATATTGGCGAGAGACCGATAGCGCACAAGTAGAGTGATCGAAAGATGAAAAGCACTTTGAAAAGAGAGTTAAACAGTACGTGAAATTGTTGAAAGGGAAGCGCTTGAGACTAGATTCAGCTGACATCAGCCGTGCTTTTGTTCGGTGCACTTGCCGTTGGTTGAGCCAGCATCGGTTTTGATGGTGGGATAAAGATTTGAGGAATGTGGCTCCACGCTTTCGTGGAGTGTTATAGCCTTGAGTGCAATGCCACCGGTCGGGAAGGACCTTCTGCTAGGATGCTGGCTAAAAGGTCTTAAGCGGCCCGTCTTGAAACACGGACCAAGGAGTCTAACATCTATGCGAGTGTTCGGGTGAAAAACCCTTGCGCGTAATGAAAGTGAACGGAGGTGGGAAGGGGTGCACCATCGACCGATCCTGATGTTTACGGAAGGATTTGAGTAGGAGCATAGCTGTTGGGACCCGAAAGATGGTGAACTATGCCTGAATAGGGTGAAGCCAGAGGAAACTCTGGTGGAGGCTCGCAGCGGTTCTGACGTGCAAATCGATCGTCAAATTTTATAGGGG
>KF717574_Otidea_nannfeldtii_H6010804_ITS
AGGTGACCTGCGGAAGGATCATTATGTGTGCTTCCGCTGGCATCCAATTGTACAATCTGTGTACCTGTCCTGTTGCTTTCGGTGAGGCTGTGCTCTAGTCAGTTGCGGCCAATTCCTGCGGAAGGTAAAATCATTTGCATTCATTTTGCCTTCTGTCTGAATCATGTTTATAACAATCGTTAAAACTTTCAACAACGGATCTCTTGGTTCTCGCATCGATGAAGAACGCAGCGAAATGCGATAAGTAGTGTGAATTGCAGAATTCAGTGAATCATCGAATCTTTGAACGCACATTGCGCCTCCTGGTATTCCGGGAGGCATGCCTGTTCGAGCGTCAGAATACTCAGGCAATCTTGCATGGTTTTGAAGGTCGAGCGTTGCTCGTGTGCTCGTTCGACTTTGAAATTAAGAGGCGGACAGTTTCACGTATCACCTGGCGTTATAGGCAACCCTTTCGCTTGGACTCGTGAAGCTGTTCTGTCAAAATCCC--CATTTATTCAGGGTTGACCTCGGATCAGGTAGGGATACCCGCTGAACTTAAGCATATC-TTGCCTTAGTAACTGCGAGTGAAGCGGCAAAAGCTCAAATTTGAAATCTGACGTTAACGTTCGAGTTGTAATTTGGAGGGATGTCTTCGGAGCTGGGGCCGTTCTAAGTTCTTTGGAACCAGACATCATAGAGGGTGAGAATCCCGTGCCTGGATGGCTGTCCTGCTCCATGTGAAGTGTCTCCGACGAGTCGAGTTGTTTGGGAATGCAGCTCAAAATGGGTGGTAAATTTCATCTAAAGCTAAATATTGGCGAGAGACCGATAGCGCACAAGTAGAGTGATCGAAAGATGAAAAGCACTTTGAAAAGAGAGTTAAACAGTACGTGAAATTGTTGAAAGGGAAGCGCTTGAGACTAGATTCAGCTGACATCAGCCGTGCTTTTGTTCGGTGCACTTGCCGTTGGTTGAGCCAGCATCGGTTCTGATGGTGGGATAAAGATTTGAGGAATGTGGCTCCACGCTTTTGTGGAGTGTTATAGCCTTGAGTGCAATGCCACCGGTTGGGAAGGACCTTCTGCTAGGATGCTGGCTAAAAGGTCTTAAGCGGCCCGTCTTGAAACACGGACCAAGGAGTCTAACATCTATGCGAGTGTTCGGGTGAAAAACCCTTGCGCGTAATGAAAGTGAACGGAGGTGGGAAGGGGTGCACCATCGACCGATCCTGAAGTTTACGGAAGGATTTGAGTAGGAGCATAGCTGTTGGGACCCGAAAGATGGTGAACTATGCCTGAATAGGGTGAAGCCAGAGGAAACTCTGGTGGAGGCTCGCAGCGGTTCTGACGTGCAAATCGATCGTCAAATTTTATAGGGG
>KM010098_Otidea_nannfeldtii_CL_091207_01_ITS
-------CTGCGGAAGGATCATTATGTGTGCTTCCGCTGGCATCCAATTGTACAATCTGTGTACCCGTCCTGTTGCTTTCGGTGAGGCTGTGCTCTAGTCAGTTGCGGCCAATTCCTGCGGAAGGAAAAATCATTTGCATTCATTTTGCCTTCTGTCTGAATCATGTTTATAACAATCGTTAAAACTTTCAACAACGGATCTCTTGGTTCTCGCATCGATGAAGAACGCAGCGAAATGCGATAAGTAGTGTGAATTGCAGAATTCAGTGAATCATCGAATCTTTGAACGCACATTGCGCCTCCTGGTATTCCGGGAGGCATGCCTGTTCGAGCGTCAGAATACTCAAGCAATCTTGCATGGTTTTGAAGGTCGAGCGTTGCTCGTGTGCTCGTTTGACTTTGAAATTAAGAGGCGGACAGTTTCACGTATCACCTGGCGTTATAGGTAACCCTTTCGCTTGGACTCGTGAAGCTGTTCTGTCAAAATCCC--CATTTATTCAGGGTTGACCTCGGATCAGGTAGGGATACCCGCTGAACTTAAGCATATC-TTGCCTTAGTAACTGCGAGTGAAGCGGCAAAAGCTCAAATTTGAAATCTGACGTTGACGTTCGAGTTGTAATTTGGAGGGATGTCTTCGGAGCTGGGGCCGTTCTAAGTTCTTTGGAACCAGACATCATAGAGGGTGAGAATCCCGTGCCTGGATGGCTGTCCTGCTCCATGTGAAGTGTCTCCGACGAGTCGAGTTGTTTGGGAATGCAGCTCAAAATGGGTGGTAAATTTCATCTAAAGCTAAATATTGGCGAGAGACCGATAGCGCACAAGTAGAGTGATCGAAAGATGAAAAGCACTTTGAAAAGAGAGTTAAACAGTACGTGAAATTGTTGAAAGGGAAGCGCTTGAGACTAGATTCAGCTGACATCAGCCGTGCTTTTGTTCGGTGCACTTGCCGTTGGTTGAGCCAGCATCGGTTCTGATGGTGGGATAAAGATTTGAGGAATGTGGCTCCACGCTTTTGTGGAGTGTTATAGCCTTGAGTGCAATGCCACCGGTTGGGAAGGACCTTCTGCTAGGATGCTGGCTAAAAGGTCTTAAGCGGCCCGTCTTGAAACACGGACCAAGGAGTCTAACATCTATGCGAGTGTTCGGGTGAAAAACCCTTGCGCGTAATGAAAGTGAACGGAGGTGGGAAGGGGTGCACCATCGACCGATCCTGAAGTTTACGGAAGGATTTGAGTAGGAGCATAGCTGTTGGGACCCGAAAGATGGTGAACTATGCCTGAATAGGGTGAAGCCAGAGGAAACTCTGGTGGAGGCTCGCAGCGGTTCTGACGTGCAAATCGATCGTCAAATTTTATAGGGG
>KM010097_Otidea_nannfeldtii_MC201011_ITS
---------------GGATCATTATGTGTGCTTCCGCTGGCATCCAATTGTACAATCTGTGTACCCGTCCTGTTGCTTTCGGTGAGGCTGTGCTCTAGTCAGTTGCGGCCAATTCCTGCGGAAGGTAAAATCATTTGCATTCATTTTGCCTTCTGTCTGAATCATGTTTATAACAATCGTTAAAACTTTCAACAACGGATCTCTTGGTTCTCGCATCGATGAAGAACGCAGCGAAATGCGATAAGTAGTGTGAATTGCAGAATTCAGTGAATCATCGAATCTTTGAACGCACATTGCGCCTCCTGGTATTCCGGGAGGCATGCCTGTTCGAGCGTCAGAATACTCAAGCAATCTTGCATGGTTTTGAAGGTCGAGCGTTGCTCGTGTGCTCGTTCGACTTTGAAATTAAGAGGCGGACAGTTTCACGTATCACCTGGCGTTATAGGTAACCCTTTCGCTTGGACTCGTGAAGCTGTTCTGTCAAAATCCC--CATTTATTCAGGGTTGACCTCGGATCAGGTAGGGATACCCGCTGA-----------------CCTTAGTAACTGCGAGTGAAGCGGCAAAAGCTCAAATTTGAAATCTGACGTTGACGTTCGAGTTGTAATTTGGAGGGATGTCTTCGGAGCTGTGGCCGTTCTAAGTTCTTTGGAACCAGACATCATAGAGGGTGAGAATCCCGTGCCTGGATGGCTGTCCTGCTCCATGTGAAGTGTCTCCGACGAGTCGAGTTGTTTGGGAATGCAGCTCAAAATGGGTGGTAAATTTCATCTAAAGCTAAATATTGGCGAGAGACCGATAGCGCACAAGTAGAGTGATCGAAAGATGAAAAGCACTTTGAAAAGAGAGTTAAACAGTACGTGAAATTGTTGAAAGGGAAGCGCTTGAGACTAGATTCAGCTGACATCAGCCGTGCTTTTGTTCGGTGCACTTGCCGTTGGTTGAGCCAGCATCGGTTCTGATGGTGGGATAAAGATTTGAGGAATGTGGCTCCACGCTTTTGTGGAGTGTTATAGCCTTGAGTGCAATGCCACCGGTTGGGAAGGACCTTCTGCTAGGATGCTGGCTAAAAGGTCTTAAGCGGCCCGTCTTGAAACACGGACCAAGGAGTCTAACATCTATGCGAGTGTTCGGGTGAAAAACCCTTGCGCGTAATGAAAGTGAACGGAGGTGGGAAGGGGTGCACCATCGACCGATCCTGAAGTTTACGGAAGGATTTGAGTAGGAGCATAGCTGTTGGGACCCGAAAGATGGTGAACTATGCCTGAATAGGGTGAAGCCAGAGGAAACTCTGGTGGAGGCTCGCAGCGGTTCTGACGTGCAAATCGATCGTCAAATTTTATAGGGG
>KM010096_Otidea_nannfeldtii_CL_091116_17_ITS
AGGTGACCTGCGGAAGGATCATTATGTGTGCTTCCGCTGGCATCCAATTGTACAATCTGTGTACCCGTCCTGTTGCTTTCGGTGAGGCTGTGCTCTAGTCAGTTGCGGCCAATTCCTGCGGAAGGTAAAATCATTTGCATTCATTTTGCCTTCTGTCTGAATCATGTTTATAACAATCGTTAAAACTTTCAACAACGGATCTCTTGGTTCTCGCATCGATGAAGAACGCAGCGAAATGCGATAAGTAGTGTGAATTGCAGAATTCAGTGAATCATCGAATCTTTGAACGCACATTGCGCCTCCTGGTATTCCGGGAGGCATGCCTGTTCGAGCGTCAGAATACTCAAGCAATCTTGCATGGTTTTGAAGGTCGAGCGTTGCTCGTGTGCTCGTTCGACTTTGAAATTAAGAGGCGGACAGTTTCACGTATCACCTGGCGTTATAGGTAACCCTTTCGCTTGGACTCGTGAAGCTGTTCTGTCAAAATCCC--CATTTATTCAGGGTTGACCTCGGATCAGGTAGGGATACCCGCTGA--------------TTGCCTTAGTAACTGCGAGTGAAGCGGCAAAAGCTCAAATTTGAAATCTGACGTTGACGTTCGAGTTGTAATTTGGAGGGATGTCTTCGGAGCTGTGGCCGTTCTAAGTTCTTTGGAACCAGACATCATAGAGGGTGAGAATCCCGTGCCTGGATGGCTGTCCTGCTCCATGTGAAGTGTCTCCGACGAGTCGAGTTGTTTGGGAATGCAGCTCAAAATGGGTGGTAAATTTCATCTAAAGCTAAATATTGGCGAGAGACCGATAGCGCACAAGTAGAGTGATCGAAAGATGAAAAGCACTTTGAAAAGAGAGTTAAACAGTACGTGAAATTGTTGAAAGGGAAGCGCTTGAGACTAGATTCAGCTGACATCAGCCGTGCTTTTGTTCGGTGCACTTGCCGTTGGTTGAGCCAGCATCGGTTCTGATGGTGGGATAAAGATTTGAGGAATGTGGCTCCACGCTTTTGTGGAGTGTTATAGCCTTGAGTGCAATGCCACCGGTTGGGAAGGACCTTCTGCTAGGATGCTGGCTAAAAGGTCTTAAGCGGCCCGTCTTGAAACACGGACCAAGGAGTCTAACATCTATGCGAGTGTTCGGGTGAAAAACCCTTGCGCGTAATGAAAGTGAACGGAGGTGGGAAGGGGTGCACCATCGACCGATCCTGAAGTTTACGGAAGGATTTGAGTAGGAGCATAGCTGTTGGGACCCGAAAGATGGTGAACTATGCCTGAATAGGGTGAAGCCAGAGGAAACTCTGGTGGAGGCTCGCAGCGGTTCTGACGTGCAAATCGATCGTCAAATTTTATAGGGG
>KM010093_Otidea_nannfeldtii_S_F249387_ITS
------------------------TGTGTGCTTCCGCTGGCATCCAATTGTACAATCTGTGTACCTGTCCTGTTGCTTTCGGTGAGGCTGTGCTCTAGTCAGTTGCGGCCAATTCCTGCGGAAGGTAAAATCATTTGCATTCATTTTGCCTTCTGTCTGAATCATGTTTATAACAATCGTTAAAACTTTCAACAACGGATCTCTTGGTTCTCGCATCGATGAAGAACGCAGCGAAATGCGATAAGTAGTGTGAATTGCAGAATTCAGTGAATCATCGAATCTTTGAACGCACATTGCGCCTCCTGGTATTCCGGGAGGCATGCCTGTTCGAGCGTCAGAATACTCAGGCAATCTTGCATGGTTTTGAAGGTCGAGCGTTGCTCGTGTGCTCGTTCGACTTTGAAATTAAGAGGCGGACAGTTTCACGTATCACCTGGCGTTATAGGCAACCCTTTCGCTTGGACTCGTGAAGCTGTTCTGTCAAAATCCC--CATTTATTCAGGGTTGACCTCGGATCAGGTAGGGATACCCGCTG-----------------GCCTTAGTAACTGCGAGTGAAGCGGCAAAAGCTCAAATTTGAAATCTGACGTTAACGTTCGAGTTGTAATTTGGAGGGATGTCTTCGGAGCTGGGGCCGTTCTAAGTTCTTTGGAACCAGACATCATAGAGGGTGAGAATCCCGTGCCTGGATGGCTGTCCTGCTCCATGTGAAGTGTCTCCGACGAGTCGAGTTGTTTGGGAATGCAGCTCAAAATGGGTGGTAAATTTCATCTAAAGCTAAATATTGGCGAGAGACCGATAGCGCACAAGTAGAGTGATCGAAAGATGAAAAGCACTTTGAAAAGAGAGTTAAACAGTACGTGAAATTGTTGAAAGGGAAGCGCTTGAGACTAGATTCAGCTGACATCAGCCGTGCTTTTGTTCGGTGCACTTGCCGTTGGTTGAGCCAGCATCGGTTCTGATGGTGGGATAAAGATTTGAGGAATGTGGCTCCACGCTTTTGTGGAGTGTTATAGCCTTGAGTGCAATGCCACCGGTTGGGAAGGACCTTCTGCTAGGATGCTGGCTAAAAGGTCTTAAGCGGCCCGTCTTGAAACACGGACCAAGGAGTCTAACATCTATGCGAGTGTTCGGGTGAAAAACCCTTGCGCGTAATGAAAGTGAACGGAGGTGGGAAGGGGTGCACCATCGACCGATCCTGAAGTTTACGGAAGGATTTGAGTAGGAGCATAGCTGTTGGGACCCGAAAGATGGTGAACTATGCCTGAATAGGGTGAAGCCAGAGGAAACTCTGGTGGAGGCTCGCAGCGGTTCTGACGTGCAAATCGATCGTCAAATTTTATA----
>KU987010_Otidea_olivaceobrunnea_HMAS_23948_ITS
AGGTGACCTGCGGAAGGATCATTATCTGTACCTTCGTCGTAATACAATTCTACACTCTGCGTATCATTCCTGTTGCTTCCGCCG-GGTTTGGTCCCAATCGT---CGGCTGTCACCTGCGGGAGGTCAAACCATTTGTA-TTATCTTGCCATCTGTCTGAATCATGTTAATAACAATCATTAAAACTTTCAACAACGGATCTCTTGGTTCTCGCATCGATGAAGAACGCAGCGAAATGCGATAAGTAGTGTGAATTGCAGAATTCAGTGAATCATCGAATCTTTGAACGCACATTGCGCCTCCTGGTATTCCGGGAGGCATGCCTGTTCGAGCGTCAGATATTTCAAGCTCTTTTGCTTGGTTCTGAAGGTTGAGTGTTGCCCTTGTACTCATTCACCTTTGAAATTTACAGGCGGACTGCTTCGTGTTCCTTTTGGCGTTATAGGTAACTCTTTCGCTTGGACTCGGTGGCCTGTCCTGCCCCAACCCC-CAACTATTTTGACGTTGACCTCGGATCAGGTAGGGATACCCGCTGAACTTAAGCATATCATTGCCTTAGTAACTGCGAGTGAAGCGGCAAGAGCTCAAATTTGAAATCTGACGTTGACGTTCGAATTGTAATTTGGAGGGATATCTTCGGAGCTGGCGCTGTCCTAAGTTCTTTGGAACCAGACATCATAGAGGGTGAGAATCCCGTGCCTGAATGGCTGTCCTGCTCCATGTGAAGTGTCTCCGACGAGTCGAGTTGTTTGGGAATGCAGCTCAAAATGGGTGGTAAATTTCATCTAAAGCTAAATATTGGCGAGAGACCGATAGCGCACAAGTAGAGTGATCGAAAGATGAAAAGCACTTTGAAAAGAGAGTTAAACAGTACGTGAAATTGTTGAAAGGGAAGCGCTTGAGACTAGATTCGGCCGGCATCAGCTACGTTTTTGCGTGGTGCACTTGCCGTCGGTTGAGCCAGCATCGGTTTCGATGGTGGGATAAAGGTTTCAGGAATGTGGCTCCTCAATTTTGAGGAGTGTTATAGCCTGGAGCGCAATGCCGCCTGTCGGGAAGGACCTTTTGCTAGGATGCTGGCTAAAAGGTCTTAAGCGGCCCGTCTTGAAACACGGACCAAGGAGTCTAACATCTATGCGAGTGTTCGGGTGGAAAACCCTTGCGCGTAATGAAAGTGAACGGAGGTGGGAAGGGGTGCACCATCGACCGATCCCGATGTTTACGGAAGGATTTGAGTACGAGCATA--------------------------------------------------------------------------------------------------------------------
>MT644895_Otidea_onotica_DM1084_ITS
AGGTGACCTGCGGAAGGATCATTATCTGTACCTTCGTCGTAATACAATTCCACATTCTGCGTATCATTCCTGTTGCTTCCGGTGGAGTTTGGTCTCGGCCGACTATGGCTGGTCCTCGCGGGAGGTAAAACCATTTGCATTTATTTTGCCTTCTGTCTGAATAATGTTTATAACAATTGTTAAAACTTTCAACAACGGATCTCTTGGTTCTCGCATCGATGAAGAACGCAGCGAAATGCGATAAGTAGTGTGAATTGCAGAATTCAGTGAATCATCGAATCTTTGAACGCACATTGCGCCTCCTGGTATTCCGGGAGGCATGCCTGTTCGAGCGTCAACAATTTCAAGCTCTTTTGCTTGGTTTTGAAGGTTGAGTGTTGCGCTTGCGCTCGTTCACCATTGAAATTCACAGGCGGACGGTTTCGTGTTCCTTCTGGCGTTATAGGTAACTCTCTCGCTTGGATACGTGAACCTGTCCTGCCCCAACCCC-CAATTAACTTGTGGTTGACCTCGGATCAGGTAGGGATACCCGCTGAACTTAAGCATATCATTGCCTTAGTAACTGCGAGTGAAGCGGCAAAAGCTCAAATTTGAAATCTGACGTTGACGTCCGAGTTGTAATTTGGAGGGATATCTTCGGAGCTGGCGCTGTCCTAAGTTCTTTGGAACCAGACATCATAGAGGGTGAGAATCCCGTGCCTGGGTGGCTGTCCTGCTCCATGTGAAGTGTCTCCGACGAGTCGAGTTGTTTGGGAATGCAGCTCAAAATGGGTGGTAAATTTCATCTAAAGCTAAATATTGGCGAGAGACCGATAGCGCACAAGTAGAGTGATCGAAAGATGAAAAGCACTTTGAAAAGAGAGTTAAACAGTACGTGAAATTGTTGAAAGGGAAGCGCTTGAGACCAGATTCAGCCGGCATCAGCTACATTTCTATGTGGTGCACTTGCCGTCGGTTGAGCCAGCATCGGTTTTGATGGCGGGATAAAGGTTTCAGGAATGTGGCTCCTCGATTTCGAGGAGTGTTATAGCCTGGAGCGCAATGCCGCCTGTCGGGAAGGACCTTTCGCTAGGATGCTGGCTAAAAGGTCTTAAGCGGCCCGTCTTGAAACACGGACCAAGGAGTCTAACATCTATGCGAGTGTTCGGGTGGAAAACCCTTGCGCGTAATGAAAGTGAACGGAGGTGGGAAGGGGTGCACCATCGACCGATCCCGATGTTTACGGAAGGATTTGAGTAGGAGCATAGCTGTTGGGACCCGAAAGATGGTGAACTATGCCTGAATAGGGTGAAGCCAGAGGAAACCTTGGTGGAAGCTCGCAGCGGTTCTGACGTGCAAATCGATCGTCAAATTTTATAGGGG
>AF072068_Otidea_onotica_OSC56759_ITS
--------------------------------------------CAATTCCACATTCTGCGTATCATTCCTGTTGCTTCCGGTGGAGTTCGGTTTCGGCCGACTATGGCTGGTCCCCGCGGGAGGTAAAACCATTTGCATTTATTTTGCCTTCTGTCTGAATAATGTTTATAACAATTGTTAAAACTTTCAACAACGGATCTCTTGGTTCTCGCATCGATGAAGAACGCAGCGAAATGCGATAAGTAGTGTGAATTGCAGAATTCAGTGAATCATCGAATCTTTGAACGCACATTGCGCCTCCTGGTAT-CCGGGAAGCATGCCTGTTCGAGCGTCAACAATTTCAAGCTCTTTTGCTTGGTTTTGAAGGTTGAGTGTTGCGCTTGCGCTCGTTCACCATTGAAATTCACAGGCGGACGGTTTCGTGTTCCTTCTGGCGTTATA-GTAACTCTCTCGCTTGGATACGTGAACCTGTCCTGCCCCA------------------------------------------------------------------TTGCCTTAGTAACTGCGAGTGAAGCGGCAAAAGCTCAAATTTGAAATCTGACGTTGACGTCCGAGTTGTAATTTGGAGGGATATCTTCGGAGCTGGCGCTGTCCTAAGTTCTTTGGAACCAGACATCATAGAGGGTGAGAATCCCGTGCCTGGGTGGCTGTCCTGCTCCATGTGAAGTGTCTCCGACGAGTCGAGTTGTTTGGGAATGCAGCTCAAAATGGGTGGTAAATTTCATCTAAAGCTAAATATTGGCGAGAGACCGATAGCGCACAAGTAGAGTGATCGAAAGATGAAAAGCACTTTGAAAAGAGAGTTAAACAGTACGTGAAATTGTTGAAAGGGAAGCGCTTGAGACCAGATTCAGCCGGCATCAGCTACATTTCTATGTGGTGCACTTGCCGTCGGTTGAGCCAGCATCGGTTTTGATGGTGGGATAAAGGTTTCAGGAATGTGGCTCCTCGATTTCGAGGAGTGTTATAGCCTGGAGCGCAATGCCGCCTGTCGGGAAGGACCTTTTGCTAGGATGCTGGCTAAAAGGTCTTAAGCGGCCCGTCTTGAAACACGGACCAAGGAGTCTAACATCTATGCGAGTGTTCGGGTGGAAAACCCTTGCGCGTAATGAAAGTGAACGGAGGTGGGAAGGGGTGCACCATCGACCGATCCCGATGTTTACGGAAGGATTTGAGTAGGAGCATAGCTGTTGGGACCCGAAAGATGGTGAACTATGCCTGAATAGGGTGAAGCCAGAGGAAACCTTGGTGGAAGCTCGCAGCGGTTCTGACGTGCAAATCGATCGTCAAATTTTATAGGGG
>KP006505_Otidea_onotica_KH_10_284_ITS
AGGTGACCTGCGGAAGGATCATTATCTGTACCTTCGTCGTAATACAATTCCACATTCTGCGTATCATTCCTGTTGCTTCCGGTGGAGTTTGGTCTCGGCCGACTATGGCTGGTCCCCGCGGGAGGTAAAACCATTTGCATTTATTTTGCCTTCTGTCTGAATAATGTTTATAACAATTGTTAAAACTTTCAACAACGGATCTCTTGGTTCTCGCATCGATGAAGAACGCAGCGAAATGCGATAAGTAGTGTGAATTGCAGAATTCAGTGAATCATCGAATCTTTGAACGCACATTGCGCCTCCTGGTATTCCGGGAGGCATGCCTGTTCGAGCGTCAACAATTTCAAGCTCTTTTGCTTGGTTTTGAAGGTTGAGTGTTGCGCTTGCGCTCGTTCACCATTGAAATTCACAGGCGGACGGTTTCGTGTTCCTTCTGGCGTTATAGGTAACTCTCTCGCTTGGATACGTGAACCTGTCCTGCCCCAACCCC-CAATTAACTTGTGGTTGACCTCGGATCAGGTAGGGATACCCGCTGAACTTAAGCATATCA------------CTGCGAGTGAAGCGGCAAAAGCTCAAATTTGAAATCTGACGTTGACGTCCGAGTTGTAATTTGGAGGGATATCTTCGGAGCTGGCGCTGTCCTAAGTTCTTTGGAACCAGACATCATAGAGGGTGAGAATCCCGTGCCTGGGTGGCTGTCCTGCTCCATGTGAAGTGTCTCCGACGAGTCGAGTTGTTTGGGAATGCAGCTCAAAATGGGTGGTAAATTTCATCTAAAGCTAAATATTGGCGAGAGACCGATAGCGCACAAGTAGAGTGATCGAAAGATGAAAAGCACTTTGAAAAGAGAGTTAAACAGTACGTGAAATTGTTGAAAGGGAAGCGCTTGAGACCAGATTCAGCCGGCATCAGCTACATTTCTATGTGGTGCACTTGCCGTCGGTTGAGCCAGCATCGGTTTTGATGGCGGGATAAAGGTTTCAGGAATGTGGCTCCTCGATTTCGAGGAGTGTTATAGCCTGGAGCGCAATGCCGCCTGTCGGGAAGGACCTTTTGCTAGGATGCTGGCTAAAAGGTCTTAAGCGGCCCGTCTTGAAACACGGACCAAGGAGTCTAACATCTATGCGAGTGTTCGGGTGGAAAACCCTTGCGCGTAATGAAAGTGAACGGAGGTGGGAAGGGGTGCACCATCGACCGATCCCGATGTTTACGGAAGGATTTGAGTAGGAGCATAGCTGTTGGGACCCGAAAGATGGTGAACTATGCCTGAATAGGGTGAAGCCAGAGGAAACCTTGGTGGAAGCTCGCAGCGGTTCTGACGTGCAAATCGATCGTCAAATTTTATAG---
>JN942772_Otidea_onotica_KH_09_136_ITS
----GACCTGCGGAAGGATCATTATCTGTACCTTCGTCGTAATACAATTCCACATTCTGCGTATCATTCCTGTTGCTTCCGGTGGAGTTTGGTCTCGGCCGACTATGGCTGGTCCCCGCGGGAGGTAAAACCATTTGCATTTATTTTGCCTTCTGTCTGAATAATGTTTATAACAATTGTTAAAACTTTCAACAACGGATCTCTTGGTTCTCGCATCGATGAAGAACGCAGCGAAATGCGATAAGTAGTGTGAATTGCAGAATTCAGTGAATCATCGAATCTTTGAACGCACATTGCGCCTCCTGGTATTCCGGGAGGCATGCCTGTTCGAGCGTCAACAATTTCAAGCTCTTTTGCTTGGTTTTGAAGGTTGAGTGTTGCGCTTGCGCTCGTTCACCATTGAAATTCACAGGCGGACGGTTTCGTGTTCCTTCTGGCGTTATAGGTAACTCTCTCGCTTGGATACGTGAACCTGTCCTGCCCCAACCCC-CAATTAACTTGTG-----------------------------------------------TTGCCTTAGTAACTGCGAGTGAAGCGGCAAAAGCTCAAATTTGAAATCTGACGTTGACGTCCGAGTTGTAATTTGGAGGGATATCTTCGGAGCTGGCGCTGTCATAAGTTCTTTGGAACCAGACATCATAGAGGGTGAGAATCCCGTGCCTGGGTGGCTGTCCTGCTCCATGTGAAGTGTCTCCGACGAGTCGAGTTGTTTGGGAATGCAGCTCAAAATGGGTGGTAAATTTCATCTAAAGCTAAATATTGGCGAGAGACCGATAGCGCACAAGTAGAGTGATCGAAAGATGAAAAGCACTTTGAAAAGAGAGTTAAACAGTACGTGAAATTGTTGAAAGGGAAGCGCTTGAGACCAGATTCAGCCGGCATCAGCTACATTTCTATGTGGTGCACTTGCCGTCGGTTGAGCCAGCATCGGTTTTGATGGCGGGATAAAGGTTTCAGGAATGTGGCTCCTCGATTTCGAGGAGTGTTATAGCCTGGAGCGCAATGCCGCCTGTCGGGAAGGACCTTTTGCTAGGATGCTGGCTAAAAGGTCTTAAGCGGCCCGTCTTGAAACACGGACCAAGGAGTCTAACATCTATGCGAGTGTTCGGGTGGAAAACCCTTGCGCGTAATGAAAGTGAACGGAGGTGGGAAGGGGTGCACCATCGACCGATCCCGATGTTTACGGAAGGATTTGAGTAGGAGCATAGCTGTTGGGACCCGAAAGATGGTGAACTATGCCTGAATAGGGTGAAGCCAGAGGAAACCTTGGTGGAAGCTCGCAGCGGTTCTGACGTGCAAATCGATCGTCAAATTTTATAGGGG
>JN942773_Otidea_onotica_C_F_89691_ITS
--------TGCGGAAGGATCATTATCTGTACCTTCGTCGTAATACAATTCCACATTCTGCGTATCATTCCTGTTGCTTCCGGTGGAGTTTGGTCTCGGCCGACTATGGCTGGTCCCCGCGGGAGGTAAAACCATTTGCATTTATTTTGCCTTCTGTCTGAATAATGTTTATAACAATTGTTAAAACTTTCAACAACGGATCTCTTGGTTCTCGCATCGATGAAGAACGCAGCGAAATGCGATAAGTAGTGTGAATTGCAGAATTCAGTGAATCATCGAATCTTTGAACGCACATTGCGCCTCCTGGTATTCCGGGAGGCATGCCTGTTCGAGCGTCAACAATTTCAAGCTCTTTTGCTTGGTTTTGAAGGTTGAGTGTTGCGCTTGCGCTCGTTCACCATTGAAATTCACAGGCGGACGGTTTCGTGTTCCTTCTGGCGTTATAGGTAACTCTCTCGCTTGGATACGTGAACCTGTCCTGCCCCAACCCC-CAATTAACTTGTGGTTGACCTCGGATCAGG------------------------------TTGCCTTAGTAACTGCGAGTGAAGCGGCAAAAGCTCAAATTTGAAATCTGACGTTGACGTCCGAGTTGTAATTTGGAGGGATATCTTCGGAGCTGGCGCTGTCCTAAGTTCTTTGGAACCAGACATCATAGAGGGTGAGAATCCCGTGCCTGGGTGGCTGTCCTGCTCCATGTGAAGTGTCTCCGACGAGTCGAGTTGTTTGGGAATGCAGCTCAAAATGGGTGGTAAATTTCATCTAAAGCTAAATATTGGCGAGAGACCGATAGCGCACAAGTAGAGTGATCGAAAGATGAAAAGCACTTTGAAAAGAGAGTTAAACAGTACGTGAAATTGTTGAAAGGGAAGCGCTTGAGACCAGATTCAGCCGGCATCAGCTACATTTCTATGTGGTGCACTTGCCGTCGGTTGAGCCAGCATCGGTTTTGATGGCGGGATAAAGGTTTCAGGAATGTGGCTCCTCGATTTCGAGGAGTGTTATAGCCTGGAGCGCAATGCCGCCTGTCGGGAAGGACCTTTCGCTAGGATGCTGGCTAAAAGGTCTTAAGCGGCCCGTCTTGAAACACGGACCAAGGAGTCTAACATCTATGCGAGTGTTTGGGTGGAAAACCCTTGCGCGTAATGAAAGTGAACGGAGGTGGGAAGGGGTGCACCATCGACCGATCCCGATGTTTACGGAAGGATTTGAGTAGGAGCATAGCTGTTGGGACCCGAAAGATGGTGAACTATGCCTGAATAGGGTGAAGCCAGAGGAAACCTTGGTGGAAGCTCGCAGCGGTTCTGACGTGCAAATCGATCGTCAAATTTTATAGGGG
>KM010104_Otidea_onotica_MCVE23277_ITS
------CCTGCGGAAGGATCATTATCTGTACCTTCGTCGTAATACAATTCCACATTCTGCGTATCATTCCTGTTGCTTCCGGTGGAGTTTGGTCTCGGCCGACTATGGCTGGTCCCCGCGGGAGGTAAAACCATTTGCATTTATTTTGCCTTCTGTCTGAATAATGTTTATAACAATTGTTAAAACTTTCAACAACGGATCTCTTGGTTCTCGCATCGATGAAGAACGCAGCGAAATGCGATAAGTAGTGTGAATTGCAGAATTCAGTGAATCATCGAATCTTTGAACGCACATTGCGCCTCCTGGTATTCCGGGAGGCATGCCTGTTCGAGCGTCAACAATTTCAAGCTCTTTTGCTTGGTTTTGAAGGTTGAGTGTTGCGCTTGCGCTCGTTCACCATTGAAATTCACAGGCGGACGGTTTCGTGTTCCTTCTGGCGTTATAGGTAACTCTCTCGCTTGGATACGTGAACCTGTCCTGCCCCAACCCC-CAATTAACTTGTGGTTGACCTCGGATCAGGTAGGGATACCCGCTGAACTTAAGCATATCATTGCCTTAGTAACTGCGAGTGAAGCGGCAAAAGCTCAAATTTGAAATCTGACGTTGACGTCCGAGTTGTAATTTGGAGGGATATCTTCGGAGCTGGCGCTGTCCTAAGTTCTTTGGAACCAGACATCATAGAGGGTGAGAATCCCGTGCCTGGGTGGCTGTCCTGCTCCATGTGAAGTGTCTCCGACGAGTCGAGTTGTTTGGGAATGCAGCTCAAAATGGGTGGTAAATTTCATCTAAAGCTAAATATTGGCGAGAGACCGATAGCGCACAAGTAGAGTGATCGAAAGATGAAAAGCACTTTGAAAAGAGAGTTAAACAGTACGTGAAATTGTTGAAAGGGAAGCGCTTGAGACCAGATTCAGCCGGCATCAGCTACATTTCTATGTGGTGCACTTGCCGTCGGTTGAGCCAGCATCGGTTTTGATGGCGGGATAAAGGTTTCAGGAATGTGGCTCCTCGATTTCGAGGAGTGTTATAGCCTGGAGCGCAATGCCGCCTGTCGGGAAGGACCTTTTGCTAGGATGCTGGCTAAAAGGTCTTAAGCGGCCCGTCTTGAAACACGGACCAAGGAGTCTAACATCTATGCGAGTGTTCGGGTGGAAAACCCTTGCGCGTAATGAAAGTGAACGGAGGTGGGAAGGGGTGCACCATCGACCGATCCCGATGTTTACGGAAGGATTTGAGTAGGAGCATAGCTGTTGGGACCCGAAAGATGGTGAACTATGCCTGAATAGGGTGAAGCCAGAGGAAACCTTGGTGGAAGCTCGCAGCGGTTCTGACGTGCAAATCGATCGTCAAATTTTATAGGGG
>KM010103_Otidea_onotica_KH_09_132_ITS
----GACCTGCGGAAGGATCATTATCTGTACCTTCGTCGTAATACAATTCCACATTCTGCGTATCATTCCTGTTGCTTCCGGTGGAGTTTGGTCTCGGCCGACTATGGCTGGTCCCCGCGGGAGGTAAAACCATTTGCATTTATTTTGCCTTCTGTCTGAATAATGTTTATAACAATTGTTAAAACTTTCAACAACGGATCTCTTGGTTCTCGCATCGATGAAGAACGCAGCGAAATGCGATAAGTAGTGTGAATTGCAGAATTCAGTGAATCATCGAATCTTTGAACGCACATTGCGCCTCCTGGTATTCCGGGAGGCATGCCTGTTCGAGCGTCAACAATTTCAAGCTCTTTTGCTTGGTTTTGAAGGTTGAGTGTTGCGCTTGCGCTCGTTCACCATTGAAATTCACAGGCGGACGGTTTCGTGTTCCTTCTGGCGTTATAGGTAACTCTCTCGCTTGGATACGTGAACCTGTCCTGCCCCAACCCC-CAATTAACTTGTGGTTGACCTCGGATCAGGTAGGGATACCCGCTGAACTTAAGCATATCATTGCCTTAGTAACTGCGAGTGAAGCGGCAAAAGCTCAAATTTGAAATCTGACGTTGACGTCCGAGTTGTAATTTGGAGGGATATCTTCGGAGCTGGCGCTGTCCTAAGTTCTTTGGAACCAGACATCATAGAGGGTGAGAATCCCGTGCCTGGGTGGCTGTCCTGCTCCATGTGAAGTGTCTCCGACGAGTCGAGTTGTTTGGGAATGCAGCTCAAAATGGGTGGTAAATTTCATCTAAAGCTAAATATTGGCGAGAGACCGATAGCGCACAAGTAGAGTGATCGAAAGATGAAAAGCACTTTGAAAAGAGAGTTAAACAGTACGTGAAATTGTTGAAAGGGAAGCGCTTGAGACCAGATTCAGCCGGCATCAGCTACATTTCTATGTGGTGCACTTGCCGTCGGTTGAGCCAGCATCGGTTTTGATGGCGGGATAAAGGTTTCAGGAATGTGGCTCCTCGATTTCGAGGAGTGTTATAGCCTGGAGCGCAATGCCGCCTGTCGGGAAGGACCTTTTGCTAGGATGCTGGCTAAAAGGTCTTAAGCGGCCCGTCTTGAAACACGGACCAAGGAGTCTAACATCTATGCGAGTGTTCGGGTGGAAAACCCTTGCGCGTAATGAAAGTGAACGGAGGTGGGAAGGGGTGCACCATCGACCGATCCCGATGTTTACGGAAGGATTTGAGTAGGAGCATAGCTGTTGGGACCCGAAAGATGGTGAACTATGCCTGAATAGGGTGAAGCCAGAGGAAACCTTGGTGGAAGCTCGCAGCGGTTCTGACGTGCAAATCGATCGTCAAATTTTATAGGGG
>KM010102_Otidea_onotica_JS_08_48_ITS
--------TGCGGAAGGATCATTATCTGTACCTTCGTCGTAATACAATTCCACATTCTGCGTATCATTCCTGTTGCTTCCGGTGGAGTTTGGTCTCGGCCGACTATGGCTGGTCCCCGCGGGAGGTAAAACCATTTGCATTTATTTTGCCTTCTGTCTGAATAATGTTTATAACAATTGTTAAAACTTTCAACAACGGATCTCTTGGTTCTCGCATCGATGAAGAACGCAGCGAAATGCGATAAGTAGTGTGAATTGCAGAATTCAGTGAATCATCGAATCTTTGAACGCACATTGCGCCTCCTGGTATTCCGGGAGGCATGCCTGTTCGAGCGTCAACAATTTCAAGCTCTTTTGCTTGGTTTTGAAGGTTGAGTGTTGCGCTTGCGCTCGTTCACCATTGAAATTCACAGGCGGACGGTTTCGTGTTCCTTCTGGCGTTATAGGTAACTCTCTCGCTTGGATACGTGAACCTGTCCTGCCCCAACCCC-CAATTAACTTGTGGTTGACCTCGGATCAGGTAGGGATACCCGCTGAACTTAAGCATATCATTGCCTTAGTAACTGCGAGTGAAGCGGCAAAAGCTCAAATTTGAAATCTGACGTTGACGTCCGAGTTGTAATTTGGAGGGATATCTTCGGAGCTGGCGCTGTCCTAAGTTCTTTGGAACCAGACATCATAGAGGGTGAGAATCCCGTGCCTGGGTGGCTGTCCTGCTCCATGTGAAGTGTCTCCGACGAGTCGAGTTGTTTGGGAATGCAGCTCAAAATGGGTGGTAAATTTCATCTAAAGCTAAATATTGGCGAGAGACCGATAGCGCACAAGTAGAGTGATCGAAAGATGAAAAGCACTTTGAAAAGAGAGTTAAACAGTACGTGAAATTGTTGAAAGGGAAGCGCTTGAGACCAGATTCAGCCGGCATCAGCTACATTTCTATGTGGTGCACTTGCCGTCGGTTGAGCCAGCATCGGTTTTGATGGCGGGATAAAGGTTTCAGGAATGTGGCTCCTCGATTTCGAGGAGTGTTATAGCCTGGAGCGCAATGCCGCCTGTCGGGAAGGACCTTTCGCTAGGATGCTGGCTAAAAGGTCTTAAGCGGCCCGTCTTGAAACACGGACCAAGGAGTCTAACATCTATGCGAGTGTTTGGGTGGAAAACCCTTGCGCGTAATGAAAGTGAACGGAGGTGGGAAGGGGTGCACCATCGACCGATCCCGATGTTTACGGAAGGATTTGAGTAGGAGCATAGCTGTTGGGACCCGAAAGATGGTGAACTATGCCTGAATAGGGTGAAGCCAGAGGAAACCTTGGTGGAAGCTCGCAGCGGTTCTGACGTGCAAATCGATCGTCAAATTTTATAGGGG
>AF072067_Otidea_onotica_OSC_56801_ITS
--------------------------------------------CAATTCCACATTCTGCGTATCATTCCTGTTGCTTCCGGTGGAGTTCGGTTTCGGCCGACTATGGCTGGTCCCCGCGGGAGGTAAAACCATTTGCATTTATTTTGCCTTCTGTCTGAATAATGTTTATAACAATTGTTAAAACTTTCAACAACGGATCTCTTGGTTCTCGCATCGATGAAGAACGCAGCGAAATGCGATAAGTAGTGTGAATTGCAGAATTCAGTGAATCATCGAATCTTTGAACGCACATTGCGCCTCCTGGTATTCCGGGAGGCATGCCTGTTCGAGCGTCAACAATTTCAAGCTCTTTTGCTTGGTTTTGAAGGTTGAGTGTTGCGCTTGCGCTCGTTCACCATTGAAATTCACAGGCGGACGGTTTCGTGTTCCTTCTGGCGTTATAGGTAACTCTCTCGCTTGGATACGTGAA-CTGTCCTGCCCCA------------------------------------------------------------------TTGCCTTAGTAACTGCGAGTGAAGCGGCAAAAGCTCAAATTTGAAATCTGACGTTGACGTCCGAGTTGTAATTTGGAGGGATATCTTCGGAGCTGGCGCTGTCCTAAGTTCTTTGGAACCAGACATCATAGAGGGTGAGAATCCCGTGCCTGGGTGGCTGTCCTGCTCCATGTGAAGTGTCTCCGACGANTCGANTTGTTTGGGAATGCAGCTCAAAATGGGTGGTAAATTTCATCTAAAGCTAAATATTGGCGAGAGACCGATAGCGCACAAGTAGAGTGATCGAAAGATGAAAAGCACTTTGAAAAGANAGTTAAACAGTACGTGAAATTGTTGAAAGGGAAGCGCTTGAGACCAGATTCAGCCGGCATCAGCTACATTTCTATGTGGTGCACTTGCCGTCGGTTGANCCAGCATCGGTTTTGATGGTGGGATAAANGTTC-AGGAATGTGGCTCCTCCATTTCGAAGAATGTTAT-TCCTGGANCGCAATGCCGCCTGTCCGGAAGGACC-TTTGCTANGATGCTGGCTAAAAAGTCT-------------------------------------------------------------------------------------------------------------------------------------------------------------------------------------------------------------------------------------------------------------------------------
>AF072066_Otidea_onotica_OSC_56734_ITS
--------------------------------------------CAATTCCACATTCAGCGAATCATTCCTGATGCTTCCGGAGGGGATCGGATTCGGCCGACTATGGCTGGTCCCCGCGGGGAGAAAAACCATTTGCATTTATTTTGCCTTCTGACTGAATAATGATTATAACAATTGCTAAAACTTTCAACAACGGATCTCTTGGTTCTCGCATCGATGAAGGACGCAGCGAAATGCGATAAGAAGTGTGAATTGCAGAATTCAGTGAATCATCGAATCTTTGAACGCACATTGCGCCTCCTGGTATTCCGGGAAGCATGCCTGTTCGAGCGTCAAAAATTTCAAGCTCTTTTGCTTGGTTTTGAAGGTTGAGTGTTGCGCTTGCGCTCGTTCACCATTGAAATTCACAGGCGGACGGTTTCGTGTTCCTTCTGGCGTTATAGGTANCTCTCTCGCTTGGATNCGTGAGCCTGTCCTGCCCCA------------------------------------------------------------------TTGCCTTAGTAACTGCGAGTGAAGCGGCAAAAGCTCAAATTTGAAATCTGACGTTGACGTCCGAGTTGTAATTTGGAGGGATATCTTCGGAGCTGGCGCTGTCCTAAGTTCTTTGGAACCAGACATCATAGAGGGTGAGAATCCCGTGCCTGGGTGGCTGTCCTGCTCCATGTGAAGTGTCTCCGACGAGTCGAGTTGTTTGGGAATGCAGCTCAAAATGGGTGGTAAATTTCATCTAAAGCTAAATATTGGCGAGAGACCGATAGCGCACAAGTAGAGTGATCGAAAGATGAAAAGCACTTTGAAAAGAGAGTTAAACAGTACGTGAAATTGTTGAAAGGGAAGCGCTTGAGACCAGATTCAGCCGGCATCAGCTACATTTCTATGTGGTGCACTTGCCGTCGGTTGAGCCAGCATCGGTTTTGATGGTGGGATAAAGGTTTCAGGAATGTGGGTCTTCGATTTCGAGGAGTGTTATAGCCTGGAGCGCAATGCCGCCTGTCGGGAAGGACCTTTTGCTAGGATGCTGGCTAAAAGGTCT-------------------------------------------------------------------------------------------------------------------------------------------------------------------------------------------------------------------------------------------------------------------------------
>AF072089_Otidea_rainierensis_OSC_56745_ITS
--------------------------------------------CAGTTCAACACCCTGCGAACCCTTCCTGTTGCTTCCTTGGGGGCTTG-------CTAGCTGAGGNTGGCTTCCGTGAAAGATAAAACTATTTGCATTTGTCTTGCCTTCTGTCTGAATCATGATTATAACAAATGATAAAACTTTCAACAACGGATCTCTTGGTTCTCGCATCGATGAAGAACGCAGCGAAATGCGATAAGTAGTGTGAATTGCAGAATTCAGTGAATCATCGAATCTTTGAACGCACATTGCGCCTCCTGGTATTCCGGGAAGCATGCCTGTCCGCGCAC--GCTCATTCAGGGTGCT----TTGGTACTGAAGGTCGAATGTTGCTCATATGTTTGTTCGTCTTTAAAATTTACAGGCGGGCGACTTCAAGTCCTTTATAGCGTTGTAAGTAGCTCTTTCGCTAGGACTTGGTGGCTTGTCCAGCCTCG------------------------------------------------------------------TTGCCTTAGTAACTGCGAGTGAAGCGGCAAAAGCTCAAATTTGAAATCTGACGTTGACGTCCGAGTTGTAATTTGGAGGGATATCTTCGGAGCTGGCGCTGTCCTAAGTTCTTTGGAACCAGACATCATAGAGGGTGAGAATCCCGTGCCTGGATAGCTGTCCTGCTCCATGTGAAGTGTCTCCGACGAGTCGAGTTGTTTGGGAATGCAGCTCAAAATGGGTGGTAAATTTCATCTAAAGCTAAATATTGGCGAGAGACCGATAGCGCACAAGTAGAGTGATCGAAAGATGAAAAGCACTTTGAAAAGAGAGTTAAATAGTACGTGAAATTGTTGAAAGGGAAGCGCTTGGGACTATATACAGCCGGCATCAGCCACGTTTTTACGTGGTGCACTACAAGTCGGTTGAGCCAGCATCGGTTCTGACGGCGGGATAAAGGTTTCAGGAATGTGGCTCCCCAATTATCGGGAGTGTTAAAGCCTGGAGCGCAATGCCGCCAGTTGGGAAGGCTAATTCGCATGGATGCTGGCTAAATGGTCTTAAGCGGCCCGTCTTGAAACACGGACCAAGGAGTCTAACATCTATGCAAGTGTTCGGGTGGAAAACCCTTGCGCGTAATGAAAGTGAATGTAGATGAGAAGTGTAGCATCATCGACCGATCCTGATGTTTACGGAAGGATTTGAGTAGGAGCATAGCTGTTGGGACCCGAAAGATGGTGAACTATGCCTGAATAGGGTGAAGCCAGAGGAAACCTTGGTGGAAGCTCGCAGCGGTTCTGACGTGCAAATCGATCGTCAAATTTTATAGGGG
>KM010048_Otidea_oregonensis_Moorefun_58_ITS
AGGTGACCTGCGGAAGGATCATTATATGTACCTTTATCGAGATACAGTTCAACACCCTGCGTACCCTTCCTGTTGCTTCCTTGGGGGCTTG-------CTAGCTGAGGTTGGCTTCCGTGAAAGATAAAACTATTTGCATTTGTCTTGCCTTCTGTCTGAATCATGTTTATAACAAATGTTAAAACTTTCAACAACGGATCTCTTGGTTCTCGCATCGATGAAGAACGCAGCGAAATGCGATAAGTAGTGTGAATTGCAGAATTCAGTGAATCATCGAATCTTTGAACGCACATTGCGCCTCCTGGTATTCCGGGAGGCATGCCTGTCCGCGCAC--GCTCATTCAGGGTGCT----TTGGTACTGAAGGTCGAATGTTGCTCATATGTTTGTTCGTCTTTAAAATTTACAGGCGGGCGACTTCAAGTCCTTTATAGCGTTGTAAGTAACTCTTTCGCTAGGACTTGGTGGCTTGTCCAGCCTCGACCTCC-AATTACCCAGTGGATGGTCGCGGATCAGGTAGGGATACCCGCTGAACTTAAGCATATCA-TGCCTTAGTAACTGCGAGTGAAGCGGCAAAAGCTCAAATTTGAAATCTGACGTTGACGTCCGAGTTGTAATTTGGAGGGATATCTTCGGAGCTGGCGCTGTCCTAAGTTCTTTGGAACCAGACATCATAGAGGGTGAGAATCCCGTGCCTGGATAGCTGTCCTGCTCCATGTGAAGTGTCTCCGACGAGTCGAGTTGTTTGGGAATGCAGCTCAAAATGGGTGGTAAATTTCATCTAAAGCTAAATATTGGCGAGAGACCGATAGCGCACAAGTAGAGTGATCGAAAGATGAAAAGCACTTTGAAAAGAGAGTTAAATAGTACGTGAAATTGTTGAAAGGGAAGCGCTTGGGACTATATACAGCCGGCATCAGCCACGTTTTTACGTGGTGCACTACAAGTCGGTTGAGCCAGCATCGGTTCTGACGGCGGGATAAAGGTTTCAGGAATGTGGCTCCCCAATTATCGGGAGTGTTAAAGCCTGGAGCGCAATGCCGCCAGTTGGGAAGGCTAATTCGCATGGATGCTGGCTAAATGGTCTTAAGCGGCCCGTCTTGAAACACGGACCAAGGAGTCTAACATCTATGCAAGTGTTCGGGTGGAAAACCCTTGCGCGTAATGAAAGTGAATGTAGATGAGAAGTGTAGCATCATCGACCGATCCTGATGTTTACGGAAGGATTTGAGTAGGAGCATAGCTGTTGGGACCCGAAAGATGGTGAACTATGCCTGAATAGGGTGAAGCCAGAGGAAACCTTGGTGGAAGCTCGCAGCGGTTCTGACGTGCAAATCGATCGTCAAATTTTATAGGGG
>KM010047_Otidea_oregonensis_Moorefun_31_ITS
AGGTGACCTGCGGAAGGATCATTATATGTACCTTTATCGAGATACAGTTCAACACCCTGCGTACCCTTCCTGTTGCTTCCTTGGGGGCTTG-------CTAGCTGAGGTTGGCTTCCGTGAAAGATAAAACTATTTGCATTTGTCTTGCCTTCTGTCTGAATCATGTTTATAACAAATGTTAAAACTTTCAACAACGGATCTCTTGGTTCTCGCATCGATGAAGAACGCAGCGAAATGCGATAAGTAGTGTGAATTGCAGAATTCAGTGAATCATCGAATCTTTGAACGCACATTGCGCCTCCTGGTATTCCGGGAGGCATGCCTGTCCGCGCAC--GCTCATTCAGGGTGCT----TTGGTACTGAAGGTCGAATGTTGCTCATATGTTTGTTCGTCTTTAAAATTTACAGGCGGGCGACTTCAAGTCCTTTATAGCGTTGTAAGTAACTCTTTCGCTAGGACTTGGTGGCTTGTCCAGCCTCGACCTCC-AATTACCCAGTGGATGGTCGCGGATCAGGTAGGGATACCCGCTGAACTTAAGCATATC-TTGCCTTAGTAACTGCGAGTGAAGCGGCAAAAGCTCAAATTTGAAATCTGACGTTGACGTCCGAGTTGTAATTTGGAGGGATATCTTCGGAGCTGGCGCTGTCCTAAGTTCTTTGGAACCAGACATCATAGAGGGTGAGAATCCCGTGCCTGGATAGCTGTCCTGCTCCATGTGAAGTGTCTCCGACGAGTCGAGTTGTTTGGGAATGCAGCTCAAAATGGGTGGTAAATTTCATCTAAAGCTAAATATTGGCGAGAGACCGATAGCGCACAAGTAGAGTGATCGAAAGATGAAAAGCACTTTGAAAAGAGAGTTAAATAGTACGTGAAATTGTTGAAAGGGAAGCGCTTGGGACTATATACAGCCGGCATCAGCCACGTTTTTACGTGGTGCACTACAAGTCGGTTGAGCCAGCATCGGTTCTGACGGCGGGATAAAGGTTTCAGGAATGTGGCTCCCCAATTATCGGGAGTGTTAAAGCCTGGAGCGCAATGCCGCCAGTTGGGAAGGCTAATTCGCATGGATGCTGGCTAAATGGTCTTAAGCGGCCCGTCTTGAAACACGGACCAAGGAGTCTAACATCTATGCAAGTGTTCGGGTGGAAAACCCTTGCGCGTAATGAAAGTGAATGTAGATGAGAAGTGTAGCATCATCGACCGATCCTGATGTTTACGGAAGGATTTGAGTAGGAGCATAGCTGTTGGGACCCGAAAGATGGTGAACTATGCCTGAATAGGGTGAAGCCAGAGGAAACCTTGGTGGAAGCTCGCAGCGGTTCTGACGTGCAAATCGATCGTCAAATTTTATAGGGG
>KM010046_Otidea_oregonensis_rh139_ITS
AGGTGACCTGCGGAAGGATCATTATATGTACCTTTATCGAGATACAGTTCAACACCCTGCGTACCCTTCCTGTTGCTTCCTTGGGGGCTTG-------CTAGCTGAGGTTGGCTTCCGTGAAAGATAAAACTATTTGCATTTGTCTTGCCTTCTGTCTGAATCATGTTTATAACAAATGTTAAAACTTTCAACAACGGATCTCTTGGTTCTCGCATCGATGAAGAACGCAGCGAAATGCGATAAGTAGTGTGAATTGCAGAATTCAGTGAATCATCGAATCTTTGAACGCACATTGCGCCTCCTGGTATTCCGGGAGGCATGCCTGTCCGCGCAC--GCTCATTCAGGGTGCT----TTGGTACTGAAGGTCGAATGTTGCTCATATGTTTGTTCGTCTTTAAAATTTACAGGCGGGCGACTTCAAGTCCTTTATAGCGTTGTAAGTAACTCTTTCGCTAGGACTTGGTGGCTTGTCCAGCCTCGACCTCC-AATTACCCAGTGGATGGTCGCGGATCAGGTAGGGATACCCGCTGAACTTAAGCATATCA-----------ACTGCGAGTGAAGCGGCAAAAGCTCAAATTTGAAATCTGACGTTGACGTCCGAGTTGTAATTTGGAGGGATATCTTCGGAGCTGGCGCTGTCCTAAGTTCTTTGGAACCAGACATCATAGAGGGTGAGAATCCCGTGCCTGGATAGCTGTCCTGCTCCATGTGAAGTGTCTCCGACGAGTCGAGTTGTTTGGGAATGCAGCTCAAAATGGGTGGTAAATTTCATCTAAAGCTAAATATTGGCGAGAGACCGATAGCGCACAAGTAGAGTGATCGAAAGATGAAAAGCACTTTGAAAAGAGAGTTAAATAGTACGTGAAATTGTTGAAAGGGAAGCGCTTGGGACTATATACAGCCGGCATCAGCCACGTTTTTACGTGGTGCACTACAAGTCGGTTGAGCCAGCATCGGTTCTGACGGCGGGATAAAGGTTTCAGGAATGTGGCTCCCCAATTATCGGGAGTGTTAAAGCCTGGAGCGCAATGCCGCCAGTTGGGAAGGCTAATTCGCATGGATGCTGGCTAAATGGTCTTAAGCGGCCCGTCTTGAAACACGGACCAAGGAGTCTAACATCTATGCAAGTGTTCGGGTGGAAAACCCTTGCGCGTAATGAAAGTGAATGTAGATGAGAAGTGTAGCATCATCGACCGATCCTGATGTTTACGGAAGGATTTGAGTAGGAGCATAGCTGTTGGGACCCGAAAGATGGTGAACTATGCCTGAATAGGGTGAAGCCAGAGGAAACCTTGGTGGAAGCTCGCAGCGGTTCTGACGTGCAAATCGATCGTCAAATTTTATAGGGG
>KX389120_Otidea_papillata_741_ITS
------CCTGCGGAAGGATCATTATCTGTGCCTTCACTGTAATACAATTCTACATGCTGTGTACTTATCCTGTTGCTTCCGGTGGAGCTGTGATTGAACCAGCTGAAGCTGGTTCCCGTGGAAGGTAAAACCATTTGACTTTA-GATGTTTTCTGTCTGATTTGTGTTAACAATAATTGTTAAAACTTTCAACAACGGATCTCTTGGTTCTCGCATCGATGAAGAACGCAGCGAAATGCGATAAGTAGTGTGAATTGCAGAATTCAGTGAATCATCGAATCTTTGAACGCACATTGCGCCTCCTGGTATTCCGGGAGGCATGCCTGTTCGAGCGTCAACCCATTCAAGCCCAATTGCTTGGTTATGAATGTTGAGCGGTGCATCTGCAACCGCTCACCTTTGAATATTATCGGCGGAGTGCTTTGTGCTGTT-TTAGCGTTATAAGTTGCTCTTTCGCTTGAACTCACAAGGCGATCCTGCCTTAACCCCATGCATTTTTTCGGT------------------------------------------------------------------------------------------------------------------------------------------------------------------------------------------------------------------------------------------------------------------------------------------------------------------------------------------------------------------------------------------------------------------------------------------------------------------------------------------------------------------------------------------------------------------------------------------------------------------------------------------------------------------------------------------------------------------------------------------------------------------------------------------------------------------------------------------------------------------------------------------
>KF717582_Otidea_papillata_H6003547_ITS
AGGTGACCTGCGGAAGGATCATTATCTGTGCCTTCACCGTAATACAATTCAACATACTGCGTACCTTACCTGTTGCTTCCGGTGGGGCTGCGACCGAACTAGCTATAGTTGGGTCCCGTGGAAGGTAAAACCATTTGCATTT--CATGCTCTCTGTCTGATATATGTTAATAACAATTGTTAAAACTTTCAACAACGGATCTCTTGGTTCTCGCATCGATGAAGAACGCAGCGAAATGCGATAAGTAGTGTGAATTGCAGAATTCAGTGAATCATCGAATCTTTGAACGCACATTGCGCCTTCTGGTATTCCGGGAGGCATGCCTGTTCGAGCGTCAACCCTCTCAAGCTTTTTTGCTTGGTTGTGGATGTTGAGTGTTGCCCACGCGACGACTCACCTCTGGAATTCATTGGCGGAGTGCCTCGTGATGTT-TTAGCGTTATAAGTTACTCTTTCGCTTGCAATCGCGAGGTGATCCTGCTTTAACCCC--TCATCTATTAAGGTTGACCTCGGATCAGGTAGGGATACCCGCTGAACTTAAGCATATCATTGCCTTAGTAACTGCGAGTGAAGCGGCAAAAGCTCAAATTTGAAATCTGACGATGGCGTTCGAGTTGTAATTTGGAGGGGCATTTTCGGAGCCGGTGCTGTCTTAAGTTCTTTGGAACAGGACGTCACAGAGGGTGAGAATCCCGTGCCTGGATGGATATCCGGCTCCATGTGAAGTGTCTCCGACGAGTCGAGTTGTTTGGGAATGCAGCTCAAAATGGGTGGTAAATTTCATCTAAAGCTAAATATTGGCGAGAGACCGATAGCGCACAAGTAGAGTGATCGAAAGATGAAAAGCACTTTGAAAAGAGAGTTAAAAAGTACGTGAAATTGTTGAAAGGGAAGCGCTTGAGACCAGACTCAATTTGTATCAGCCATGCTTCTGTGTGGTGCACTTGCTACGGGTTGGGCCAGCATCGGTTCTGGCGGTGGGATAAAGGTTTGAGGAATGTGGCTCCCC-ATTTTGGGGAGTGTTATAGCCTCGAGCGCAATGCCACCTGTTGGGAAGGACCTTCGGCTAGGATGCTGGCGTAATGGTCTTAAGCGGCCCGTCTTGAAACACGGACCAAGGAGTCTAACATCTATGCGAGTGTTCGGGTGGAAAACCCTTGCGCGTAATGAAAGTGAATGGAGGTGGGAAGAAGTGCACCATCGACCGATCCCGATGTTTACGGAAGGATTTGAGTAGGAGCATAGCTGTTGGGACCCGAAAGATGGTGAACTATGCCTGAATAGGGTGAAGCCAGAGGAAACTCTGGTGGAGGCTCGCAGCGGTTCTGACGTGCAAATCGATCGTCAAATTTTATAGGGG
>KM010105_Otidea_papillata_TUR102134_ITS
AGGTGACCTGCGGAAGGATCATTATCTGTGCCTTCACCGTAATACAATTCAACATACTGCGTACCTTACCTGTTGCTTCCGGTGGGGCTGCGACCGAACTAGCTATAGTTGGGTCCCGTGGAAGGTAAAACCATTTGCATTT--CATGCTCTCTGTCTGATATATGTTAATAACAATTGTTAAAACTTTCAACAACGGATCTCTTGGTTCTCGCATCGATGAAGAACGCAGCGAAATGCGATAAGTAGTGTGAATTGCAGAATTCAGTGAATCATCGAATCTTTGAACGCACATTGCGCCTTCTGGTATTCCGGGAGGCATGCCTGTTCGAGCGTCAACCCTCTCAAGCTTTTTTGCTTGGTTGTGGATGTTGAGTGTTGCCCACGCGACGACTCACCTCTGGAATTCATTGGCGGAGTGCCTCGTGATGTT-TTAGCGTTATAAGTTACTCTTTCGCTTGCAATCGCGAGGTGATCCTGCTTTAACCCC--TCATCTATTAAG-----------------------------------------------TTGCCTTAGTAACTGCGAGTGAAGCGGCAAAAGCTCAAATTTGAAATCTGACGATGGCGTTCGAGTTGTAATTTGGAGGGGCATTTTCGGAGCCGGTGCTGTCTTAAGTTCTTTGGAACAGGACGTCACAGAGGGTGAGAATCCCGTGCCTGGATGGATATCCGGCTCCATGTGAAGTGTCTCCGACGAGTCGAGTTGTTTGGGAATGCAGCTCAAAATGGGTGGTAAATTTCATCTAAAGCTAAATATTGGCGAGAGACCGATAGCGCACAAGTAGAGTGATCGAAAGATGAAAAGCACTTTGAAAAGAGAGTTAAAAAGTACGTGAAATTGTTGAAAGGGAAGCGCTTGAGACCAGACTCAATTTGTATCAGCCATGCTTCTGTGTGGTGCACTTGCTACGGGTTGGGCCAGCATCGGTTCTGGCGGTGGGATAAAGGTTTGAGGAATGTGGCTCCCC-ATTTTGGGGAGTGTTATAGCCTCGAGCGCAATGCCACCTGTTGGGAAGGACCTTCGGCTAGGATGCTGGCGTAATGGTCTTAAGCGGCCCGTCTTGAAACACGGACCAAGGAGTCTAACATCTATGCGAGTGTTCGGGTGGAAAACCCTTGCGCGTAATGAAAGTGAATGGAGGTGGGAAGAAGTGCACCATCGACCGATCCCGATGTTTACGGAAGGATTTGAGTAGGAGCATAGCTGTTGGGACCCGAAAGATGGTGAACTATGCCTGAATAGGGTGAAGCCAGAGGAAACTCTGGTGGAGGCTCGCAGCGGTTCTGACGTGCAAATCGATCGTCAAATTTTATAGGGG
>MK850491_Otidea_parvispora_ALV19145_ITS
AGGTGACCTGCGGAAGGATCATTATCAGTGCCTTTACGCGTACACAATTCAACACTCTGCGTACCTTTCCTGTTGCTTCCGGAGCGGCTAACCCCCGACCATCGGTGGTCCCTTCCTGCGGAGGGTGAAACCATTTGCA-TTGTCTTGCCATCAGTCTGAATTTTGTTAATAACAATCGTTAAAACTTTCAACAACGGATCTCTTGGTTCTCGCATCGATGAAGAACGCAGCGAAATGCGATAAGTAGTGTGAATTGCAGAATTCAGTGAATCATCGAATCTTTGAACGCACATTGCGCCTCCTGGTATTCCGGGAGGCATGCCTGTTCGAGCGTCAACCCACTCAAGCTCTTTGGCTTGGTTATGGAGGTTGAGCTATGCCCTTTGGTGACCTCACCTTCGAAATTCAGAGGCGGATTGCCCCGTG-TTGCCCTGGCGTTATAAGTTGCTCTTTCGCTTGGA-TTACATGGTCATCTTGCCACAAACCTTTAACCTTCCAT--GTG----------------------------------------------------------------------------GCTCAAATTTGAAATCTGACGCTGGCGTTCGAATTGTAATTTGGAGGGGCATTTTCGGAGCTGGCGCCGTCCTAAGTTCCTTGGAACAGGACGTCACAGAGGGTGAGAATCCCGTGCCTGGATGGCTGTCCAGCTCCATGTGAGGTGTCTCCGACGAGTCGAGTTGTTTGGGAATGCAGCTCAAAATGGGTGGTAAATTTCATCTAAAGCTAAATACTGGCGAGAGACCGATAGCGCACAAGTAGAGTGATCGAAAGATGAAAAGCACTTTGAAAAGAGAGTTAAAAAGTACGTGAAATTGTTGAAAGGGAAGCGCTTGAGACCAGACTCAACCTTCATCAGCTGTGCTTTTGTGCGGTGCACTTGCCGGGGGTTGGGCCAGCATCGGTTTCGACGGTGGGACAAAGGTTCGAGGAATGTGGCTCCCCGATTTCGGGGAGTGTTATAGCCCTGAGCGCAATGCCACCTGTTGGGAAGGACCTTCCGCTAGGATGCTGGCGCAATGGTCTTAAGCGGCCCGTCTTGAAACACGGACCAAGGAGTCTAACATCTATGCGAGTGTTCGGGTGGAAAACCCTTGCGCGTAATGAAAGTGAACGGAGGTGGGAAGGGGTGCACCATCGACCGATCCTGATGTCTTCGGAAGGATTTGAGTAGGAGCATAGCTGTTGGGACCCGAAAGATGGTGAACTATGCCTGAATAGGGTGAAGCCAGAGGAAACTCTGGTGGAGGCTCGCAGCGGTTCTGACGTGCAAATCGATCGTCAAATTTTATAGGGG
>MK850490_Otidea_parvispora_MCVE_30107_ITS
AGGTGACCTGCGGAAGGATCATTATCAGTGCCTTTACGCGTACACAATTCAACACTCTGCGTACCTTTCCTGTTGCTTCCGGAGCGGCTAACCCCCGACCATCGGTGGTCCCTTCCTGCGGAGGGTGAAACCATTTGCA-TTGTCTTGCCATCAGTCTGAATTTTGTTAATAACAATCGTTAAAACTTTCAACAACGGATCTCTTGGTTCTCGCATCGATGAAGAACGCAGCGAAATGCGATAAGTAGTGTGAATTGCAGAATTCAGTGAATCATCGAATCTTTGAACGCACATTGCGCCTCCTGGTATTCCGGGAGGCATGCCTGTTCGAGCGTCAACCCACTCAAGCTCTTTGGCTTGGTTATGGAGGTTGAGCTATGCCCTTTGGTGACCTCACCTTCGAAATTCAGAGGCGGATTGCCCCGTG-TTGCCCTGGCGTTATAAGTTGCTCTTTCGCTTGGA-TTACATGGTCATCTTGCCACAAACCTTT-------------------------------------------------------------------------------------------GCTCAAATTTGAAATCTGACGCTGGCGTTCGAATTGTAA-TTGGAGGGGCATTTTCGGAGCTGGCGCCGTCCTAAGTTCCTTGGAACAGGACGTCACAGAGGGTGAGAATCCCGTGCCTGGATGGCTGTCCAGCTCCATGTGAGGTGTCTCCGACGAGTCGAGTTGTTTGGGAATGCAGCTCAAAATGGGTGGTAAATTTCATCTAAAGCTAAATACTGGCGAGAGACCGATAGCGCACAAGTAGAGTGATCGAAAGATGAAAAGCACTTTGAAAAGAGAGTTAAAAAGTACGTGAAATTGTTGAAAGGGAAGCGCTTGAGACCAGACTCAACCTTCATCAGCTGTGCTTTTGTGCGGTGCACTTGCCGGGGGTTGGGCCAGCATCGGTTTCGACGGTGGGACAAAGGTTCGAGGAATGTGGCTCCCCGATTTCGGGGAGTGTTATAGCCCTGAGCGCAATGCCACCTGTTGGGAAGGACCTTCCGCTAGGATGCTGGCGCAATGGTCTTAAGCGGCCCGTCTTGAAACACGGACCAAGGAGTCTAACATCTATGCGAGTGTTCGGGTGGAAAACCCTTGCGCGTAATGAAAGTGAACGGAGGTGGGAAGGGGTGCACCATCGACCGATCCTGATGTCTTCGGAAGGATTTGAGTAGGAGCATAGCTGTTGGGACCCGAAAGATGGTGAACTATGCCTGAATAGGGTGAAGCCAGAGGAAACTCTGGTGGAGGCTCGCAGCGGTTCTGACGTGCAAATCGATCGTCAAATTTTATAGGGG
>EU784380_Otidea_aff__alutacea_K_M_70199_ITS
------ACTGCGGAAGGATCATT-TCAGTGCCTTTACGCGTACA-AATTCAACACTCTGCGTACCTTTCCTGTTGCTTCCGGAGCGGCTAACCCCCGACCATCGGTGGTCCCTTCCTGCGGAGGGTGAAACCATTTGCA-TTGTCTTGCCATCAGTCTGAATTTTGTTAATAACAATCGTTAAAACTTTCAACAACGGATCTCTTGGTTCTCGCATCGATGAAGAACGCAGCGAAATGCGATAAGTAGTGTGAATTGCAGAATTCAGTGAATCATCGAATCTTTGAACGCACATTGCGCCTCCTGGTATTCCGGGAGGCATGCCTGTTCGAGCGTCAACCCACTCAAGCTCTTTGGCTTGGTTATGGAGGTTGAGCTATGCCCTTTGGTGACCTCACCTTCGAAATTCAGAGGCGGATTGCCCCGTG-TTGCCCTGGCGTTATAAGTTGCTCTTTCGCTTGGA-TTACATGGTCATCTTGCCACAAACCTTTAACCTTCCAT--GTTGACCTCGGATCAGGTAAGGATACCCGCTGAACTTAAGCATATCA--------------------------------------------------------------------------------------------------------------------------------------------------------------------------------------------------------------------------------------------------------------------------------------------------------------------------------------------------------------------------------------------------------------------------------------------------------------------------------------------------------------------------------------------------------------------------------------------------------------------------------------------------------------------------------------------------------------------------------------------------------------------------------------------------------------------------------------------
>MN627790_Otidea_phlebophora_KM143475_ITS
AGGTGACCTGCGGAAGGATCATTATATGTGCCTTCATTGAGATACAGTTCAACATCCTGCGTACCCTTCCTGTTGCTTCCTTGGGGGCTTG-------CTAACTGAGGTCGGTTTCCGTGAAAGGTAAAACTATTTGCATTTGTCTTGCCTTTTGTCTGAATTATGTTTATAACAAATGTTAAAACTTTCAACAACGGATCTCTTGGTTCTCGCATCGATGAAGAACGCAGCGAAATGCGATAAGTAGTGTGAATTGCAGAATTCAGTGAATCATCGAATCTTTGAACGCACATTGCGCCTCCTGGTATTCCGGGAGGCATGCCTGTCCGCGCAC--GCTCATTCA---------------------------------------------------------------------------------------------------------------------------------------------------------------------------------------------------------------------------------------------------------------------------------------------------------------------------------------------------------------------------------------------------------------------------------------------------------------------------------------------------------------------------------------------------------------------------------------------------------------------------------------------------------------------------------------------------------------------------------------------------------------------------------------------------------------------------------------------------------------------------------------------------------------------------------------------------------------------------------------------------------------------------------------------------------
>KM010049_Otidea_phlebophora_JV06_385_ITS
AGGTGACCTGCGGAAGGATCATTATATGTGCCTTCATTGAGATACAGTTCAACATCCTGCGTACCCTTCCTGTTGCTTCCTTGGGGGCTTG-------CTAACTGAGGTCGGTTTCCGTGAAAGGTAAAACTATTTGCATTTGTCTTGCCTTTTGTCTGAATTATGTTTATAACAAATGTTAAAACTTTCAACAACGGATCTCTTGGTTCTCGCATCGATGAAGAACGCAGCGAAATGCGATAAGTAGTGTGAATTGCAGAATTCAGTGAATCATCGAATCTTTGAACGCACATTGCGCCTCCTGGTATTCCGGGAGGCATGCCTGTCCGCGCAC--GCTCATTCAGGGTACT----TTGGTACTGAAGGTCGAATGTTGCTAATAT----GTTCGTCTTTAAAATTTACAGGCGGGCGACTTCAAGTTCTTTTCAGCGTTGTAAGTAACTCTTTCGCTAGGAATTGATGGTTTGTCCAGCCTCGACCTCC-AACTACCCAGTGGATGG--------------------------------------------GCCTTAGTAACTGCGAGTGAAGCGGCAAAAGCTCAAATTTGAAATCTGACGTTGACGTCCGAGTTGTAATTTGGAGGGATATCTTCGGAGCTGACATCATCCTAAGTTCTTTGGAACCAGACATCATAGAGGGTGAAAATCCCGTGCCTGGATGGCTGTTTGGCTCCATGTGAAGTGTCTCCGACGAGTCGAGTTGTTTGGGAATGCAGCTCAAAATGGGTGGTAAATTTCATCTAAAGCTAAATATTGGCGAGAGACCGATAGCGCACAAGTAGAGTGATCGAAAGATGAAAAGCACTTTGAAAAGAGAGTTAAATAGTACGTGAAATTGTTGAAAGGGAAGCGCTTGAGACTATACACAGTCGGCATCAGCTACGTTTTTATGTGGTGCACTCACCGTCGGTTGAGCCAGCATCGGTTCTGACGGCGGGATAAAGGTTTCAGGAATGTGGCTCCCCAATTATCGGGAGTGTTAAAGCCTGGAGCGCAATGCCGCCAGTTGGGAAGGCTATTTCGCATGGATGCTGGCTAAATGGTCTTAAGCGGCCCGTCTTGAAACACGGACCAAGGAGTCTAACATCTATGCAAGTGTTCGGGTGGAAAACCCTTGCGCGTAATGAAAGTGAATGAAGATGAGAA-TGTAGCATCATCGACCGATCCCGATGTTTACGGAAGGATTTGAGTAAGAGCATAGCTGTTGGGACCCGAAAGATGGTGAACTATGCCTGAATAGGGTGAAGCCAGAGGAAACCTTGGTGGAAGCTCGCAGCGGTTCTGACGTGCAAATCGATCGTCAAATTTTATAGGGG
>KM010050_Otidea_phlebophora_S_F108338_ITS
AGGTGACCTGCGGAAGGATCATTATATGTGCCTTCATTGAGATACAGTTCAACATCCTGCGTACCCTTCCTGTTGCTTCCTTGGGGGCTTG-------CTAACTGAGGTCGGTTTCCGTGAAAGGTAAAACTATTTGCATTTGTCTTGCCTTTTGTCTGAATTATGTTTATAACAAATGTTAAAACTTTCAACAACGGATCTCTTGGTTCTCGCATCGATGAAGAACGCAGCGAAATGCGATAAGTAGTGTGAATTGCAGAATTCAGTGAATCATCGAATCTTTGAACGCACATTGCGCCTCCTGGTATTCCGGGAGGCATGCCTGTCCGCGCAC--GCTCATTCAGGGTACT----TTGGTACTGAAGGTCGAATGTTGCTAATAT----GTTCGTCTTTAAAATTTACAGGCGGGCGACTTCAAGTTCTTTTCAGCGTTGTAAGTAACTCTTTCGCTAGGAATTGATGGTTTGTCCAGCCTCGACCTCC-AACTACCCAGTGGATGGTCGCGGATCAGGTAGGGATACCCGCTGAACTTAAGCATATCATTGCCTTAGTAACTGCGAGTGAAGCGGCAAAAGCTCAAATTTGAAATCTGACGTTGACGTCCGAGTTGTAATTTGGAGGGATATCTTCGGAGCTGACATCATCCTAAGTTCTTTGGAACCAGACATCATAGAGGGTGAAAATCCCGTGCCTGGATGGCTGTTTGGCTCCATGTGAAGTGTCTCCGACGAGTCGAGTTGTTTGGGAATGCAGCTCAAAATGGGTGGTAAATTTCATCTAAAGCTAAATATTGGCGAGAGACCGATAGCGCACAAGTAGAGTGATCGAAAGATGAAAAGCACTTTGAAAAGAGAGTTAAATAGTACGTGAAATTGTTGAAAGGGAAGCGCTTGAGACTATACACAGTCGGCATCAGCTACGTTTTTATGTGGTGCACTCACCGTCGGTTGAGCCAGCATCGGTTCTGACGGCGGGATAAAGGTTTCAGGAATGTGGCTCCCCAATTATCGGGAGTGTTAAAGCCTGGAGCGCAATGCCGCCAGTTGGGAAGGCTATTTCGCATGGATGCTGGCTAAATGGTCTTAAGCGGCCCGTCTTGAAACACGGACCAAGGAGTCTAACATCTATGCAAGTGTTCGGGTGGAAAACCCTTGCGCGTAATGAAAGTGAATGAAGATGAGAA-TGTAGCATCATCGACCGATCCCGATGTTTACGGAAGGATTTGAGTAAGAGCATAGCTGTTGGGACCCGAAAGATGGTGAACTATGCCTGAATAGGGTGAAGCCAGAGGAAACCTTGGTGGAAGCTCGCAGCGGTTCTGACGTGCAAATCGATCGTCAAATTTTATAGGGG
>KM010106_Otidea_platyspora_KH_09_163_ITS
---TGACCTGCGGAAGGATCATTATCTGTGCCTTTATGCGTACACAATTCACCCCTCTGGGTATCATGCCTGTTGCTTCC----TGGGCGGCCACCGAGCAGCGA--GACAGTTCCAGCGGAAGGCTAAACCATTTGCA-TTATCTTGCTTTCAGTCTGAACTTTGT---TAACAATTGTTAAAACTTTCAACAACGGATCTCTTGGTTCTCGCATCGATGAAGAACGCAGCGAAATGCGATAAGTAGTGTGAATTGCAGAATTCAGTGAATCATCGAATCTTTGAACGCACATTGCGCCTCCTGGTATTCCGGGAGGCATGCCTGTTCGAGCGTCAACCTCCTCAAGCGTTTTCGCTTGGTTATGGAGGCTGAGCTGTGCCTTTCGGTCACCTCACCTTCGAAATCCAGAGGCAGATTGCCCTGTG-TTGTCCTGGCGTGATAAGTAACTCTTTCGCTTGGATTTACAAGGTAATCTTGCGGCGATACTTTAATAATTTAT--GTTGACCTCGGATCAGGTAGGGATACCCGCTGAACTTAAGCATATCATTGCCTCAGTAACTGCGAGTGAAGCGGCAAAAGCTCAAATTTGAAATCTGACGTTGACGTTCGAGTTGTAATTTGGAGGGGCACTTTCGGAGCTGGCGCCGTTCTAAGTTCCTTGGAACAGGACGTCGTAGAGGGTGAGAATCCCGTGCCTGGATGGCTGGCCAGTTCCATGTGAGGTGTCTCCGACGAGTCGAGTTGTTTGGGAATGCAGCTCAAAATGGGTGGTAAATTTCATCTAAAGCTAAATACTGGCGAGAGACCGATAGCGCACAAGTAGAGTGATCGAAAGATGAAAAGCACTTTGAAAAGAGAGTTAAAAAGTACGTGAAATTGTTGAAAGGGAAGCGCTTGAGACCAGACTCAACCTTTATCAACTGTGCTTTTGTGCAGTGCACTTGCTGGGGGTTGGGCCAGCATCGGTTTTGACGGTGGGATAAAGGTTTGAGGAATGTGGCTCCCTGATACCGGGGAGTGTTATAGCCTCGGGCGCAATGCCACCAGTTGGGAAGGACCTTCTGCTAGGATGCTGGCGCAATGGTCTTAAGCGGCCCGTCTTGAAACACGGACCAAGGAGTCTAACATCTATGCGAGTGTTCGGGTGGAAAACCCTTGCGCGAAATGAAAGTGAACGGAGGTGGGAAGGGGTGCACCATCGACCGATCCTGATGTCTTCGGAAGGATTTGAGTAGGAGCATAGCTGTTGGGACCCGAAAGATGGTGAACTATGCCTGAATAGGGTGAAGCCAGAGGAAACTCTGGTGGAGGCTCGCAGCGGTTCTGACGTGCAAATCGATCGTCAAATTTTATAGGGG
>KM010108_Otidea_platyspora_C_F_75309_ITS
AGGTGACCTGCGGAAGGATCATTATCTGTGCCTTTATGCGTACACAATTCACCCCTCTGGGTATCATGCCTGTTGCTTCC----TGGGCGGCCACCGAGCAGCGA--GATAGTTCCAGCGGAAGGCTAAACCATTTGCA-TTATCTTGCCTTCAGTCTGAACTTTGT---TAACAATTGTTAAAACTTTCAACAACGGATCTCTTGGTTCTCGCATCGATGAAGAACGCAGCGAAATGCGATAAGTAGTGTGAATTGCAGAATTCAGTGAATCATCGAATCTTTGAACGCACATTGCGCCTCCTGGTATTCCGGGAGGCATGCCTGTTCGAGCGTCAACCCCCTCAAGCGTTTTCGCTTGGTTATGGAGGCTGAGCTGTGCCTTTCGGTCACCTCACCTTCGAAATCCAGAGGCAGATTGCCCTGTG-TTGTCCTGGCGTGATAAGTAACTCTTTCGCTTGGATTTACAAGGTAATCTTGCGGCGATACTTTAATAATTTAT--GTTGACCTCGGATCAGGTAGGGATACCCGCTGAACTTAAGCATATCATTGCCTCAGTAACTGCGAGTGAAGCGGCAAAAGCTCAAATTTGAAATCTGACGTTGACGTTCGAGTTGTAATTTGGAGGGGCACTTTCGGAGCTGGCGCCGTTCTAAGTTCCTTGGAACAGGACGTCGTAGAGGGTGAGAATCCCGTGCCTGGATGGCTGGCCAGTTCCATGTGAGGTGTCTCCGACGAGTCGAGTTGTTTGGGAATGCAGCTCAAAATGGGTGGTAAATTTCATCTAAAGCTAAATACTGGCGAGAGACCGATAGCGCACAAGTAGAGTGATCGAAAGATGAAAAGCACTTTGAAAAGAGAGTTAAAAAGTACGTGAAATTGTTGAAAGGGAAGCGCTTGAGACCAGACTCAACCTTTATCAACTGTGCTTTTGTGCAGTGCACTTGCTGGGGGTTGGGCCAGCATCGGTTTTGACGGTGGGATAAAGGTTCGAGGAATGTGGCTCCCTGATACCGGGGAGTGTTATAGCCTCGGGCGCAATGCCACCAGTTGGGAAGGACCTTCTGCTAGGATGCTGGCGCAATGGTCTTAAGCGGCCCGTCTTGAAACACGGACCAAGGAGTCTAACATCTATGCGAGTGTTCGGGTGGAAAACCCTTGCGCGAAATGAAAGTGAACGGAGGTGGGAAGGGGTGCACCATCGACCGATCCTGATGTCTTCGGAAGGATTTGAGTAGGAGCATAGCTGTTGGGACCCGAAAGATGGTGAACTATGCCTGAATAGGGTGAAGCCAGAGGAAACTCTGGTGGAGGCTCGCAGCGGTTCTGACGTGCAAATCGATCGTCAAATTTTATAGGGG
>KM010107_Otidea_platyspora_HK08046_ITS
AGGTGACCTGCGGAAGGATCATTATCTGTGCCTTTATGCGTACACAATTCACCCCTCTGGGTATCATGCCTGTTGCTTCC----TGGGCGGCCACCGAGCAGCGA--GACAGTTCCAGCGGAAGGCTAAACCATTTGCA-TTATCTTGCTTTCAGTCTGAACTTTGT---TAACAATTGTTAAAACTTTCAACAACGGATCTCTTGGTTCTCGCATCGATGAAGAACGCAGCGAAATGCGATAAGTAGTGTGAATTGCAGAATTCAGTGAATCATCGAATCTTTGAACGCACATTGCGCCTCCTGGTATTCCGGGAGGCATGCCTGTTCGAGCGTCAACCTCCTCAAGCGTTTTCGCTTGGTTATGGAGGCTGAGCTGTGCCTTTCGGTCACCTCACCTTCGAAATCCAGAGGCAGATTGCCCTGTG-TTGTCCTGGCGTGATAAGTAACTCTTTCGCTTNGATTTACAAGGTAATCTTGCGGCGATACTTTAATAATTTA---------------------------------------------------TGCCTCAGTAACTGCGAGTGAAGCGGCAAAAGCTCAAATTTGAAATCTGACGTTGACGTTCGAGTTGTAATTTGGAGGGGCACTTTCGGAGCTGGCGCCGTTCTAAGTTCCTTGGAACAGGACGTCGTAGAGGGTGAGAATCCCGTGCCTGGATGGCTGGCCAGTTCCATGTGAGGTGTCTCCGACGAGTCGAGTTGTTTGGGAATGCAGCTCAAAATGGGTGGTAAATTTCATCTAAAGCTAAATACTGGCGAGAGACCGATAGCGCACAAGTAGAGTGATCGAAAGATGAAAAGCACTTTGAAAAGAGAGTTAAAAAGTACGTGAAATTGTTGAAAGGGAAGCGCTTGAGACCAGACTCAACCTTTATCAACTGTGCTTTTGTGCAGTGCACTTGCTGGGGGTTGGGCCAGCATCGGTTTTGACGGTGGGATAAAGGTTTGAGGAATGTGGCTCCCTGATACCGGGGAGTGTTATAGCCTCGGGCGCAATGCCACCAGTTGGGAAGGACCTTCTGCTAGGATGCTGGCGCAATGGTCTTAAGCGGCCCGTCTTGAAACACGGACCAAGGAGTCTAACATCTATGCGAGTGTTCGGGTGGAAAACCCTTGCGCGAAATGAAAGTGAACGGAGGTGGGAAGGGGTGCACCATCGACCGATCCTGATGTCTTCGGAAGGATTTGAGTAGGAGCATAGCTGTTGGGACCCGAAAGATGGTGAACTATGCCTGAATAGGGTGAAGCCAGAGGAAACTCTGGTGGAGGCTCGCAGCGGTTCTGACGTGCAAATCGATCGTCAAATTTTATAGGGG
>KM010111_Otidea_propinquata_NV_2008_09_15_ITS
AGGTGACCTGCGGAAGGATCATTGCCTGTACCTTTATATAAGTACAATTCAACCTCCCGTGTACTATTCCTGTTGCTTTCAGTGAGGTTTGACTTTACCTAACCATAGCGGGGCCGGGCGGCACCTAACTCTTT--GAATTTGTTTTGTCTTTTGTCTGAGTTTAATAAATATCAATTGTTAAAACTTTCAACAACGGATCTCTTGGTTCCAGCATCGATGAAGAACGCAGCGAAATGCGAAAAGTAATGTGAATTGCAGAGCTAAGTGGAACATCGAATCTTTGAACGCACATTGCGTGTCACGGTATCCCGTGACACATGCTTTTTTGAGCGTCCAGAC-CGCAAGCTTTTTTGCTTGGTTGTGAAGCTTGAGCGATGCCTCTGTGCATGTTCACCTTTGAAATCTATCGGCGCATGTCTTTACGTTCCATTTAGCGTTACAAGTGACTCTTTCGCTTGGATTTGTAAAGCTGTGTTGCTGTGATACCTCAATATATTC----------------------------------------------------GCCTTAGTAACTGCGAGTGAAGCGGCAAAAGCTCAAATTTGAAATGTGATTTCGACCCCTCAGTTGTAATTTAGAGGATTGCCATGGTGATAGCGCCCATACGAAGTTCTTTGGAACAAGACACCAATGAGGGTGATAGTCCCGTCAGATGAAAAATGGTGCGCTTCCGATATGGCATATCCGACGAGTCGAGTTGTTTGGGAATGCAGCTCAAAATGGGTGGTAAATTTCATCTAAAGCTAAATACAGGCTGGAGACCGATAGCGAACAAGTAGAGTGATCGAAAGATGAAAAGCACTTTGAAAAGAGAGTTAAATAGTACGTGAAATTGTTGAAAGGGAAGCGCTTGAGACCAGATTCGGCTGGCTTCATCCAAATTTCTGCATGGTGTATGTGCCGTTGGTTGAGCCAGCATCGGTTCTAATGGCGGGATAAAGGTTCGAGGAATGTGGCTCCAAAATTATGCGGAGTGTTATAGCCTTGAGTGCAATGTCGCCTATTGGAAAGGACCTTCGGCTAGGATGTTGGCTAAAAGGTCTTAAGCGGCCCGTCTTGAAACACGGACCAAGGAGTCTAACATCTATGCGAGTGTTTTGGCGTGAAACCATTGCGCGTAATGAAAGTGAACG-AGGTGGGAAGGGGTGCACCATCGACCGATCCTGAAGTTTACGGAAGGATTTGAGTAGAAGCATAGCTGTTGGGACCCGAAAGATGGTGAACTATGCCTGAATAGGGTGAAGCCAGAGGAAACTCTGGTGGAGGCTCGCAGCGGTTCTGACGTGCAAATCGATCGTCAAATTTTATAGGGG
>KM010109_Otidea_propinquata_KH_09_99_ITS
------CCTGCGGAAGGATCATTGCCTGTACCTTTATATAAGTACAATTCAACCTCCCGTGTACTATTCCTGTTGCTTTCAGTGAGGTTTGACTTTACCTAACCATAGCGGGGCCGGGCGGCACCTAACTCTTT--GAATTTGTTTTGTCTTTTGTCTGAGTTTAATAAATATCAATTGTTAAAACTTTCAACAACGGATCTCTTGGTTCCAGCATCGATGAAGAACGCAGCGAAATGCGAAAAGTAATGTGAATTGCAGAGCTAAGTGGAACATCGAATCTTTGAACGCACATTGCGTGTCACGGTATCCCGTGACACATGCTTTTTTGAGCGTCCAGAC-CGCAAGCTTTTTTGCTTGGTTGTGAAGCTTGAGCGATGCCTCTGTGCATGTTCACCTTTGAAATCTATCGGCGCATGTCTTTACGTTCCATTTAGCGTTACAAGTGACTCTTTCGCTTGGATTTGTAAAGCTGTGTTGCTGTGATACCTCAATATATTCGA-------CCTCAAAGAAGTAGGGATACCCGCTGAACTTAAGCATATCATTGCCTTAGTAACTGCGAGTGAAGCGGCAAAAGCTCAAATTTGAAATGTGATTTCGACCCCTCAGTTGTAATTTAGAGGATTGCCATGGTGATAGCGCCCATACGAAGTTCTTTGGAACAAGACACCAATGAGGGTGATAGTCCCGTCAGATGAAAAATGGTGCGCTTCCGATATGGCATATCCGACGAGTCGAGTTGTTTGGGAATGCAGCTCAAAATGGGTGGTAAATTTCATCTAAAGCTAAATACAGGCTGGAGACCGATAGCGAACAAGTAGAGTGATCGAAAGATGAAAAGCACTTTGAAAAGAGAGTTAAATAGTACGTGAAATTGTTGAAAGGGAAGCGCTTGAGACCAGATTCGGCTGGCTTCATCCAAATTTCTGCATGGTGTATGTGCCGTTGGTTGAGCCAGCATCGGTTCTAATGGCGGGATAAAGGTTCGAGGAATGTGGCTCCAAAATTATGCGGAGTGTTATAGCCTTGAGTGCAATGTCGCCTATTGGAAAGGACCTTCGGCTAGGATGTTGGCTAAAAGGTCTTAAGCGGCCCGTCTTGAAACACGGACCAAGGAGTCTAACATCTATGCGAGTGTTTTGGCGTGAAACCATTGCGCGTAATGAAAGTGAACG-AGGTGGGAAGGGGTGCACCATCGACCGATCCTGAAGTTTACGGAAGGATTTGAGTAGAAGCATAGCTGTTGGGACCCGAAAGATGGTGAACTATGCCTGAATAGGGTGAAGCCAGAGGAAACTCTGGTGGAGGCTCGCAGCGGTTCTGACGTGCAAATCGATCGTCAAATTTTATAGGGG
>KM010110_Otidea_propinquata_JS_08_67_ITS
---------GCGGAAGGATCATTGCCTGTACCTTTATATAAGTACAATTCAACCTCCCGTGTACTATTCCTGTTGCTTTCAGTGAGGTTTGACTTTACCTAACCATAGCGGGGCCGGGCGGCACCTAACTCTTT--GAATTTGTTTTGTCTTTTGTCTGAGTTTAATAAATATCAATTGTTAAAACTTTCAACAACGGATCTCTTGGTTCCAGCATCGATGAAGAACGCAGCGAAATGCGAAAAGTAATGTGAATTGCAGAGCTAAGTGGAACATCGAATCTTTGAACGCACATTGCGTGTCACGGTATCCCGTGACACATGCTTTTTTGAGCGTCCAGAC-CGCAAGCTTTTTTGCTTGGTTGTGAAGCTTGAGCGATGCCTCTGTGCATGTTCACCTTTGAAATCTATCGGCGCATGTCTTTACGTTCCATTTAGCGTTACAAGTGACTCTTTCGCTTGGATTTGTAAAGCTGTGTTGCTGTGATACCTCAATATAT-----------------------------------------------------TGCCTTAGTAACTGCGAGTGAAGCGGCAAAAGCTCAAATTTGAAATGTGATTTCGACCCCTCAGTTGTAATTTAGAGGATTGCCATGGTGATAGCGCCCATACGAAGTTCTTTGGAACAAGACACCAATGAGGGTGATAGTCCCGTCAGATGAAAAATGGTGCGCTTCCGATATGGCATATCCGACGAGTCGAGTTGTTTGGGAATGCAGCTCAAAATGGGTGGTAAATTTCATCTAAAGCTAAATACAGGCTGGAGACCGATAGCGAACAAGTAGAGTGATCGAAAGATGAAAAGCACTTTGAAAAGAGAGTTAAATAGTACGTGAAATTGTTGAAAGGGAAGCGCTTGAGACCAGATTCGGCTGGCTTCATCCAAATTTCTGCATGGTGTATGTGCCGTTGGTTGAGCCAGCATCGGTTCTAATGGCGGGATAAAGGTTCGAGGAATGTGGCTCCAAAATTATGCGGAGTGTTATAGCCTTGAGTGCAATGTCGCCTATTGGAAAGGACCTTCGGCTAGGATGTTGGCTAAAAGGTCTTAAGCGGCCCGTCTTGAAACACGGACCAAGGAGTCTAACATCTATGCGAGTGTTTTGGCGTGAAACCATTGCGCGTAATGAAAGTGAACG-AGGTGGGAAGGGGTGCACCATCGACCGATCCTGAAGTTTACGGAAGGATTTGAGTAGAAGCATAGCTGTTGGGACCCGAAAGATGGTGAACTATGCCTGAATAGGGTGAAGCCAGAGGAAACTCTGGTGGAGGCTCGCAGCGGTTCTGACGTGCAAATCGATCGTCAAATTTTATAGGGG
>KY498604_Otidea_pruinosa_MFLU_16_0611_ITS
AGGTGACCTGCGGAAGGATCATTATCTGTAT-----------TACAATTCTGCCCTCTGCGTACCTTTCCCGTTGCTTCCGGTATGGAGCGGCCCCGACCAGCTGTGGCCGGTGCCCATGAATGGACAAACCATTTGTATTTATTTTGCCCTCTGTCTGAACCATGTTAATAACAATCGTTAAAACTTTCAACAACGGATCTCTTGGTTCTCGCATCGATGAAGAACGCAGCGAAATGCGATAAGTAGTGTGAATTGCAGAATTCAGTGAATCATCGAATCTTTGAACGCACATTGCGCCTTCTGGTATTCCGGGAGGCATGCCTGCTCGAGCGTCAAATGTTTCAAGCTCTTTTGCTTGGTTTTGAAGGTTGAGTGTTG----------CATTCACCCTTGAAATTTACCGGCGGACTGCTTCGTGTTCCTTTCGGCGTTATAGGTAACTCTTTCGCTTGAACTCGTTGGCCTGTCCTGCCCTCACCCCCCAACTATTTTTTGGTTGACCT-CGGCTTGGTAGGGATACCCGCTGAACTTAAGCATATCATTGCCTTAGTAACTGCGAGTGAAGCGGCAAAAGCTCAAATTTGAAATCGGATGTTGACATTTGAATTGTAATTTGGAGGGATATCTTCGGAGCTGGCGCTGTCCTAAGTTCTTTGGAACCAGACATCATAGAGGGTGAGAATCCCGTGCCTGGGTGGCTGTCCAGTTTCATGTGAAGTGTCTCCGACGAGTCGAGTTGTTTGGGAATGCAGCTCAAAATGGGTGGTAAATTTCATCTAAAGCTAAATATTGGCGAGAGACCGATAGCGCACAAGTAGAGTGATCGAAAGATGAAAAGCACTTTGAAAAGAGAGTTAAACAGTACGTGAAATTGTTGAAAGGGAAGCGCTTGAGACTAGATTCGGCCGGCATCAGCTACGTTTCTACGTGGTGCACTTGCCGTCGGTTGAGCCAGCATCGATTTTGATGGCGGGATAAAGGTTTCAGGAATGTGGCTCCTCAATTTCGAGGAGTGTTATAGCCTGGAGCGCAATGCCGCCTGTCGGGAAGGACCTTTTGCTAGGATGCTGGCTAAAAGGTCTTAAGCGGCCCGTCTTGAAACACGGACCAAGGAGTCTAACATCTATGCGAGTGTTCGGGTGGAAAACCCTTGCGCGTAATGAAAGTGAACGGAGGTGGGAAGGGGTGCACCATCGACCGATCCTGATGTTTACGGAAGGATTTGAGTAGGAGCATAGCTGTTGGGACCCGAAAGATGGTGAACTATGCCTGAATAGGGTGAAGCCAGAGGAAACCTTGGTGGAAGCTCGCAGCGGTTCTGACGTGCAAATCGATCGTCAAATTTTATAGGGG
>KY498602_Otidea_pruinosa_HKAS_81819_ITS
AGGTGACCTGCGGAAGGATCATTATCTGTAT-----------TACAATTCTGCCCTCTGCGTACCTTTCCCGTTGCTTCCGGTATGGAGCGGCCCCGACCAGCTGTGGCCGGTGCCCATGAATGGACAAACCATTTGTATTTATTTTGCCCTCTGTCTGAACCATGTTAATAACAATCGTTAAAACTTTCAACAACGGATCTCTTGGTTCTCGCATCGATGAAGAACGCAGCGAAATGCGATAAGTAGTGTGAATTGCAGAATTCAGTGAATCATCGAATCTTTGAACGCACATTGCGCCTTCTGGTATTCCGGGAGGCATGCCTGCTCGAGCGTCAAATGTTTCAAGCTCTTTTGCTTGGTTTTGAAGGTTGAGTGTTG----------CATTCACCCTTGAAATTTACCGGCGGACTGCTTCGTGTTCCTTTCGGCGTTATAGGTAACTCTTTCGCTTGAACTCGTTGGCCTGTCCTGCCCTCACCCCCCAACTATTTTTTGGTTGACCT-CGGCTTGGTAGGGATACCCGCTGAACTTAAGCATATCATTGCCTTAGTAACTGCGAGTGAAGCGGCAAAAGCTCAAATTTGAAATCGGATGTTGACATTTGAATTGTAATTTGGAGGGATATCTTCGGAGCTGGCGCTGTCCTAAGTTCTTTGGAACCAGACATCATAGAGGGTGAGAATCCCGTGCCTGGGTGGCTGTCCAGTTTCATGTGAAGTGTCTCCGACGAGTCGAGTTGTTTGGGAATGCAGCTCAAAATGGGTGGTAAATTTCATCTAAAGCTAAATATTGGCGAGAGACCGATAGCGCACAAGTAGAGTGATCGAAAGATGAAAAGCACTTTGAAAAGAGAGTTAAACAGTACGTGAAATTGTTGAAAGGGAAGCGCTTGAGACTAGATTCGGCCGGCATCAGCTACGTTTCTACGTGGTGCACTTGCCGTCGGTTGAGCCAGCATCGATTTTGATGGCGGGATAAAGGTTTCAGGAATGTGGCTCCTCAATTTCGAGGAGTGTTATAGCCTGGAGCGCAATGCCGCCTGTCGGGAAGGACCTTTTGCTAGGATGCTGGCTAAAAGGTCTTAAGCGGCCCGTCTTGAAACACGGACCAAGGAGTCTAACATCTATGCGAGTGTTCGGGTGGAAAACCCTTGCGCGTAATGAAAGTGAACGGAGGTGGGAAGGGGTGCACCATCGACCGATCCTGATGTTTACGGAAGGATTTGAGTAGGAGCATAGCTGTTGGGACCCGAAAGATGGTGAACTATGCCTGAATAGGGTGAAGCCAGAGGAAACCTTGGTGGAAGCTCGCAGCGGTTCTGACGTGCAAATCCATCGTCAAATTTTATGGGGG
>KY498601_Otidea_pseudoformicarum_HKAS_101386_ITS
AGGGAACCTGCGGAAGGATCATTAGTTGCACTTCCATTGGTGGCCAATTCTACAACCTGTGTACCTTTCCTGTTGCTTCCGGTGGGGCTGTCCTCTAGCCAGCTGTGGCTGGTTCCTGCGGAAGGTAAAATCATTTGCACTGATTATGCCTTCTGTCTGAGACTTGTTTATAACAATCGTTAAAACTTTCAACAACGGATCTCTTGGTTCTCGCATCGATGAAGAACGCAGCGAAATGCGATAAGTAGTGTGAATTGCAGAATTCAGTGAATCATCGAACCTTTGAACGCACATTGCGCCTCCTGGTATTCCGGGAGGCATGCCTGTTCGAGCGTCAAAAAGTTCAAGCAATCTTGCTTGGTTTTGAAGGTCAAGTGTTGCCTTTGGGCTCATTTGGCTTTGAAATTGAGAGGCGGACCGCTTCGTACTCCACTAAGCGTTATAAATAACTTTTTCGCTTGGACACGAGAGGATGTCCTGTTCAGACTCCTTCATTTATTTATCGTTGACCTCGGATCAGGTAGGGATACCCGCTGAACTTAGCTATTTAATTGCCTTAGTAACTGCGAGTGAAGCGGCAAAAGCTCAAATTTGAAATCTGACGTTGACGTTCGAATTGTAATTTGGAGGGATATCTTCGGAGTTGGGACCGTCCTAAGTTCTTTGGAACCAGACATCATAGAGGGTGAGAATCCCGTGCCTGGATGGCTGTACCGCTCCATGTGAAGTGTCTCCGACGAGTCGAGTTGTTTGGGAATGCAGCTCAAAATGGGTGGTAAATTTCATCTAAAGCTAAATATTGGCGAGAGACCGATAGCGCACAAGTAGAGTGATCGAAAGATGAAAAGCACTTTGAAAAGAGAGTTAAACAGTACGTGAAATTGTTGAAAGGGAAGCGCTTGAGACTAGATTCAGCTGGCATCAGCCATGCTTTTGTTTGGTGCACTTGCTGTCAGTTGAGCCAGCATCGGTTCTGATGGTGGGATAAAGGTTTGAGGAATGTGGCTCTGCAACTTTGTGGAGTGTTATAGCCTCGAGCGCAATGTCACCTGTTGGGAAGGATTTTTTGCTAGGATGCTGGCTAAAAGGTTTTAAGCGGCCCGTCTTGAAACACGGACCAAGGAGTCTAACATCTATGCGAGTGTTCGGGTGAAAAACCCTTGCGCGTAATGAAAGTGAACGGAGGTGGGAAGGGGTGCACCATCGACCGATCCTGATGTTTACGGAAGGATTTGAGTAGGAGCATAGCTGTTGGGACCCGAAAGATGGTGAACTATGCCTGAATAGGGTGAAGCCAGAGGAAACTCTGGTGGAGGCTCGCAGCGGTTCTGACGTGCAAATCGATCGTCAAATTTTATAGGGG
>AF072081_Otidea_concinna_OSC_56760_ITS
--------------------------------------------CAATTCTACACACTGCGTACCATTCCTGTTGCTTCCGGTGGGGCTGCTCTTCAATTCCTTTCGACCGGGCTCTGCGGGAGGTAAAACATTGAGCTTTTATTTTACCTTCTGTCTGAATTATATCAATAACATTTGTTAAAACTTTCAACAACGGATCTCTTGGTTCTCGCATCGATGAAGAACGCAGCGAAATGCGATAAGTAGTGTGAATTGCAGAATTCAGTGAATCATCGAATCTTTGA-CGCACATTGCGCCCCATGGTATCCCGTGGGGCATGCCTTCCGGAGCGTCCACCCC-TCAAGCTTTTTTGCTTGGTTCTGGAGG-TGAACGTTTCTTGCTTTCACTTTCGCCTCCAAAATTCATTGGCGGAGTGTTTCATNTTCCATTTGGCGTTATANGTAACACTTTCCCTTGGAATTAATAAGCTGTCCTGCCCAA------------------------------------------------------------------TTGCCTTAGTAACTGCGAGTGAAGCGGCAAAAGCTCAAATTTGAAAACCGGCACAGCCG---GCAGTGTAATTTGAAGGGACATCTTCGGAGCTGGCGCCGTCTTAAGTTCTTTGGAACCGGACATCATAGAGGGTGAGAATCCCGTGCCTGGGTGGCTGTCCCGCTCCGTGTGAAGTGTCTCCGACGAGTCGAGTTGTTTGGGAATGCAGCTCAAAATGGGTGGTAAATTTCATCTAAAGCTAAATATTGGCGAGAGACCGATAGCGCACAAGTAGAGTGATCGAAAGATGAAAAGCACTTTGAAAAGAGAGTTAAATAGTACGTGAAATTGTTGAAAGGGAAGCGCTTGAGACTAGATTCAGTCGGCATCAGCTATGCTTCTGCGTGGTGCACTTGCCGTCGATTGAGCCAGCATCGGTTTTGATGGCGGGATAAAGGTTTGAGGAATGTGGCTCCCCGATTCTGGGGAGTGTTATAGCCTTGAGCGTAATGCCGCCTGTCGGGAAGGACCTTCGGCTAGGATGCTGGCGAAAAGGTCTTAAGCGGCCCGTCTTGAAACACGGACCAAGGAGTCTAACATCTATGCGAGTGTTTGGGTGGAAAACCCTTGCGCGTAATGAAAGTGAACGGAGGTGGGAAGGGGTGCACCATCGACCGATCCTGATGTTTACGGAAGGATTTGAGTAGGAGCATAGCTGTTGGGACCCGAAAGATGGTGAACTATGCCTGAATAGGGTGAAGCCAGAGGAAACTCTGGTGGAGGCTCGCAGCGGTTCTGACGTGCAAATCGATCGTCAAATTTTATAGGGG
>KM010112_Otidea_pseudoleporina_rh101910_OSC_ITS
-----------------------------------------ATGCAATTCTACACACTGCGTACCATTCCTGTTGCTTCCGGTGGGGCTGCTCTTCAATTCCTTTCGACCGGGCTCTGCGGGAGGTAAAACATTGAGCTTTTATTTTACCTTCTGTCTGAATTATATCAATAACATTTGTTAAAACTTTCAACAACGGATCTCTTGGTTCTCGCATCGATGAAGAACGCAGCGAAATGCGATAAGTAGTGTGAATTGCAGAATTCAGTGAATCATCGAATCTTTGAACGCACATTGCGCCCCATGGTATCCCGTGGGGCATGCCTTCCGGAGCGTCGACCCCTTCAAGCTTTTTTGCTTGGTTCTGGAGGCTGAGCGTTGCTTGCATGCACGTTCGCCTCCGAAATTCATTGGCGGACTGTTTCATGTTCCATTTGGCGTTATAGGTAACTCTTTCGCTTGGACTTATGAGGCTGTCCTGCCCAAACCCCCC-ATCATTCCATTTCGA--CCT--------------------------------------TTGCCTTAGTAACTGCGAGTGAAGCGGCAAAAGCTCAAATTTGAAAACCGGCACAGCCG---GCAGTGTAATTTGAAGGGACATCTTCGGAGCTGGCGCCGTCTTAAGTTCTTTGGAACCGGACATCATAGAGGGTGAGAATCCCGTGCCTGGGTGGCTGTCCCGCTCCGTGTGAAGTGTCTCCGACGAGTCGAGTTGTTTGGGAATGCAGCTCAAAATGGGTGGTAAATTTCATCTAAAGCTAAATATTGGCGAGAGACCGATAGCGCACAAGTAGAGTGATCGAAAGATGAAAAGCACTTTGAAAAGAGAGTTAAATAGTACGTGAAATTGTTGAAAGGGAAGCGCTTGAGACTAGATTCAGTCGGCATCAGCTATGCTTCTGCGTGGTGCACTTGCCGTCGATTGAGCCAGCATCGGTTTTGATGGCGGGATAAAGGTTTGAGGAATGTGGCTCCCCGATTCTGGGGAGTGTTATAGCCTTGAGCGTAATGCCGCCTGTCGGGAAGGACCTTCGGCTAGGATGCTGGCGAAAAGGTCTTAAGCGGCCCGTCTTGAAACACGGACCAAGGAGTCTAACATCTATGCGAGTGTTTGGGTGGAAAACCCTTGCGCGTAATGAAAGTGAACGGAGGTGGGAAGGGGTGCACCATCGACCGATCCTGATGTTTACGGAAGGATTTGAGTAGGAGCATAGCTGTTGGGACCCGAAAGATGGTGAACTATGCCTGAATAGGGTGAAGCCAGAGGAAACTCTGGTGGAGGCTCGCAGCGGTTCTGACGTGCAAATCGATCGTCAAATTTTATAGGGG
>KM010113_Otidea_pseudoleporina_Moorefun_14_ITS
------------------------------------------TGCAATTCTACACACTGCGTACCATTCCTGTTGCTTCCGGTGGGGCTGCTCTTCAATTCCTTTCGACCGGGCTCTGCGGGAGGTAAAACATTGAGCTTTTATTTTACCTTCTGTCTGAATTATATCAATAACATTTGTTAAAACTTTCAACAACGGATCTCTTGGTTCTCGCATCGATGAAGAACGCAGCGAAATGCGATAAGTAGTGTGAATTGCAGAATTCAGTGAATCATCGAATCTTTGAACGCACATTGCGCCCCATGGTATCCCGTGGGGCATGCCTTCCGGAGCGTCGACCCCTTCAAGCTTTTTTGCTTGGTTCTGGAGGCTGAGCGTTGCTTGCATGCACGTTCGCCTCCGAAATTCATTGGCGGACTGTTTCATGTTCCATTTGGCGTTATAGGTAACTCTTTCGCTTGGACTTATGAGGCTGTCCTGCCCAAACCCCCC-ATCAT-----------------------------------------------------TTGCCTTAGTAACTGCGAGTGAAGCGGCAAAAGCTCAAATTTGAAAACCGGCACAGCCG---GCAGTGTAATTTGAAGGGACATCTTCGGAGCTGGCGCCGTCTTAAGTTCTTTGGAACCGGACATCATAGAGGGTGAGAATCCCGTGCCTGGGTGGCTGTCCCGCTCCGTGTGAAGTGTCTCCGACGAGTCGAGTTGTTTGGGAATGCAGCTCAAAATGGGTGGTAAATTTCATCTAAAGCTAAATATTGGCGAGAGACCGATAGCGCACAAGTAGAGTGATCGAAAGATGAAAAGCACTTTGAAAAGAGAGTTAAATAGTACGTGAAATTGTTGAAAGGGAAGCGCTTGAGACTAGATTCAGTCGGCATCAGCTATGCTTCTGCGTGGTGCACTTGCCGTCGATTGAGCCAGCATCGGTTTTGATGGCGGGATAAAGGTTTGAGGAATGTGGCTCCCCGATTCTGGGGAGTGTTATAGCCTTGAGCGTAATGCCGCCTGTCGGGAAGGACCTTCGGCTAGGATGCTGGCGAAAAGGTCTTAAGCGGCCCGTCTTGAAACACGGACCAAGGAGTCTAACATCTATGCGAGTGTTTGGGTGGAAAACCCTTGCGCGTAATGAAAGTGAACGGAGGTGGGAAGGGGTGCACCATCGACCGATCCTGATGTTTACGGAAGGATTTGAGTAGGAGCATAGCTGTTGGGACCCGAAAGATGGTGAACTATGCCTGAATAGGGTGAAGCCAGAGGAAACTCTGGTGGAGGCTCGCAGCGGTTCTGACGTGCAAATCGATCGTCAAATTT--------
>AF072080_Otidea_concinna_OSC_56809_ITS
--------------------------------------------CAATTCTACACACTGCGTACCATTCCTGTTGCTTCCGGTGGGGCTGCTCTTCAATTCCTTTCGACCGGGCTCTGCGGGA-GTAAAACATTGAGCTTTTATTTAANCTTCTGTCTGAATTATATCAATAANANTTGTTAAAACTTTCAACAACGGATCTCTTGGTTCTC-CATCGATCAAGAACGCANCNAAATGCGANAAGTACTGTGAATNGCACAATTCATTNAATCATCCAATCTTTGAACGC-CATTNCGCCCCATGGTATCCCCTGGGGCATGCCTTCCGGAACGTCTAACCTTTCAANCTTTATTNTGTCGGAGCTGGAGCTGAACCTTGCTTGC-TTCACTTTCCCCNCCNNANATCCATGGCGGAC-GTTTCATTTTCCATTTGGCGTTATAGGNAACTCTTNCC-TTGGAATTATNNAGNTNTCCTNCCA--------------------------------------------------------------------TTGCCTTAGTAACTGCGAGTGAAGCGGCAAAAGCTCAAATTTGAAAACCGGCACAGCCG---GCAGTGTAATTTGAAGGGACATCTTCGGAGCTGGCGCCGTCTTAAGTTCTTTGGAACCGGACATCATAGAGGGTGAGAATCCCGTGCCTGGGTGGCTGTCCCGCTCCGTGTGAAGTGTCTCCGACGAGTCGAGTTGTTTGGGAATGCAGCTCAAAATGGGTGGTAAATTTCATCTAAAGCTAAATATTGGCGAGAGACCGATAGCGCACAAGTAGAGTGATCGAAAGATGAAAAGCACTTTGAAAAGAGAGTTAAATAGTACGTGAAATTGTTGAAAGGGAAGCGCTTGAGACTAGATTCAGTCGGCATCAGCTATGCTTCTGCGTGGTGCACTTGCCGTCGATTGAGCCAGCATCGGTTTTGATGGCGGGATAAAGGTTTGAGGAATGTGGCTCCCCGATTCTGGGGAGTGTTATAGCCTTGAGCGTAATGCCGCCTGTCGGGAAGGACCTTCGGCTAGGATGCTGGCGAAAAGGTCTTAAGCGGCCCGTCTTGAAACACGGACCAAGGAGTCTAACATCTATGCGAGTGTTTGGGTGGAAAACCCTTGCGCGTAATGAAAGTGAACGGAGGTGGGAAGGGGTGCACCATCGACCGATCCTGATGTTTACGGAAGGATTTGAGTAGGAGCATAGCTGTTGGGACCCGAAAGATGGTGAACTATGCCTGAATAGGGTGAAGCCAGAGGAAACTCTGGTGGAGGCTCGCAGCGGTTCTGACGTGCAAATCGATCGTCAAATTTTATAGGGG
>HKAS5670_ITS_KONG
--------------------------------------------------------------------------------------------------------------------------------------------------------------------------------------------------------------------------------------------------------------------------------------------------------------------------------------------------------------------------------------------------------------------------------------------------------------------------------------------------------------------------------------------------------------------------------------------------------------------------------------------------------------------------------AAGTTCTTTGGAACTGGACGTCACAGAGGGTGAGAATCCCGTGCCTGGATGGCTGTCCAGCTCCATGTGAGGTGTCTCCGACGAGTCGAGTTGTTTGGGAATGCAGCTCAAAATGGGTGGTAAATTTCATCTAAAGCTAAATACTGGCGAGAGACCGATAGCGCACAAGTAGAGTGATCGAAAGATGAAAAGCACTTTGAAAAGAGAGTTAAAAAGTACGTGAAATTGTTGAAAGGGAAGCGCTTGAGACCAGACTCAACCTTCATCAGCTGTGCTTTTGTGCAGTGCACTTGCCGTGGGTTGGGCCAGCATCGGTTTCGACGGTGGGATAAAGGTTCGAGGAATGTGGCTCCCCGATTTCGGGGAGTGTTATAGCCCTGAGCGCAATGCCACCTGTTGGGAAGGACCTTCCGCTAGGATGCTGGCGCAATGGTCTTAAGCGGCCCGTCTTGAAACACGGACCAAGGAGTCTAACATCTATGCGAGTGTTCGGGTGGAAAACCCTTGCGCGTAATGAAAGTGAACGGAGGTGGGAAGGGGTGCACCATCGACCGATCCTGATGTCTTCGGAAGGATTTGAGTAGGAGCATAGCTGTTGGGACCCGAAAGATGGTGAACTATGCCTGAATAGGGTGAAGCCAGAGGAAACTCTGG-----------------------------------------------------
>KF717583_Otidea_rainierensis_A_H_Smith_30553_ITS
AGGTGACCTGCGGAAGGATCATTATATGTACCTTAATTGAAATACAGTTCAACACCCTGTGTACCCTTCCTGTTGCTTCCTTGGGGGCTCG-------CTAGCTGAGGTTGGCTTCCGTGGAAGATAAAACCATTTGCATTTGTCTTGCCTTCTGTCTGAATCATGTTTATAACAAATGTTAAAACTTTCAACAACGGATCTCTTGGTTCTCGCATCGATGAAGAACGCAGCGAAATGCGATAAGTAGTGTGAATTGCAGAATTCAGTGAATCATCGAATCTTTGAACGCACATTGCGCCTCCTGGTATTCCGGGAGGCATGCCTGTCCGCGCAC--GCTCATTCAGGGTGCC----TTGGTATTGAAGGTCGAATGTTGCTCATATGTTTGTTCGTCTTTAAAATTTACAGGCGGGCGACTTCAAGTCCTTTTCAGCGTTGTAAGTAACTCTTTCGCTAGGACTTTGTGGCTTGTCCAGCCTTGACCTCC-AATTACCCAGTGGATGGTCGCGGATCAGGTAGGGATACCCGCTGAACTTAAGCATATCATTGCCTTAGTAACTGCGAGTGAAGCGGCAAAAGCTCAAATTTGAAATCTGACGTTGACGTCCGAGTTGTAATTTGGAGGGATATCTTCGGAGCTGACACCGTCCTAAGTTCTTTGGAACCAGACATCATAGAGGGTGAGAATCCCGTGCCTGGATGACTGTCCTGCTCCATGTGAAGTGTCTCCGACGAGTCGAGTTGTTTGGGAATGCAGCTCAAAATGGGTGGTAAATTTCATCTAAAGCTAAATATTGGCGAGAGACCGATAGCGCACAAGTAGAGTGATCGAAAGATGAAAAGCACTTTGAAAAGAGAGTTAAATAGTACGTGAAATTGTTGAAAGGGAAGCGCTTGAGACTTCATTCAGCTGACTTCACCCACATTTTTATGTGGTGCACTTACTGTCGGTTGGGCCAGCATCGATTCTGACGACGGGATAAAGGTTTCAGGAATGTGGCTCCCTAATTATGGGGAGTGTTAAAGCCTGGAGCGTAATGCCGCCAGTTGGGAAGGAGAAATGGCAAGGATGCTGGCAGAAAGGTCTTAAGCGGCCCGTCTTGAAACACGGACCAAGGAGTCTAACATCTATGCAAGTGTTCGGGTGGAAAACCCTTGCGCGTAATGAAAGTGAATGTAGGTGAGATGTGAAGCATCACCGACCGATCCCGATGTTTACGGAAGGATTTGAGTAGGAGCATAGATGTTGGGACCCGAAAGATGGTGAACTATGCCTGAATAGGGTGAAGCCAGAGGAAACCTTGGTGGAAGCTCGCAGCGGTTCTGACGTGCAAATCGATCGTCAAATTTTATAGGGG
>KF717579_Otidea_rainierensis_MICH_14409_ITS
------------------------------------ATTGAATACAGTTCAACACCCTGTGTACCCTTCCTGTTGCTTCCTTGGGGGCTCG-------CTAGCTGAGGTTGGCTTCCGTGGAAGATAAAACCATTTGCATTTGTCTTGCCTTCTGTCTGAATCATGTTTATAACAAATGTTAAAACTTTCAACAACGGATCTCTTGGTTCTCGCATCGATGAAGAACGCAGCGAAATGCGATAAGTAGTGTGAATTGCAGAATTCAGTGAATCATCGAATCTTTGAACGCACATTGCGCCTCCTGGTATTCCGGGAGGCATGCCTGTCCGCGCAC--GCTCATTCAGGGTGCC----TTGGTATTGAAGGTCGAATGTTGCTCATATGTTTGTTCGTCTTTAAAATTTACAGGCGGGCGACTTCAAGTCCTTTTTAGCGTTGTAAGTAACTCTTTCGCTAGGACTTTGTGGTTTGTCCAGCCTTGACCTCC-AATTACCCAGTGGATGGTCGCGGATCAGGTAGGGATACCCGCTGA----------------------------------------------------------------------------------------------------------------------------------------------------------------------------------------------------------------------------------------------------------------------------------------------------------------------------------------------------------------------------------------------------------------------------------------------------------------------------------------------------------------------------------------------------------------------------------------------------------------------------------------------------------------------------------------------------------------------------------------------------------------------------------------------------------------------------------------------------------
>AF072088_Otidea_rainierensis_NSW_6354_ITS
--------------------------------------------CAGTTCAACACCCTGCGTACCCTTCCTGTTGCTTCCTTGGGGGCTTG-------CTAGCTGAGGTTGGCTTCCGTGAAAGATAAAACTATTTGCATTTGTCTTGCCTTCTGTCTGAATCATGTTTATAACAAATGTTAAAACTTTCAACAACGGATCTCTTGGTTCTCGCATCGATGAAGAACGCAGCGAAATGCGATAAGTAGTGTGAATTGCAGAATTCAGTGAATCATCGAATCTTTGAACGCACATTGCGCCTCCTGGTATTCCGGGAGGCATGCCTGTCCGCGCAC--GCTCATTCAGGGTGCT----TTGGTACTGAAGGTCGAATGTTGCTCATATGTTTGTTCGTCTTTAAAATTTACAGGCGGGCGACTTCAAGTCCTTTATAGCGTTGTAAGTAACTCTTTCGCTAGGACTTGGTGGCTTGTCCAGCCTCG------------------------------------------------------------------TTGCCTTAGTAACTGCGAGTGAAGCGGCAAAAGCTCAAATTTGAAATCTGACGTTGACGTCCGAGTTGTAATTTGGAGGGATATCTTCGGAGCTGGCGCTGTCCTAAGTTCTTTGGAACCAGACATCATAGAGGGTGAGAATCCCGTGCCTGGATAGCTGTCCTGCTCCATGTGAAGTGTCTCCGACGAGTCGAGTTGTTTGGGAATGCAGCTCAAAATGGGTGGTAAATTTCATCTAAAGCTAAATATTGGCGAGAGACCGAT-GCGCACAAGTAGAGTGATCGAAAGATGAAAAGCACTTTGAAAAGAGAGTTAAATAGTACGTGAAATTGTTGAAAGGGAAGCGCTTGGGACTATATACAGCCGGCATCAGCCACGTTTTTACGTGGTGCACTACAAGTCGGTTGAGCCAGCATCGGTTCTGACGGCGGGATAAAGGTTTCAGGAATGTGGCTCCCCAATTATCGGGAGTGTTAAAGCCTGGAGCGCAATGCCGCCAGTTGGGAAGGCTAATTCGCATGGATGCTGGCTAAATGGTCT-------------------------------------------------------------------------------------------------------------------------------------------------------------------------------------------------------------------------------------------------------------------------------
>AF072087_Otidea_rainierensis_OSC_56829_ITS
--------------------------------------------CAGTTCAACACCCTGCGTACCCTTCCTGTTGCTTCCTTGGGGGCTTG-------CTAGCTGAGGTTGGCTTCCGTGAAAGATAAAACTATTTGCATTTGTCTTGCCTTCTGTCTGAATCATGTTTATAACAAATGTTAAAACTTTCAACAACGGATCTCTTGGTTCTCGCATCGATGAAGAACGCAGCGAAATGCGATAAGTAGTGTGAATTGCAGAATTCAGTGAATCATCGAATCTTTGAACGCACATTGCGCCTCCTGGTATTCCGGGAGGCATGCCTGTCCGCGCAC--GCTCATTCAGGGTGCT----TTGGTACTGAAGGTCGAATGTTGCTCATATGTTTGTTCGTCTTTAAAATTTACAGGCGGGCGACTTCAAGTCCTTTATAGCGTTGTAAGTAACTCTTTCGCTAGGACTTGGTGGATTGTCCAGCCTCG------------------------------------------------------------------TTGCCTTAGTAACTGCGAGTGAAGCGGCAAAAGCTCAAATTTGAAATCTGACGTTGACGTCCGAGTTGTAATTTGGAGGGATATCTTCGGAGCTGGCGCTGTCCTAAGTTCTTTGGAACCAGACATCATAGAGGGTGAGAATCCCGTGCCTGGATAGCTGTCCTGCTCCATGTGAAGTGTCTCCGACGAGTCGAGTTGTTTGGGAATGCAGCTCAAAATGGGTGGTAAATTTCATCTAAAGCTAAATATTGGCGAGAGACCGATAGCGCACAAGTAGAGTGATCGAAAGATGAAAAGCACTTTGAAAAGAGAGTTAAATAGTACGTGAAATTGTTGAAAGGGAAGCGCTTGGGACTATATACAGCCGGCATCAGCCACGTTTTTACGTGGTGCACTACAAGTCGGTTGAGCCAGCATCGGTTCTGACGGCGGGATAAAGGTTTCAGGAATGTGGCTCCCCAATTATCGGGAGTGTTAAAGCCTGGAGCGCAATGCCGCCAGTTGGGAAGGCTAATTCGCATGGATGCTGGCTAA----------------------------------------TGTAT-----------------------------------------------------------------------------------------------------------------------------------------------------------------------------------------------------------------------------------------
>HMAS61360_ITS_XYY
GTAGTACCTGCGGAAGGA-CATTATATGTACCTTCATTGTAATACAATTCTACACTCTGCGTATCGTTCCTGTTGCTTCCGGTGGAGCCTG-------CTGGCCAAGGTTGGTTTCCACGGGAGGTAAAACTATTTGCATTTATTTTGCTTTCTGTCTGAATCATGTTAATAACAAATGTTAAAACTTTCAACAACGGATCTCTTGGTTCTCGCATCGATGAAGAACGCAACGAAATGCGATAAGTAGTGTGAATTGCAGAATTCAGTGAATCATCGAATCTTTGAACGCACATTGCGCCTCCTGGTATTCCGGGAGGCATGCCTGTCCGAGCAC--AAACGATCAGGGTGCTCAGGTTGGTTCTGAAGGTTGAGTGTTGCCCATGTGCTCATTCACCTTTGAAATTTACAGGCGGGCGGCTTCATGTCCTTTTTAACGTTATAGGAAACTCTTTCACTAGGACTTGGTAGCTGGTCCTGCCTTAACCCCCCATTTACC-ACAAATTGGTCGCGGATCAGGTAGGGATACCCGCTGAACTTAAGCATATCA---------TAACTGCGAGTGAAGCGGCAAAAGCTCAAATTTGAAATCTGACGTTGACGTCCGAGTTGTAATTTGGAGGGATATCTTCGGAGCTGGCGCCGTCCTAAGTTCTTTGGAACCAGACATCATAGAGGGTGAGAATCCCGTGCCTGGATGGCTGTCCTGCTCCATGTGAAGTGTCTCCGACGAGTCGAGTTGTTTGGGAATGCAGCTCAAAATGGGTGGTAAATTTCATCTAAAGCTAAATATTGGCGAGAGACCGATAGCGCACAAGTAGAGTGATCGAAAGATGAAAAGCACTTTGAAAAGAGAGTTAAATAGTACGTGAAATTGTTGAAAGGGAAGCGCTTGAGACTAGATTCGGCCGGCATCAGCGACGTTTTTACGTAGTGCACTTGCCGTCGGTTGAGCCAGCATCGGTTCTGATGGTGGGATAAAGGTTTCAGGAATGTGGCTCCTCGATTTCGGGGAGTGTTATAGCCTGGAGCGCAATGCCGCCTGTTGGGAAGGACCTTTCGCTAGGATGCTGGC-----------------------------------------------------------------------------------------------------------------------------------------------------------------------------------------------------------------------------------------------------------------------------------------
>AF072063_Otidea_smithii_OSC_56799_ITS
--------------------------------------------CAATTCTACACTCTGCGTACCTTTCCTGTTGCTTCCGGTCGGGTTCGGTTAGGCGCTACCTTGGCTTGTCCCTACGGGAGGTCAAACCATTTGTATTTATTTTGCCTTCTGTCTGAATCATGTTAATAACAATCGTTAAAACTTTCAACAACGGATCTCTTGGTTCTCGCATCGATGAAGAACGCAGCGAAATGCGATAAGTAGTGTGAATTGCAGAATTCAGTGAATCATCGAATCTTTGAACGCACATTGCGCCTCCTGGTATTCCGGGAGGCATGCCTGTTCGAGCGTCAGATATTTCAAGCTCTTTTGCTTGGTCTTGGAGGTTGAGTGTTGCTCTTGTACTCATTCACCTTTGAAATTTACAGGCGGATTG-GTCGTGTTCCTTTTGGCGTTATAGGTAACTCTTTCGCTTGGACTCGGTCGTCTGTCCTGCCCTA------------------------------------------------------------------TTGCCTTAGTAACTGCGAGTGAAGCGGCAAAAGCTCAAATTTGAAATCTGACGTTGACGTTCGAATTGTAATTTGGAGGGATATCTTCGGAGCTGGCGCTGTTCTAAGTTCTTTGGAACCAGACATCAAAGAGGGTGAGAATCCCGTGCCTGAACGGCTGTCCCGCTCCATGTGAAGTGTCTCCGACGAGTCGAGTTGTTTGGGAATGCAGCTCAAAATGGGTGGTAAATTTCATCTAAAGCTAAATATTGGCGAGAGACCGATAGCGCACAAGTAGAGTGATCGAAAGATGAAAAGCACTTTGAAAAGAGAGTTAAACAGTACGTGAAATTGTTGAAAGGGAAGCGCTTGAGACTAGATTCGACCGGCATCAGCTGCGTTTTTACGTGGTGCACTTGCCGTCGGTTGAGCCAGCATCGGTTTCGATGGCAGGATAAAGGTTTCAGGAATGTGGCTCCTCATTTTCGAGGAGTGTTATAGCCTGGAGCGCAATGCTGCCTGTTGGGAAGGACCTTTTGCTAGGATGCTGGCTAAAAGGTCTTAAGCGGCCCGTCTTGAAACACGGACCAAGGAGTCTAACATCTATGCGAGTGTTCGGGTGGAAAACCCTTGCGCGTAATGAAAGTGAACGGAGGTGGGAAGGGGTGCACCATCGACCGATCCCGATGTTTACGGAAGGATTTGAGTAGGAGCATAGCTGTTGGGACCCGAAAGATGGTGAACTATGCCTGAATAGGGTGAAGCCAGAGGAAACCTTGGTGGAAGCTCGCAGCGGTTCTGACGTGCAAATCGATCGTCAAATTTTATAGGGG
>JN942771_Otidea_smithii_S_ecv3345_ITS
AGGTGACCTGCGGAAGGATCATTATCTGTACCTTCGTCGTAATACAATTCTACACTCTGCGTACCTTTCCTGTTGCTTCCGGTCGGGTTCGGTTAGGCGCTACCTTGGCTTGTCCCTACGGGAGGTCAAACCATTTGTATTTATTTTGCCTTCTGTCTGAATCATGTTAATAACAATCGTTAAAACTTTCAACAACGGATCTCTTGGTTCTCGCATCGATGAAGAACGCAGCGAAATGCGATAAGTAGTGTGAATTGCAGAATTCAGTGAATCATCGAATCTTTGAACGCACATTGCGCCTCCTGGTATTCCGGGAGGCATGCCTGTTCGAGCGTCAGATATTTCAAGCTCTTTTGCTTGGTCTTGGAGGTTGAGTGTTGCTCTTGTACTCATTCACCTTTGAAATTTACAGGCGGATTGCGTCGTGTTCCTTTTGGCGTTATAGGTAACTCTTTCGCTTGGACTCGGTCGTCTGTCCTGCCCTAACCCC-CAACTATTTTGAC-----------------------------------------------TTGCCTTAGTAACTGCGAGTGAAGCGGCAAAAGCTCAAATTTGAAATCTGACGTTGACGTTCGAATTGTAATTTGGAGGGATATCTTCGGAGCTGGCGCTGTTCTAAGTTCTTTGGAACCAGACATCAAAGAGGGTGAGAATCCCGTGCCTGAACGGCTGTCCCGCTCCATGTGAAGTGTCTCCGACGAGTCGAGTTGTTTGGGAATGCAGCTCAAAATGGGTGGTAAATTTCATCTAAAGCTAAATATTGGCGAGAGACCGATAGCGCACAAGTAGAGTGATCGAAAGATGAAAAGCACTTTGAAAAGAGAGTTAAACAGTACGTGAAATTGTTGAAAGGGAAGCGCTTGAGACTAGATTCGACCGGCATCAGCTGCGTTTTTACGTGGTGCACTTGCCGTCGGTTGAGCCAGCATCGGTTTCGATGGCAGGATAAAGGTTTCAGGAATGTGGCTCCTCAATTTCGAGGAGTGTTATAGCCTGGAGCGCAATGCTGCCTGTTGGGAAGGACCTTTTGCTAGGATGCTGGCTAAAAGGTCTTAAGCGGCCCGTCTTGAAACACGGACCAAGGAGTCTAACATCTATGCGAGTGTTCGGGTGGAAAACCCTTGCGCGTAATGAAAGTGAACGGAGGTGGGAAGGGGTGCACCATCGACCGATCCCGATGTTTACGGAAGGATTTGAGTAGGAGCATAGCTGTTGGGACCCGAAAGATGGTGAACTATGCCTGAATAGGGTGAAGCCAGAGGAAACCTTGGTGGAAGCTCGCAGCGGTTCTGACGTGCAAATCGATCGTCAAATTTTATAGGGG
>EU669213_Otidea_smithii_OSC_56823_ITS
AGGTGACCTGCGGAAGGATCATTATCTGTACCTTCGTCGTAATACAATTCTACACTCTGCGTACCTTTCCTGTTGCTTCCGGTCGGGTTCGGTTAGGCGCTACCTTGGCTTGTCCCTACGGGAGGTCAAACCATTTGTATTTATTTTGCCTTCTGTCTGAATCATGTTAATAACAATCGTTAAAACTTTCAACAACGGATCTCTTGGTTCTCGCATCGATGAAGAACGCAGCGAAATGCGATAAGTAGTGTGAATTGCAGAATTCAGTGAATCATCGAATCTTTGAACGCACATTGCGCCTCCTGGTATTCCGGGAGGCATGCCTGTTCGAGCGTCAGATATTTCAAGCTCTTTTGCTTGGTCTTGGAGGTTGAGTGTTGCTCTTGTACTCATTCACCTTTGAAATTTACAGGCGGATTGCGTCGTGTTCCTTTTGGCGTTATAGGTAACTCTTTCGCTTGGACTCGGTCGTCTGTCCTGCCCTAACCCC-CAACTATTTTGACGTTTGACTCGGATCAGGTAGGGATACCCGCTGAACTTAAGCATATCATTGCCTTAGTAACTGCGAGTGAAGCGGCAAAAGCTCAAATTTGAAATCTGACGTTGACGTTCGAATTGTAATTTGGAGGGATATCTTCGGAGCTGGCGCTGTTCTAAGTTCTTTGGAACCAGACATCAAAGAGGGTGAGAATCCCGTGCCTGAACGGCTGTCCCGCTCCATGTGAAGTGTCTCCGACGAGTCGAGTTGTTTGGGAATGCAGCTCAAAATGGGTGGTAAATTTCATCTAAAGCTAAATATTGGCGAGAGACCGATAGCGCACAAGTAGAGTGATCGAAAGATGAAAAGCACTTTGAAAAGAGAGTTAAACAGTACGTGAAATTGTTGAAAGGGAAGCGCTTGAGACTAGATTCGACCGGCATCAGCTGCGTTTTTACGTGGTGCACTTGCCGTCGGTTGAGCCAGCATCGGTTTCGATGGCAGGATAAAGGTTTCAGGAATGTGGCTCCTCAATTTCGAGGAGTGTTATAGCCTGGAGCGCAATGCTGCCTGTTGGGAAGGACCTTTTGCTAGGATGCTGGCTAAAAGGTCTTAAGCGGCCCGTCTTGAAACACGGACCAAGGAGTCTAACATCTATGCGAGTGTTCGGGTGGAAAACCCTTGCGCGTAATGAAAGTGAACGGAGGTGGGAAGGGGTGCACCATCGACCGATCCCGATGTTTACGGAAGGATTTGAGTAGGAGCATAGCTGTTGGGACCCGAAAGATGGTGAACTATGCCTGAATAGGGTGAAGCCAGAGGAAACCTTGGTGGAAGCTCGCAGCGGTTCTGACGTGCAAATCGATCGTCAAATTTTATAGGGG
>AF072062_Otidea_smithii_OSC_56753_ITS
--------------------------------------------CAATTCTACACTCTGCGTACCTTTCCTGTTGCTTCCGGTCGGGTTCGGTTAGGCGCTACCTTGGCTTGTCCCTACGGGAGGTCAAACCATTTGTATTTATTTTGCCTTCTGTCTGAATCATGTTAATAACAATCGTTAAAACTTTCAACAACGGATCTCTTGGTTCTCGCATCGATGAAGAACGCAGCGAAATGCGATAAGTAGTGTGAATTGCAGAATTCAGTGAATCATCGAATCTTTGAACGCACATTGCGCCTCCTGGTATTCCGGGAGGCATGCCTGTTCGAGCGTCAGATATTTCAAGCTCTTTTGCTTGGTCTTGGAGGTTGAGTGTTGCTCTTGTACTCATTCACCTTTGAAATTTACAGGCGGATTGCGTCGTGTTCCTTTTGGCGTTATAGGTAACTCTTTCGCTTGGACTCGGTCGTCTGTCCTGCCCTA------------------------------------------------------------------TTGCCTTAGTAACTGCGAGTGAATCGGCAAAAGCTCAAATTTGAAATCTGACGTTGACGTTCGAATTGTAATTTGGAGG-ATATCTTCGGAGCTGGCGCTGTTCTAAGTTCTTTGGAACCAGACATCAAAGAGGGTGAGAATCCCGTGCCTGAACGGCTGTCCCGCTCCATGTGAA-TGTCTCCGACGAGTCGAGTTGTTTGGGAATGCAGCTCAAAATGGGTGGTAAATTTCATCTAAAGCTAAATATTGGCGAGAGACCGATAGCGCACAAGTAGAGTGATCGAAAGATGAAAAGCACTTTGAAAAGAGAGTTAAACAGTACGTGAAATT-TTGAAAGGGAAGCGCTTGAGACTAGATTCGACCGGCATCAGCTGCGTTTTTACGTGGTGCACTTGCCGTCGGTTGAGCCAGCATCGGTTTCGATGGCAGGATAAAGGTTTCAGGAATGTGGCTCCTCAATTTCGAAGAGTGTTATAGCCTGGAGCGCAATGCTGCCTGTTGGGAAAGACCTTTTGCTAGGATGCTGGCTAAAAGGTCT-------------------------------------------------------------------------------------------------------------------------------------------------------------------------------------------------------------------------------------------------------------------------------
>AF072060_Otidea_smithii_OSC_56811_ITS
--------------------------------------------CAATTCTACACTCTGCGTACCTTTCCTGTTGCTTCCGGTCGGGTTCGGTTAGGCGCTACCTTGGCTTGTCCCTACGGGAGGTCAAACCATTTGTATTTATTTTGCCTTCTGTCTGAATCATGTTAATAACAATCGTTAAAACTTTCAACAACGGATCTCTTGGTTCTCGCATCGATGAAGAACGCAGCGAAATGCGATAAGTAGTGTGAATTGCAGAATTCAGTGAATCATCGAATCTTTGAACGCACATTGCGCCTCCTGGTATTCCGGGAGGCATGCCTGTTCGAGCGTCAGATATTTCAAGCTCTTTTGCTTGGTCTTGGAGGTTGAGTGTTGCTCTTGTACTCATTCACCTTTGAAATTTACAGGCGGATTGCGTCGTGTTCCTTTTGGCGTTATAAGNAACTCTTTCGCTTGGACTCGGTCGTCTGTCCTGCCCTA------------------------------------------------------------------NTGCCTTAGTAACTGCGAGAGAAGCGGCAAAAGCTCAAATTTGAAATCTGACGTTGACGTTCGAATTGTAATTTGGAGGGATATCTTCGGAGCTGGCGCTGTTCTAAGTTCTTTGGAACCAGACATCAAAGAGGGTGAGAATCCCGTGCCTGAACGGCTGTCCCGCTCCATGTGAAGTGTCTCCGACGAGTCGAGTTGTTTGGGAATGCAGCTCAAAATGGGTGGTAAATTTCATCTAAAGCTAAATATTGGCGAGAGACCGATAGCGCACAAGTAGAGTGATCGAAAGATGAAAAGCACTTTGAAAAGAGAGTTAAACAGTACGTGAAATTGTTGAAAGGGAAGCGCTTGAGACTAGATTCGACCGGCATCAGCTGCGTTTTTACGTGGTGCACTTGCCGTCGGTTGAACCAGCATCGGTTTCGATGGCAGGATAAAGGTTTCAGGAATGTGGCNCCTCAATTTCGAGGAGTGTTATAGCCTGGAGCGCAATGCTGCCTGTTGGGAAGGACCTTNTGCTAGGATGCTGGCTAAAAGTCT--------------------------------------------------------------------------------------------------------------------------------------------------------------------------------------------------------------------------------------------------------------------------------
>KY498603_Otidea_stipitata_HKAS_87865_ITS
AGGTGACCTGCGGAAGGATCATTATCTGTACCTTTGTTGTAATACAATTCCACATTCTGCGTATTACTCCTGTTGCTTCCGGCGGAGGC--GTCTTGATTAGCCGATGTTGGTTCCCACGGGAGGTAAAACCATTTGCATTTGTTTTGCCTTCTGTCTGAATTTTGTCAATAATAATTGTTAAAACTTTCAACAACGGATCTCTTGGTTCTCGCATCGATGAAGAACGCAGCGAAATGCGATAAGTAGTGTGAATTGCAGAATTCAGTGAATCATCGAATCTTTGAACGCACATTGCGCCTCCTGGTATTCCGGGAGGCATGCCTGTTCGAGCGTCAAAAACTTCAAGTATTTATGCTTGGTTCTGAAGGTTGAGTGTTGTCTGTTTACTCGCTCACCTTTGAAATTAGCAGGCGAACAGCCTCATGTTCCTTTTAGCGGTATAGGTTACTCTTTCGCTTGGACTTGTGGATCTGTTTTGCCTTA-CCTC-CCATTATTTTTAGGTTTGACTCGGATCAGGTAGGGATACCCGCTGAACTTAAGCATATCA-------------------------------------------------------------------------------------------------------------TCCT---------------------------------------------------GCTCCATGTGAAGTGTCTCAGACGAGTCGAGTTGTTTGGGAATGCAGCTCAAAATGGGTGGTAAATTTCATCTAAAGCTAAATATTGGCGAGAGACCGATAGCGCACAAGTAGAGTGATCGAAAGATGAAAAGCACTTTGAAAAGAGAGTCAAATAGTACGTGAAATTGTTGAAAGGGAAGCGCTTGAGACTAGATTCAGCTGACATCAGCCATGTTTTTATGTGGTGCACTTGCCGTCGGTTGAGCCAGCATCGGTTTTGATGGCGGGATAAAGGTTTTAGGAATGTGGCTCTACCATCTGGTGGAGTGTTATAGCCTGAAGCGCAATGTCGCCTGTCGGGAAGGACCTTATGCTAGGATGCTGGCTAAAAGGTCTTAAGCGGCCCGTCTTGAAACACGGACCAAGGAGTCTAACATCTATGCGAGTGTTCGGGTGGAAAACCCTTGCGCGTAATGAAAGTGAACGGAGGTGGGAAGGGGTGCACCATCGACCGATCCTGATGTTTACGGAAGGATTTGAGTAGGAGCATAGCTGTTGGGACCCGAAAGATGGTGAACTATGCCTGAATAGGGTGAAGCCAGAGGAAACCTTGGTGGAAGCTCGCAGCGGTTCTGACGTGCAAATCGATCGTCAAATTTTATAGGGG
>KM010052_Otidea_subformicarum_CL_050928_30_ITS
AGGAAACGCGCGG-TGTTTCTCCGTCCATTTTTTTCCAATGAGCCAATTCCACAATCTGCGTACCTTCCCTGTTGCTTCCGATGGAGCTGTGCTCTGGTCAGCTGTGGCTGGTTCCTGCGGAAGGTCAAATCATTTGCATTTATTTTGCCTTCTGTCTGAGACATGTTTATAACAATCGTTAAAACTTTCAACAACGGATCTCTTGGTTCTCGCATCGATGAAGAACGCAGCGAAATGCGATAAGTAGTGTGAATTGCAGAATTCAGTGAATCATCGAATCTTTGAACGCACATTGCGCCTCCTGGTATTCTGGGAGGCATGCCTGTTCGAGCGTCAGCAAGTTCAAGCAATCTTGCTTGGTTTTGAAGGTTGAGCGTTGCCTTTGTGCTCGCTCAGCTTTGAAATTGAGAGGCGGACAACTTTGTGTTCCACTAGGCGTTATAGGTAACTTTTTCGCTTGGACTCGTGAGAATGTCCTGTTCAAACTCCCTCA-----------------------------------------------------------GCCTTAGTAACTGCGAGTGAAGCGGCAAAAGCTCAAATTTGAAATCTGACGTTGACGTTCGAGTTGTAATTTGGAGGGATATCTTCGGAGCTGGGACCGTCCTAAGTTCTTTGGAACCAGACATCATAGAGGGTGAGAATCCCGTGCCTGGATGGCTGTACAGCTCCATGTGAAGTGTCTCCGACGAGTCGAGTTGTTTGGGAATGCAGCTCAAAATGGGTGGTAAATTTCATCTAAAGCTAAATATTGGCGAGAGACCGATAGCGCACAAGTAGAGTGATCGAAAGATGAAAAGCACTTTGAAAAGAGAGTTAAACAGTACGTGAAATTGTTGAAAGGGAAGCGCTTGAGACTAGATTCAGCTGACATCAGCCATGCTTTTGTTTGGTGCACTTGCTGTTGGTTGAGCCAGCATCGGTTCTGATGGTGGGATAAAGGTTTGAGGAATGTGGCTCTGCAACTTTGTGGAGTGTTATAGCCTTGAGCGCAATGTCACCTGTTGGGAAGGATTTTCTGCTAGGATGCTGGCTAAAAGGTCTTAAGCGGCCCGTCTTGAAACACGGACCAAGGAGTCTAACATCTATGCGAGTGTTTGGGTGAAAAACCCTTGCGCGTAATGAAAGTGAACGGAGGTGGGAAGGGGTGCACCATCGACCGATCCTGATGTTTTCGGAAGGATTTGAGTAGGAGCATAGCTGTTGGGACCCGAAAGATGGTGAACTATGCCTGAATAGGGTGAAGCCAGAGGAAACTCTGGTGGAGGCTCGCAGCGGTTCTGACGTGCAAATCGATCGTCAAATTTTATAGGGG
>KM010053_Otidea_subformicarum_CMP_1179_ITS
AGGAAACGCGCGG-TGTTTCTCCGTCCATTTTTTTCCAATGAGCCAATTCCACAATCTGCGTACCTTCCCTGTTGCTTCCGATGGAGCTGTGCTCTGGTCAGCTGTGGCTGGTTCCTGCGGAAGGTCAAATCATTTGCATTTATTTTGCCTTCTGTCTGAGACATGTTTATAACAATCGTTAAAACTTTCAACAACGGATCTCTTGGTTCTCGCATCGATGAAGAACGCAGCGAAATGCGATAAGTAGTGTGAATTGCAGAATTCAGTGAATCATCGAATCTTTGAACGCACATTGCGCCTCCTGGTATTCTGGGAGGCATGCCTGTTCGAGCGTCAGCAAGTTCAAGCAATCTTGCTTGGTTTTGAAGGTTGAGCGTTGCCTTTGTGCTCGCTCAGCTTTGAAATTGAGAGGCGGACAACTTTGTGTTCCACTAGGCGTTATAGGTAACTTTTTCGCTTGGACTCGTGAGAATGTCCTGTTCAAACTCCCTCATTTATTC--------------------------------------------------TTGCCTTAGTAACTGCGAGTGAAGCGGCAAAAGCTCAAATTTGAAATCTGACGTTGACGTTCGAGTTGTAATTTGGAGGGATATCTTCGGAGCTGGGACCGTCCTAAGTTCTTTGGAACCAGACATCATAGAGGGTGAGAATCCCGTGCCTGGATGGCTGTACAGCTCCATGTGAAGTGTCTCCGACGAGTCGAGTTGTTTGGGAATGCAGCTCAAAATGGGTGGTAAATTTCATCTAAAGCTAAATATTGGCGAGAGACCGATAGCGCACAAGTAGAGTGATCGAAAGATGAAAAGCACTTTGAAAAGAGAGTTAAACAGTACGTGAAATTGTTGAAAGGGAAGCGCTTGAGACTAGATTCAGCTGACATCAGCCATGCTTTTGTTTGGTGCACTTGCTGTTGGTTGAGCCAGCATCGGTTCTGATGGTGGGATAAAGGTTTGAGGAATGTGGCTCTGCAACTTTGTGGAGTGTTATAGCCTTGAGTGCAATGTCACCTGTTGGGAAGGATTTTCTGCTAGGATGCTGGCTAAAAGGTCTTAAGCGGCCCGTCTTGAAACACGGACCAAGGAGTCTAACATCTATGCGAGTGTTTGGGTGAAAAACCCTTGCGCGTAATGAAAGTGAACGGAGGTGGGAAGGGGTGCACCATCGACCGATCCTGATGTTTTCGGAAGGATTTGAGTAGGAGCATAGCTGTTGGGACCCGAAAGATGGTGAACTATGCCTGAATAGGGTGAAGCCAGAGGAAACTCTGGTGGAGGCTCGCAGCGGTTCTGACGTGCAAATCGATCGTCAAATTTTATAGGG-
>KM010054_Otidea_subformicarum_S_F242696_ITS2
AGGAAACGCGCGG-TGTTTCTCCGTCCATTTTTTTCCAATGAGCCAATTCCACAATCTGCGTACCTTCCCTGTTGCTTCCGATGGAGCTGTGCTCTGGTCAGCTGTGGCT---------------------------------------------------------------------------------------------------------------------------------------------------------------------------------------------------------------------------------------------------------------------------------------------------------------------------------------------------------------------------------------------------------------------------------------------------------------------CTGCGAGTGAAGCGGCAAAAGCTCAAATTTGAAATCTGACGTTGACGTTCGAGTTGTAATTTGGAGGGATATCTTCGGAGCTGGGACCGTCCTAAGTTCTTTGGAACCAGACATCATAGAGGGTGAGAATCCCGTGCCTGGATGGCTGTACAGCTCCATGTGAAGTGTCTCCGACGAGTCGAGTTGTTTGGGAATGCAGCTCAAAATGGGTGGTAAATTTCATCTAAAGCTAAATATTGGCGAGAGACCGATAGCGCACAAGTAGAGTGATCGAAAGATGAAAAGCACTTTGAAAAGAGAGTTAAACAGTACGTGAAATTGTTGAAAGGGAAGCGCTTGAGACTAGATTCAGCTGACATCAGCCATGCTTTTGTTTGGTGCACTTGCTGTTGGTTGAGCCAGCATCGGTTCTGATGGTGGGATAAAGGTTTGAGGAATGTGGCTCTGCAACTTTGTGGAGTGTTATAGCCTTGAGCGCAATGTCACCTGTTGGGAAGGATTTTCTGCTAGGATGCTGGCTAAAAGGTCTTAAGCGGCCCGTCTTGAAACACGGACCAAGGAGTCTAACATCTATGCGAGTGTTTGGGTGAAAAACCCTTGCGCGTAATGAAAGTGAACGGAGGTGGGAAGGGGTGCACCATCGACCGATCCTGATGTTTTCGGAAGGATTTGAGTAGGAGCATAGCTGTTGGGACCCGAAAGATGGTGAACTATGCCTGAATAGGGTGAAGCCAGAGGAAACTCTGGTGGAGGCTCGCAGCGGTTCTGACGTGCAAATCGATCGTCAAATTTTATA----
>KM010051_Otidea_subformicarum_S_F256979_ITS
---AAACGCGCGG-TGTTTCTCCGTCCATTTTTTTCCAATGAGCCAATTCCACAATCTGCGTACCTTCCCTGTTGCTTCCGATGGAGCTGTGCTCTGGTCAGCTGTGGCTGGTTCCTGCGGAAGGTCAAATCATTTGCATTTATTTTGCCTTCTGTCTGAGACATGTTTATAACAATCGTTAAAACTTTCAACAACGGATCTCTTGGTTCTCGCATCGATGAAGAACGCAGCGAAATGCGATAAGTAGTGTGAATTGCAGAATTCAGTGAATCATCGAATCTTTGAACGCACATTGCGCCTCCTGGTATTCTGGGAGGCATGCCTGTTCGAGCGTCAGCAAGTTCAAGCAATCTTGCTTGGTTTTGAAGGTTGAGCGTTGCCTTTGTGCTCGCTCAGCTTTGAAATTGAGAGGCGGACAACTTTGTGTTCCATTAGGCGTTATAGGTAACTTTTTCGCTTGGACTCGTGAGAATGTCCTGT-----------------------------------------------------------------------TGCCTTAGTAACTGCGAGTGAAGCGGCAAAAGCTCAAATTTGAAATCTGACGTTGACGTTCGAGTTGTAATTTGGAGGGATATCTTCGGAGCTGGGACCGTCCTAAGTTCTTTGGAACCAGACATCATAGAGGGTGAGAATCCCGTGCCTGGATGGCTGTACAGCTCCATGTGAAGTGTCTCCGACGAGTCGAGTTGTTTGGGAATGCAGCTCAAAATGGGTGGTAAATTTCATCTAAAGCTAAATATTGGCGAGAGACCGATAGCGCACAAGTAGAGTGATCGAAAGATGAAAAGCACTTTGAAAAGAGAGTTAAACAGTACGTGAAATTGTTGAAAGGGAAGCGCTTGAGACTAGATTCAGCTGACATCAGCCATGCTTTTGTTTGGTGCACTTGCTGTTGGTTGAGCCAGCATCGGTTCTGATGGTGGGATAAAGGTTTGAGGAATGTGGCTCTGCAACTTTGTGGAGTGTTATAGCCTTGAGTGCAATGTCACCTGTTGGGAAGGATTTTCTGCTAGGATGCTGGCTAAAAGGTCTTAAGCGGCCCGTCTTGAAACACGGACCAAGGAGTCTAACATCTATGCGAGTGTTTGGGTGAAAAACCCTTGCGCGTAATGAAAGTGAACGGAGGTGGGAAGGGGTGCACCATCGACCGATCCTGATGTTTTCGGAAGGATTTGAGTAGGAGCATAGCTGTTGGGACCCGAAAGATGGTGAACTATGCCTGAATAGGGTGAAGCCAGAGGAAACTCTGGTGGAGGCTCGCAGCGGTTCTGACGTGCAAATCGATCGTCAAATTTTATAGGG-
>KM010055_Otidea_aff_subformicarum_FH301035_ITS
--------------------------------------------------------------------------------GCAGGCGCTGTGCTCCAGTTAGCTGGTGCCGGCTCCTGCGGAAGGTAAAAACATTGTGCTTTATTTTGCCTTATGTCTGAGACATGTTTATAACAATCGTTAAAACTTTCAACAACGGATCTCTTGGTTCTCGCATCGATGAAGAACGCAGCGAAATGCGATAAGTAGTGTGAATTGCAGAATTCAGTGAATCATCGAATCTTTGAACGCACATTGCGCCTCCTGGTATTCCGGGAGGCATGCCTGTTCGAGCGTCAGAAAGTTCAAGCAATCTTGCTTGGTTTTGAAGGTTGAGCGTTGCTTTTGTGCTTGTTTAGCTTTGAAATTGAGAGGCGGACAGCTTCGTGTTCCACTAGGCGTTATAGGTAACTTTTTCGCTTGGACTCGTGAGGATGTTCTGTTTAAACTCCTTCATTTATTCATG-----------------------------------------------TTGCCTTAGTAACTGCGAGTGAAGCGGCAAAAGCTCAAATTTGAAATCTGACGTTGACGTTCGAATTGTAATTTGGAGGGATATCTTCGGAGCTGGGACCGTCCTAAGTTCTTTGGAACCAGACATCATAGAGGGTGAGAATCCCGTGCCTGGATGGCCGTGCCGCTCCATGTGAAGTGTCTCCGACGAGTCGAGTTGTTTGGGAATGCAGCTCAAAATGGGTGGTAAATTTCATCTAAAGCTAAATATTGGCGAGAGACCGATAGCGCACAAGTAGAGTGATCGAAAGATGAAAAGCACTTTGAAAAGAGAGTTAAACAGTACGTGAAATTGTTGAAAGGGAAGCGCTTGAGACTAGATTCAGCTGGCATCAGCCATGCTTATGTTTGGTGCACTTGCTGTCGGTTGAGCCAGCATCGGTTCTGATGGTGGGATAAAGGTTTGAGGAATGTGGCTCTGCAACTTTGTGGAGTGTTATAGCCTTGAGCGTAATGTCACCTGTTGGGAAGGATTTTCTGCTAGGATGCTGGCTAAAAGGTCTTAAGCGGCCCGTCTTGAAACACGGACCAAGGAGTCTAACATCTATGCGAGTGTTCGGGTGAAAAACCCTTGCGCGTAATGAAAGTGAACGGAGGTGGGAAGGGGTGCACCATCGACCGATCCTGATGTTTACGGAAGGATTTGAGTAGGAGCATAGCTGTTGGGACCCGAAAGATGGTGAACTATGCCTGAATAGGGTGAAGCCAGAGGAAACTCTGGTGGAGGCTCGCAGCGGTTCTGACGTGCAAATCGATCGTCAAATTTTATAGGGG
>KM010056_Otidea_aff_subformicarum_FH301036_ITS
AGGAAACGCGCGG-TGTTTCTCTGTCCATTCTTTTCCAATGAGCCAATTTCACAATCTGCGTACCTTTCCTGTTGCTTCCGGTGGAGCTGTGCTCTGGTTAGCTGTGGCTGATTCCTGCGGAAGGTAAAATTATTTGCATTTATTTTGTCTTCTGTCTGAGACATGTTTATAACAATCGTTAAAACTTTCAACAACGGATCTCTTGGTTCTCGCATCGATGAAGAACGCAGCGAAATGCGATAAGTAGTGTGAATTGCAGAATTCAGTGAATCATCGAATCTTTGAACGCACATTGCGCCTCCTGGTATTCCGGGAGGCATGCCTGTTCGAGCGTCAGAAAGTTCAAGCAATCTTGCTTGGTTTTGAAGGTTGAGCGTTGCCTTTGTGCTCGTTTAGCTTTGAAATTGAGAGGCGGACTGCTCCGTGTTCCACTAGGCGTTATAGGTAACTTTTTCGCTTGGACTCGTGAGGATGTTCTGTTTAAACTCCTTCATTTATTTA---------------------------------------------------GCCTTAGTAACTGCGAGTGAAGCGGCAAAAGCTCAAATTTGAAATCTGACGTAGACGTTCGAGTTGTAATTTGGAGGGATATCTTCGGAGCTGGGACCGTCCTAAGTTCTTTGGAACCAGACATCATAGAGGGTGAGAATCCCGTGCCTGGATGGCTGTACCGCTCCATGTGAAGTGTCTCCGACGAGTCGAGTTGTTTGGGAATGCAGCTCAAAATGGGTGGTAAATTTCATCTAAAGCTAAATATTGGCGAGAGACCGATAGCGCACAAGTAGAGTGATCGAAAGATGAAAAGCACTTTGAAAAGAGAGTTAAACAGTACGTGAAATTGTTGAAAGGGAAGCGCTTGAGACTAGATTCAGCTGGCATCAGCCATGCTTTTGTTTGGTGCACTTGCCGTCGGTTGAGCCAGCATCGGTTCTGATGGTGGGATAAAGGTTTGAGGAATGTGGCTCCACAACTTTGTGGAGTGTTATAGCCTTGAACGTAATGTCACCTGTTGGGAAGGATTTTCTGCTAGGATGCTGGCTAAAAGGTCTTAAGCGGCCCGTCTTGAAACACGGACCAAGGAGTCTAACATCTATGCGAGTGTTCGGGTGAAAAACCCTTGCGCGTAATGAAAGTGAACGGAGGTGGGAAGGGGTGCACCATCGACCGATCCTGATGTTTACGGAAGGATTTGAGTAGGAGCATAGCTGTTGGGACCCGAAAGATGGTGAACTATGCCTGAATAGGGTGAAGCCAGAGGAAACTCTGGTGGAGGCTCGCAGCGGTTCTGACGTGCAAATCGATCGTCAAATTTTATAGGGG
>KU987019_Otidea_subpurpurea_HMAS_97530_ITS
AGGTGACCTGCGGAAGGATCATTATCTGTAT-----------TACAATTCTGCCCTCTGCGTACCTTTCCCGTTGCTTCCGGTATGGAGTGGCCCCGACCAGCTGTGGCCGGTGCCCATGAATGGACAAACCATTTGTATTTATTTTGCCCTCTGTCTGAACCATGTTAATAACAATCGTNNNNNNNNNNNNNNNNNNNNNNNNNNNNNNNNNNNNNNNNNNAGAACGCAGCGAAATGCGATAAGTAGTGTGAATTGCAGAATTCAGTGAATCATCGAATCTTTGAACGCACATTGCGCCTTCTGGTATTCCGGGAGGCATGCCTGCTCGAGCGTCAAATGTTTCAAGCTCTTTTGCTTGGTTTTGAAGGTTGAGTGTTG----------CATTCACCCTTGAAATTTACCGGCGGACTGCTTCGTGTTCCTTTCGGCGTTATAGGTAACTCTTTCGCTTGAACTCGTTGGCCTGTCCTGCCCTCACCCCCCAACTATTTTTTGGTTGACCT-CGGCTTGGTAGGGATACCCGCTGAACTTAAGCATATCATTGCCTTAGTAACTGCGAGTGAAGCGGCAAAAGCTCAAATTTGAAATCGGATGTTGACATTTGAATTGTAATTTGGAGGGATATCTTCGGAGCTGGCGCCGTCCTAAGTTCTTTGGAACCAGACATCATAGAGGGTGAGAATCCCGTGCCTGGGTGGCTGTCCAGTTTCATGTGAAGTGTCTCCGACGAGTCGAGTTGTTTGGGAATGCAGCTCAAAATGGGTGGTAAATTTCATCTAAAGCTAAATATTGGCGAGAGACCGATAGCGCACAAGTAGAGTGATCGAAAGATGAAAAGCACTTTGAAAAGAGAGTTAAACAGTACGTGAAATTGTTGAAAGGGAAGCGCTTGAGACTAGATTCGGCCGGCATCAGCTACGTTTCTACGTGGTGCACTTGCCGTCGGTTGAGCCAGCATCGATTTTGATGGCGGGATAAAGGTTTCAGGAATGTGGCTCCTCAATTTCGAGGAGTGTTATAGCCTGGAGCGCAATGCCGCCTGTCGGGAAGGACCTTTTGCTAGGATGCTGGCTAAAAGGTCTTAAGCGGCCCGTCTTGAAACACGGACCAAGGAGTCTAACATCTATGCGAGTGTTCGGGTGGAAAACCCTTGCGCGTAATGAAAGTGAACGGAGGTGGGAAGGGGTGCACCATCGACCGATCCTGATGTTTACGGAAGGATTTGAGTAGGAGCATAGCTGTTGGGACCCGAAAGATGGTGAACTATGCCTGAATAGGGTGAAGCCAGAGGAAACCTTGGTGGAAGCTCGCAGCGGTTCTGACGTGCAAATCGATCG----------------
>KU987018_Otidea_subpurpurea_HKAS_54449_ITS
AGGTGACCTGCGGAAGGATCATTATCTGTAT-----------TACAATTCTGCCCTCTGCGTACCTTTCCCGTTGCTTCCGGTATGGAGTGGCCCCGACCAGCTGTGGCCGGTGCCCATGAATGGACAAACCATTTGTATTTATTTTGCCCTCTGTCTGAACCATGTTAATAACAATCGTTAAAACTTTCAACCACGGATCTCTTGGTTCTCGCATCGATGAAGAACGCAGCGAAATGCGATAAGTAGTGTGAATTGCAGAATTCAGTGAATCATCGAATCTTTGAACGCACATTGCGCCTTCTGGTATTCCGGGAGGCATGCCTGCTCGAGCGTCAAATGTTTCAAGCTCTTTTGCTTGGTTTTGAAGGTTGAGTGTTG----------CATTCACCCTTGAAATTTACCGGCGGACTGCTTCGTGTTCCTTTCGGCGTTATAGGTAACTCTTTCGCTTGAACTCGTTGGCCTGTCCTGCCCTCACCCCCCAACTATTTTTTGGTTGACCT-CGGCTTGGTAGGGATACCCGCTGAACTTAAGCATATCA-------------------------------------------------------------------------------------------------------------------------------ATAGAGGGTGAAAATCCCGTGCCTGGGTGGCTGTCCAGTTTCATGTGAAGTGTCTCCGACGAGTCGAGTTGTTTGGGAATGCAGCTCAAAATGGGTGGTAAATTTCATCTAAAGCTAAATATTGGCGAGAGACCGATAGCGCACAAGTAGAGTGATCGAAAGATGAAAAGCACTTTGAAAAGAGAGTTAAACAGTACGTGAAATTGTTGAAAGGGAAGCGCTTGAGACTAGATTCGGCCGGCATCAGCTACGTTTCTACGTGGTGCACTTGCCGTCGGTTGAGCCAGCATCGATTTTGATGGCGGGATAAAGGTTTCAGGAATGTGGCTCCTCAATTTCGAGGAGTGTTATAGCCTGGAGCGCAATGCCGCCTGTCGGGAAGGACCTTTTGCTAGGATGCTGGCTAAAAGGTCTTAAGCGGCCCGTCTTGAAACAC---------------------------------------------------------------------------------------------------------------------------------------------------------------------------------------------------------------------------------------------------------
>FJ404767_Otidea_subterranea_RH69_ITS
--------------AGGATCATTATCTGTGCCTTTATGCGTACACAATTCACCCCTCCGGGTATCATGCCTGTTGCTTCC----TGGGTGCCCGTCGTACAGCAA--GACGGTTCTGGCGGAAGGCTAAAACATTTGCA-CTACCTTGCTTTCAGTCTGAACTTTGT---TAAAAATCGTTAAAACTTTCAACAACGGATCTCTTGGTTCTCGCATCGATGAAGAACGCAGCGAAATGCGATAAGTAGTGTGAATTGCAGAATTCAGTGAATCATCGAATCTTTGAACGCACATTGCGCCTCCTGGTATTCCGGGAGGCATGCCTGTTCGAGCGTCAACCACCTCAAGCTCTTTTGCTTGGTTATGAAGGCTGAGCGGTGCTGTTGGCACACCTCACCTTCGAAATTCAGAGGCTGACTGGCCCGTG-TTCTCCTGGCGCGATAAGTAACTCTTTCGCCTGGATTTACAAGGTCGTCTTGCCGCAGAACTTCAATCTTATGT--GTTGACCTCGGATCAGGTAGGGATACCCGCTGAACTTAAGCATATCATTGCCTCAGTAACTGCGAGTGAAGCGGCAAAAGCTCAAATTTGAAATCTGACGTTGACGTTCGAGTTGTAATTTGGAGGGGCACTTTCGGAGCTGCCACCGTTCTAAGTTCCTTGGAACAGGACGTCTTAGAGGGTGAGAATCCCGTGCCTGGATGGCTGGCCAGTTCCATGTGAGGTGTCTCCGACGAGTCGAGTTGTTTGGGAATGCAGCTCAAAATGGGTGATAAATTTCATCTAAAGCTAAATACTGGCGAGAGACCGATAGCGCACAAGTAGAGTGATCGAAAGATGAAAAGCACTTTGAAAAGAGAGTTAAAAAGTACGTGAAATTGTTGAAAGGGAAGCGCTTGAAATCACACTCAACCTCTATCAACTGTGTTTCTGCGCAGTGCACTTGCCGGAGGTTGTCCCAGCATCGGTTCTGACGGTGGGATAAAGGCTTGAGGAATGTGGCTCCACGATATCGGGGAGTGTTATAGCCTTGAGTGCAATGCTGCCTGTTGGGAAGGACCTTATGCTAGGATGCTGGGGTAAAGGTTTTAAGCGGCCCGTCTTGAAACACGGACCAAGGAGTCTAACATCTATGCGAGTGTTCGGGTGGAAAACCCTTGCGCGAAATAAAAGTGAACGGAGGTGGGAAGGGGTGCACCATCGACCGATCCTGATGTCTTCGGAAGGATTTGAGTAGGAGCATAGCTGTTGGGACCCGAAAGATGGTGAACTATGCCTGAATA-----------------------------------------------------------------------------
>FJ404766_Otidea_subterranea_RH97_ITS
--------------AGGATCATTATCTGTGCCTTTATGCGTACACAATTCACCCCTCCGGGTATCATGCCTGTTGCTTCC----TGGGTGCCCGTCGTACAGCAA--GACGGTTCTGGCGGAAGGCTAAAACATTTGCA-CTACCTTGCTTTCAGTCTGAACTTTGT---TAAAAATCGTTAAAACTTTCAACAACGGATCTCTTGGTTCTCGCATCGATGAAGAACGCAGCGAAATGCGATAAGTAGTGTGAATTGCAGAATTCAGTGAATCATCGAATCTTTGAACGCACATTGCGCCTCCTGGTATTCCGGGAGGCATGCCTGTTCGAGCGTCAACCACCTCAAGCTCTTTTGCTTGGTTATGAAGGCTGAGCGGTGCTGTTGGCACACCTCACCTTCGAAATTCAGAGGCTGACTGGCCCGTG-TTCTCCTGGCGCGATAAGTAACTCTTTCGCCTGGATTTACAAGGTCGTCTTGCCGCAGAACTTCAATCTTATGT--GTTGACCTCGGATCAGGTAGGGATACCCGCTGAACTTAAGCATATCATTGCCTCAGTAACTGCGAGTGAAGCGGCAAAAGCTCAAATTTGAAATCTGACGTTGACGTTCGAGTTGTAATTTGGAGGGGCACTTTCGGAGCTGCCACCGTTCTAAGTTCCTTGGAACAGGACGTCTTAGAGGGTGAGAATCCCGTGCCTGGATGGCTGGCCAGTTCCATGTGAGGTGTCTCCGACGAGTCGAGTTGTTTGGGAATGCAGCTCAAAATGGGTGATAAATTTCATCTAAAGCTAAATACTGGCGAGAGACCGATAGCGCACAAGTAGAGTGATCGAAAGATGAAAAGCACTTTGAAAAGAGAGTTAAAAAGTACGTGAAATTGTTGAAAGGGAAGCGCTTGAAATCACACTCAACCTCTATCAACTGTGTTTCTGCGCAGTGCACTTGCCGGAGGTTGTCCCAGCATCGGTTCTGACGGTGGGATAAAGGCTTGAGGAATGTGGCTCCACGATATCGGGGAGTGTTATAGCCTTGAGTGCAATGCTGCCTGTTGGGAAGGACCTTATGC-----------------------------------------------------------------------------------------------------------------------------------------------------------------------------------------------------------------------------------------------------------------------------------------------------
>AF072085_Otidea_tuomikoskii_OSC_56761_ITS
--------------------------------------------CAATTCTACATTCTGCGTACCATTCCTGTTGCTTCCGGTATGGAGC-GTCCTGGTCGGCCGAGGCTGGTTCCCACGGGA-GTAAAACCATTTGTATATAT-TTGCCTTCTGTCTGAATTATGTTAATAACAATTGTTAAAACTTTCAACAACGGATCTCTTGGTTCTCGCATCGATGAAGAACGCAGCGAAATGCGATAAGTAGTGTGAATTGCAGAATTCAGTGAATCATCGAATCTTTGAACGCACATTGCGCCTCCTGGCATTCCGGGAGGCATGCCTGTTCGAGCGTCAACCATTTCAAGCTCTTTTGCTTGGTTGTGGAGGTTGAGCGTTGCCCGCGTGCTCGTTCCCCTTTGAAATTTGCTGGCGGATCGCTCCATGTTCCATTTGGCGTTATAGGTAACTCTTTCGCTTGGACTCATGAGGCTGTCGTGCCCAA------------------------------------------------------------------TTGCCTTAGTAACTGCGAGTGAAGCGGCAAAAGCTCAAATTTGAAATCTGACGTTGACGTTCGAGTTGTAATTTGGAGGGATATCTTCGGAGCTGGCACCGTCCTAAGTTCTTTGGAACCGGACATCATAGAGGGTGAGAATCCCGTGCCTGGATGGCTGTCAAGCTCCATGTGAAGTGTCTCCGACGAGTCGAGTTGTTTGGGAATGCAGCTCAAAATGGGTGGTAAATTTCATCTAAAGCTAAATATTGGCGAGAGACCGATAGCGCACAAGTAGAGTGATCGAAAGATGAAAAGCACTTTGAAAAGAGAGTTAAATAGTACGTGAAATTGTTGAAAGGGAAGCGCTTGAGACTAGATTCGGCCGGTATCAGCCATGCTTTTGCGTGGTGCACTTGCCGTCGGTTGAGCCAGCATCGGTTCTGATGGTGGGATAAAGGTTCGAGGAATGTGGCTCCCCAATTGCGGGGAGTGTTATAGCCTGGAGCGCAATGCCACCTGTTGGGAAGGACCTTCGGCTAGGATGCTGGCGAAAAGGTCTTAAGCGGCCCGTCTTGAAACACGGACCAAGGAGTCTAACATCTATGCGAGTGTTCGGGTGGAAAACCCTTGCGCGTAATGAAAGTGAACGGAGGTGGGAAGGGGTGCACCATCGACCGATCCCGATGTTTACGGAAGGATTTGAGTAGGAGCATAGCTGTTGGGACCCGAAAGATGGTGAACTATGCCTGAATAGGGTGAAGCCAGAGGAAACTCTGGTGGAGGCTCGCAGCGGTTCTGACGTGCAAATCGATCGTCAAATTTTATAGGGG
>JN942777_Otidea_tuomikoskii_NV_2008_09_08_ITS
---TGACCTGCGGAAGGATCATTATATGTACCTTGGTCACAATGCAATTCTACATTCCGCGTACCATTCCTGTTGCTTCCGGTATGGAGC-GTCCTGGTCGGCCGGGGCTGGTTCCCACGGGAGGTAACACCATTTGTATTTAT-TTGCCTTCTGTCTGAATCATGTTAATAACAATTGTTAAAACTTTCAACAACGGATCTCTTGGTTCTCGCATCGATGAAGAACGCAGCGAAATGCGATAAGTAGTGTGAATTGCAGAATTCAGTGAATCATCGAATCTTTGAACGCACATTGCGCCTCCTGGCATTCCGGGAGGCATGCCTGTTCGAGCGTCAACCATTTCAAGCTCTTTTGCTTGGTTGTGGAGGCTGAGCGTTGCCAACGTGCTCGCTCCCCTTTGAAATTTGCTGGCGGACTGCTCCATGTTCCATTTGGCGTTATAGGTAACTCTTTCGCTTGGACTCATGAGGCTGTCCTGTCCAATCCCC-CAATCAATTTGACGTTGACCTCGGATCAGGTAGGGATACCCGCTGAACTTAAGCATATCATTGCCTTAGTAACTGCGAGTGAAGCGGCAAAAGCTCAAATTTGAAATCTGACGTTGACGTTCGAGTTGTAATTTGGAGGGATATCTTCGGAGCTGGCACCGTCCTAAGTTCTTTGGAACCGGACATCGTAGAGGGTGAGAATCCCGTGCCTGGATGGCTGTCGAGCTCCATGTGAAGTGTCTCCGACGAGTCGAGTTGTTTGGGAATGCAGCTCAAAATGGGTGGTAAATTTCATCTAAAGCTAAATATTGGCGAGAGACCGATAGCGCACAAGTAGAGTGATCGAAAGATGAAAAGCACTTTGAAAAGAGAGTTAAATAGTACGTGAAATTGTTGAAAGGGAAGCGCTTGAGACTAGATTCGGCCGGTATCAGCCATGTTTTTGCGTGGTGCACTTGCCGTCGGTTGAGCCAGCATCGGTTCTGATGGTGGGATAAAGGTTCGAGGAATGTGGCTCCCCAATTGCGGGGAGTGTTATAGCCTGGAGCGCAATGCCACCTGTTGGGAAGGACCTTCGGCTAGGATGCTGGCGAAAAGGTCTTAAGCGGCCCGTCTTGAAACACGGACCAAGGAGTCTAACATCTATGCGAGTGTTCGGGTGGAAAACCCTTGCGCGTAATGAAAGTGAACGGAGGTGGGAAGGGGTGCACCATCGACCGATCCCGATGTTTACGGAAGGATTTGAGTAGGAGCATAGCTGTTGGGACCCGAAAGATGGTGAACTATGCCTGAATAGGGTGAAGCCAGAGGAAACTCTGGTGGAGGCTCGCAGCGGTTCTGACGTGCAAATCGATCGTCAAATTTTATAGGGG
>JN942776_Otidea_tuomikoskii_KH_09_130_ITS
AGGTGACCTGCGGAAGGATCATTATATGTACCTTGGTCACAATGCAATTCTACATTCCGCGTACCATTCCTGTTGCTTCCGGTATGGAGC-GTCCTGGTCGGCCGGGGCTGGTTCCCACGGGAGGTAAAACCATTTGTATTTAT-TTGCCTTCTGTCTGAATCATGTTAATAACAATTGTTAAAACTTTCAACAACGGATCTCTTGGTTCTCGCATCGATGAAGAACGCAGCGAAATGCGATAAGTAGTGTGAATTGCAGAATTCAGTGAATCATCGAATCTTTGAACGCACATTGCGCCTCCTGGCATTCCGGGAGGCATGCCTGTTCGAGCGTCAACCATTTCAAGCTCTTTTGCTTGGTTGTGGAGGCTGAGCGTTGCCAACGTGCTCGCTCCCCTTTGAAATTTGCTGGCGGACTGCTTCGGGTTCCATTTGGCGTTATAGGTAACTCTTTCGCTTGGACTCATGAGGCTGTCCTGCCCAATCCCC-CAATCAATTTGACGTTGACCTCGGATCAGGTAGGGATACCCGCTGAACTTAAGCATATCATTGCCTTAGTAACTGCGAGTGAAGCGGCAAAAGCTCAAATTTGAAATCTGACGTTGACGTTCGAGTTGTAATTTGGAGGGATATCTTCGGAGCTGGCACCGTCCTAAGTTCTTTGGAACCGGACATCATAGAGGGTGAGAATCCCGTGCCTGGATGGCTGTCGAGCTCCATGTGAAGTGTCTCCGACGAGTCGAGTTGTTTGGGAATGCAGCTCAAAATGGGTGGTAAATTTCATCTAAAGCTAAATATTGGCGAGAGACCGATAGCGCACAAGTAGAGTGATCGAAAGATGAAAAGCACTTTGAAAAGAGAGTTAAATAGTACGTGAAATTGTTGAAAGGGAAGCGCTTGAGACTAGATTCGGCCGGTATCAGCCATGTTTTTGCGTGGTGCACTTGCCGTCGGTTGAGCCAGCATCGGTTCTGATGGTGGGATAAAGGTTCGAGGAATGTGGCTCCCCAATTGCGGGGAGTGTTATAGCCTGGAGCGTAATGCCACCTGTTGGGAAGGACCTTCGGCTAGGATGCTGGCGAAAAGGTCTTAAGCGGCCCGTCTTGAAACACGGACCAAGGAGTCTAACATCTATGCGAGTGTTCGGGTGGAAAACCCTTGCGCGTAATGAAAGTGAACGGAGGTGGGAAGGGGTGCACCATCGACCGATCCCGATGTTTACGGAAGGATTTGAGTAGGAGCATAGCTGTTGGGACCCGAAAGATGGTGAACTATGCCTGAATAGGGTGAAGCCAGAGGAAACTCTGGTGGAGGCTCGCAGCGGTTCTGACGTGCAAATCGATCGTCAAATTTTATAGGGG
>KF717585_Otidea_tuomikoskii_H6002901_ITS
AGGTGACCTGCGGAAGGATCATTATCTGTACCTTGGTTACAATACAATTCTACATTCTGCGTACCATTCCTGTTGCTTCCGGTGTGGAGC-GTCCTGCTCGGCTGGGGCTGGTTCCCACGGGAGGTAAAACCATTTGTATTTAT-TTGCCTTCTGTCTGAATCATGTTAATAACAATTGTTAAAACTTTCAACAACGGATCTCTTGGTTCTCGCATCGATGAAGAACGCAGCGAAATGCGATAAGTAGTGTGAATTGCAGAATTCAGTGAATCATCGAATCTTTGAACGCACATTGCGCCTCCTGGCATTCCGGGAGGCATGCCTGTTCGAGCGTCAACCATTTCAAGCTTTTTTGCTTGGTTTTGGAGGTTGAGCGTTGCCCGTGTGCTCGTTCCCCTTTGAAATTTGCTGGCGGACTGCTCCATGTTCCATTTGGCGTTATAGGTAACTCTTTCGCTTGGACTCATGAGGCTGTCCTGCCCAATCCCC-CAATTAATCTGACGTTGACCTCGGATCAGGTAGGGATACCCGCTGAACTTAAGCATATCATTGCCTTAGTAACTGCGAGTGAAGCGGCAAAAGCTCAAATTTGAAATCTGACGTTGACGTTCGAGTTGTAATTTGGAGGGATATCTTCGGAGCTGGCACCGTCCTAAGTTCTTTGGAACCGGACATCATAGAGGGTGAGAATCCCGTGCCTGGATGGCTGTCAAGCTCCATGTGAAGTGTCTCCGACGAGTCGAGTTGTTTGGGAATGCAGCTCAAAATGGGTGGTAAATTTCATCTAAAGCTAAATATTGGCGAGAGACCGATAGCGCACAAGTAGAGTGATCGAAAGATGAAAAGCACTTTGAAAAGAGAGTTAAATAGTACGTGAAATTGTTGAAAGGGAAGCGCTTGAGACTAGATTCGGCCGGTATCAGCCATGTTTTTGCGTGGTGCACTTGCCGTCGGTTGAGCCAGCATCGGTTCTGATGGTGGGATAAAGGTTCAAGGAATGTGGCTCCCCAATTGCGGGGAGTGTTATAGCCTGGAGCGCAATGCCACCCGTTGGGAAGGACCTTCGGCTAGGATGCTGGCGAAAAGGTCTTAAGCGGCCCGTCTTGAAACACGGACCAAGGAGTCTAACATCTATGCGAGTGTTCGGGTGGAAAACCCTTGCGCGTAATGAAAGTGAACGGAGGTGGGAAGGGGTGCACCATCGACCGATCCTGATGTTTACGGAAGGATTTGAGTAGGAGCATAGCTGTTGGGACCCGAAAGATGGTGAACTATGCCTGAATAGGGTGAAGCCAGAGGAAACTCTGGTGGAGGCTCGCAGCGGTTCTGACGTGCAAATCGATCGTCAAATTTTATAGGGG
>KR019793_Otidea_tuomikoskii_PA13_ITS
AGGTGACCTGCGGAAGGATCATT-TTTGTACCTTGGTTACAATACAATTCTACATTCTGCGTACCATTCCTGTTGCTTCCGGTGTGGAGC-GTCCTGCTCGGCTGGGGCTGGTTCCCACGGGAGGTAAAACCATTTGTATTTAT-TTGCCTTCTGTCTGAATCATGTTAATAACAATTGTTAAAACTTTCAACAACGGATCTCTTGGTTCTCGCATCGATGAAGAACGCAGCGAAATGCGATAAGTAGTGTGAATTGCAGAATTCAGTGAATCATCGAATCTTTGAACGCACATTGCGCCTCCTGGCATTCCGGGAGGCATGCCTGTTCGAGCGTCAACCATTTCAAGCTTTTTTGCTTGGTTTTGGAGGTTGAGCGTTGCCCGTGTGCTCGTTCCCCTTTGAAATTTGCTGGCTGACTGCTCCATGTTCCATTTGGCGTTATAGGTAACTCTTTCGCTTGGACTCATGAGGCTGTCCTGCCCAATCCCC-CAATTAATCTGACGT-GACCTCGG--------------------------------------------------------------------------------------------------------------------------------------------------------------------------------------------------------------------------------------------------------------------------------------------------------------------------------------------------------------------------------------------------------------------------------------------------------------------------------------------------------------------------------------------------------------------------------------------------------------------------------------------------------------------------------------------------------------------------------------------------------------------------------------------------------------------------------------------------------------------------------
>KM010117_Otidea_tuomikoskii_KH_11_77_ITS
--GTGACCTGCGGAAGGATCATTATATGTACCTTGGTCACAATGCAATTCTACATTCCGCGTACCATTCCTGTTGCTTCCGGTATGGAGC-GTCCTGGTCGGCCGGGGCTGGTTCCCACGGGAGGTAAAACCATTTGTATTTAT-TTGCCTTCTGTCTGAATCATGTTAATAACAATTGTTAAAACTTTCAACAACGGATCTCTTGGTTCTCGCATCGATGAAGAACGCAGCGAAATGCGATAAGTAGTGTGAATTGCAGAATTCAGTGAATCATCGAATCTTTGAACGCACATTGCGCCTCCTGGCATTCCGGGAGGCATGCCTGTTCGAGCGTCAACCATTTCAAGCTCTTTTGCTTGGTTGTGGAGGCTGAGCGTTGCCAACGTGCTCGCTCCCCTTTGAAATTTGCTGGCGGACTGCTTCGGGTTCCATTTGGCGTTATAGGTAACTCTTTCGCTTGGACTCATGAGGCTGTCCTGCCCAATCCCC-CAATCAATTTGACGTTGACCTCGGATCAGGTAGGGATACCCGCTGAACTTAAGCATATCATTGCCTTAGTAACTGCGAGTGAAGCGGCAAAAGCTCAAATTTGAAATCTGACGTTGACGTTCGAGTTGTAATTTGGAGGGATATCTTCGGAGCTGGCACCGTCCTAAGTTCTTTGGAACCGGACATCATAGAGGGTGAGAATCCCGTGCCTGGATGGCTGTCGAGCTCCATGTGAAGTGTCTCCGACGAGTCGAGTTGTTTGGGAATGCAGCTCAAAATGGGTGGTAAATTTCATCTAAAGCTAAATATTGGCGAGAGACCGATAGCGCACAAGTAGAGTGATCGAAAGATGAAAAGCACTTTGAAAAGAGAGTTAAATAGTACGTGAAATTGTTGAAAGGGAAGCGCTTGAGACTAGATTCGGCCGGTATCAGCCATGTTTTTGCGTGGTGCACTTGCCGTCGGTTGAGCCAGCATCGGTTCTGATGGTGGGATAAAGGTTCGAGGAATGTGGCTCCCCAATTGCGGGGAGTGTTATAGCCTGGAGCGTAATGCCACCTGTTGGGAAGGACCTTCGGCTAGGATGCTGGCGAAAAGGTCTTAAGCGGCCCGTCTTGAAACACGGACCAAGGAGTCTAACATCTATGCGAGTGTTCGGGTGGAAAACCCTTGCGCGTAATGAAAGTGAACGGAGGTGGGAAGGGGTGCACCATCGACCGATCCCGATGTTTACGGAAGGATTTGAGTAGGAGCATAGCTGTTGGGACCCGAAAGATGGTGAACTATGCCTGAATAGGGTGAAGCCAGAGGAAACTCTGGTGGAGGCTCGCAGCGGTTCTGACGTGCAAATCGATCGTCAAATTTTATA----
>KM010116_Otidea_tuomikoskii_JS_08_100_ITS
---------GCGGAAGGATCATTATATGTACCTTGGTCACAATGCAATTCTACATTCCGCGTACCATTCCTGTTGCTTCCGGTATGGAGC-GTCCTGGTCGGCCGGGGCTGGTTCCCACGGGAGGTAACACCATTTGTATTTAT-TTGCCTTCTGTCTGAATCATGTTAATAACAATTGTTAAAACTTTCAACAACGGATCTCTTGGTTCTCGCATCGATGAAGAACGCAGCGAAATGCGATAAGTAGTGTGAATTGCAGAATTCAGTGAATCATCGAATCTTTGAACGCACATTGCGCCTCCTGGCATTCCGGGAGGCATGCCTGTTCGAGCGTCAACCATTTCAAGCTCTTTTGCTTGGTTGTGGAGGCTGAGCGTTGCCAACGTGCTCGCTCCCCTTTGAAATTTGCTGGCGGACTGCTCCATGTTCCATTTGGCGTTATAGGTAACTCTTTCGCTTGGACTCATGAGGCTGTCCTGTCCAATCCCC-CAATCAATTTGACGTTGACCTCGGATCAGGTAGGGATACCCGCTGAACTTAAGCATATCATTGCCTTAGTAACTGCGAGTGAAGCGGCAAAAGCTCAAATTTGAAATCTGACGTTGACGTTCGAGTTGTAATTTGGAGGGATATCTTCGGAGCTGGCACCGTCCTAAGTTCTTTGGAACCGGACATCGTAGAGGGTGAGAATCCCGTGCCTGGATGGCTGTCGAGCTCCATGTGAAGTGTCTCCGACGAGTCGAGTTGTTTGGGAATGCAGCTCAAAATGGGTGGTAAATTTCATCTAAAGCTAAATATTGGCGAGAGACCGATAGCGCACAAGTAGAGTGATCGAAAGATGAAAAGCACTTTGAAAAGAGAGTTAAATAGTACGTGAAATTGTTGAAAGGGAAGCGCTTGAGACTAGATTCGGCCGGTATCAGCCATGTTTTTGCGTGGTGCACTTGCCGTCGGTTGAGCCAGCATCGGTTCTGATGGTGGGATAAAGGTTCGAGGAATGTGGCTCCCCAATTGCGGGGAGTGTTATAGCCTGGAGCGCAATGCCACCTGTTGGGAAGGACCTTCGGCTAGGATGCTGGCGAAAAGGTCTTAAGCGGCCCGTCTTGAAACACGGACCAAGGAGTCTAACATCTATGCGAGTGTTCGGGTGGAAAACCCTTGCGCGTAATGAAAGTGAACGGAGGTGGGAAGGGGTGCACCATCGACCGATCCCGATGTTTACGGAAGGATTTGAGTAGGAGCATAGCTGTTGGGACCCGAAAGATGGTGAACTATGCCTGAATAGGGTGAAGCCAGAGGAAACTCTGGTGGAGGCTCGCAGCGGTTCTGACGTGCAAATCGATCGTCAAATTTTATAGGGG
>KM010115_Otidea_tuomikoskii_MK200065_ITS
AGGTGACCTGCGGAAGGATCATTATCTGTACCTTGGTTACAATACAATTCTACATTCTGCGTACCATTCCTGTTGCTTCCGGTGTGGAGC-GTCCTGCTCGGCTGGGGCTGGTTCCCACGGGAGGTAAAACCATTTGTATTTAT-TTGCCTTCTGTCTGAATCATGTTAATAACAATTGTTAAAACTTTCAACAACGGATCTCTTGGTTCTCGCATCGATGAAGAACGCAGCGAAATGCGATAAGTAGTGTGAATTGCAGAATTCAGTGAATCATCGAATCTTTGAACGCACATTGCGCCTCCTGGCATTCCGGGAGGCATGCCTGTTCGAGCGTCAACCATTTCAAGCTTTTTTGCTTGGTTTTGGAGGTTGAGCGTTGCCCGTGTGCTCGTTCCCCTTTGAAATTTGCTGGCGGACTGCTCCATGTTCCATTTGGCGTTATAGGTAACTCTTTCGCTTGGACTCATGAGGCTGTCCTGCCCAATCCCC-CAATTAATCTGACGTTGACCTCGGATCAGGTAGGGATACCCGCTGAACTTAAGCATATCATTGCCTTAGTAACTGCGAGTGAAGCGGCAAAAGCTCAAATTTGAAATCTGACGTTGACGTTCGAGTTGTAATTTGGAGGGATATCTTCGGAGCTGGCACCGTCCTAAGTTCTTTGGAACCGGACATCATAGAGGGTGAGAATCCCGTGCCTGGATGGCTGTCAAGCTCCATGTGAAGTGTCTCCGACGAGTCGAGTTGTTTGGGAATGCAGCTCAAAATGGGTGGTAAATTTCATCTAAAGCTAAATATTGGCGAGAGACCGATAGCGCACAAGTAGAGTGATCGAAAGATGAAAAGCACTTTGAAAAGAGAGTTAAATAGTACGTGAAATTGTTGAAAGGGAAGCGCTTGAGACTAGATTCGGCCGGTATCAGCCATGTTTTTGCGTGGTGCACTTGCCGTCGGTTGAGCCAGCATCGGTTCTGATGGTGGGATAAAGGTTCAAGGAATGTGGCTCCCCAATTGCGGGGAGTGTTATAGCCTGGAGCGCAATGCCACCCGTTGGGAAGGACCTTCGGCTAGGATGCTGGCGAAAAGGTCTTAAGCGGCCCGTCTTGAAACACGGACCAAGGAGTCTAACATCTATGCGAGTGTTCGGGTGGAAAACCCTTGCGCGTAATGAAAGTGAACGGAGGTGGGAAGGGGTGCACCATCGACCGATCCTGATGTTTACGGAAGGATTTGAGTAGGAGCATAGCTGTTGGGACCCGAAAGATGGTGAACTATGCCTGAATAGGGTGAAGCCAGAGGAAACTCTGGTGGAGGCTCGCAGCGGTTCTGACGTGCAAATCGATCGTCAAATTTTATA----
>KM010114_Otidea_tuomikoskii_JS_08_68_ITS
----------CGGAAGGATCATTATCTGTACCTTGGTTACAATACAATTCTACATTCTGCGTACCATTCCTGTTGCTTCCGGTGTGGAGC-GTCCTGCTCGGCTGGGGCTGGTTCCCACGGGAGGTAAAACCATTTGTATTTAT-TTGCCTTCTGTCTGAATCATGTTAATAACAATTGTTAAAACTTTCAACAACGGATCTCTTGGTTCTCGCATCGATGAAGAACGCAGCGAAATGCGATAAGTAGTGTGAATTGCAGAATTCAGTGAATCATCGAATCTTTGAACGCACATTGCGCCTCCTGGCATTCCGGGAGGCATGCCTGTTCGAGCGTCAACCATTTCAAGCTTTTTTGCTTGGTTTTGGAGGTTGAGCGTTGCCCGTGTGCTCGTTCCCCTTTGAAATTTGCTGGCGGACTGCTCCATGTTCCATTTGGCGTTATAGGTAACTCTTTCGCTTGGACTCATGAGGCTGTCCTGCCCAATCCCC-CAATTAATCTGACGTTGACCTCGGATCAGGTAGGGATACCCGCTGAACTTAAGCATATCATTGCCTTAGTAACTGCGAGTGAAGCGGCAAAAGCTCAAATTTGAAATCTGACGTTGACGTTCGAGTTGTAATTTGGAGGGATATCTTCGGAGCTGGCACCGTCCTAAGTTCTTTGGAACCGGACATCATAGAGGGTGAGAATCCCGTGCCTGGATGGCTGTCAAGCTCCATGTGAAGTGTCTCCGACGAGTCGAGTTGTTTGGGAATGCAGCTCAAAATGGGTGGTAAATTTCATCTAAAGCTAAATATTGGCGAGAGACCGATAGCGCACAAGTAGAGTGATCGAAAGATGAAAAGCACTTTGAAAAGAGAGTTAAATAGTACGTGAAATTGTTGAAAGGGAAGCGCTTGAGACTAGATTCGGCCGGTATCAGCCATGTTTTTGCGTGGTGCACTTGCCGTCGGTTGAGCCAGCATCGGTTCTGATGGTGGGATAAAGGTTCAAGGAATGTGGCTCCCCAATTGCGGGGAGTGTTATAGCCTGGAGCGCAATGCCACCCGTTGGGAAGGACCTTCGGCTAGGATGCTGGCGAAAAGGTCTTAAGCGGCCCGTCTTGAAACACGGACCAAGGAGTCTAACATCTATGCGAGTGTTCGGGTGGAAAACCCTTGCGCGTAATGAAAGTGAACGGAGGTGGGAAGGGGTGCACCATCGACCGATCCTGATGTTTACGGAAGGATTTGAGTAGGAGCATAGCTGTTGGGACCCGAAAGATGGTGAACTATGCCTGAATAGGGTGAAGCCAGAGGAAACTCTGGTGGAGGCTCGCAGCGGTTCTGACGTGCAAATCGATCGTCAAATTTTATAGGGG
>KF717584_Otidea_tuomikoskii_NV2007_09_27_ITS
AGGTGACCTGCGGAAGGATCATTATCTGTACCTTGGTTACAATACAATTCTACATTCTGCGTACCATTCCTGTTGCTTCCGGTGTGGAGC-GTCCTGCTCGGCTGGGGCTGGTTCCCACGGGAGGTAAAACCATTTGTATTTAT-TTGCCTTCTGTCTGAATCATGTTAATAACAATTGTTAAAACTTTCAACAACGGATCTCTTGGTTCTCGCATCGATGAAGAACGCAGCGAAATGCGATAAGTAGTGTGAATTGCAGAATTCAGTGAATCATCGAATCTTTGAACGCACATTGCGCCTCCTGGCATTCCGGGAGGCATGCCTGTTCGAGCGTCAACCATTTCAAGCTTTTTTGCTTGGTTTTGGAGGTTGAGCGTTGCCCGTGTGCTCGTTCCCCTTTGAAATTTGCTGGCGGACTGCTCCATGTTCCATTTGGCGTTATAGGTAACTCTTTCGCTTGGACTCATGAGGCTGTCCTGCCCAATCCCC-CAATTAATCTGACGTTGACCTCGGATCAGGTAGGGATACCCGCTGAACTTAAGCATATCA-TGCCTTAGTAACTGCGAGTGAAGCGGCAAAAGCTCAAATTTGAAATCTGACGTTGACGTTCGAGTTGTAATTTGGAGGGATATCTTCGGAGCTGGCACCGTCCTAAGTTCTTTGGAACCGGACATCATAGAGGGTGAGAATCCCGTGCCTGGATGGCTGTCAAGCTCCATGTGAAGTGTCTCCGACGAGTCGAGTTGTTTGGGAATGCAGCTCAAAATGGGTGGTAAATTTCATCTAAAGCTAAATATTGGCGAGAGACCGATAGCGCACAAGTAGAGTGATCGAAAGATGAAAAGCACTTTGAAAAGAGAGTTAAATAGTACGTGAAATTGTTGAAAGGGAAGCGCTTGAGACTAGATTCGGCCGGTATCAGCCATGTTTTTGCGTGGTGCACTTGCCGTCGGTTGAGCCAGCATCGGTTCTGATGGTGGGATAAAGGTTCAAGGAATGTGGCTCCCCAATTGCGGGGAGTGTTATAGCCTGGAGCGCAATGCCACCCGTTGGGAAGGACCTTCGGCTAGGATGCTGGCGAAAAGGTCTTAAGCGGCCCGTCTTGAAACACGGACCAAGGAGTCTAACATCTATGCGAGTGTTCGGGTGGAAAACCCTTGCGCGTAATGAAAGTGAACGGAGGTGGGAAGGGGTGCACCATCGACCGATCCTGATGTTTACGGAAGGATTTGAGTAGGAGCATAGCTGTTGGGACCCGAAAGATGGTGAACTATGCCTGAATAGGGTGAAGCCAGAGGAAACTCTGGTGGAGGCTCGCAGCGGTTCTGACGTGCAAATCGATCGTCAAATTTTATAGGG-
>AF072086_Otidea_tuomikoskii_OSC_56826_ITS
--------------------------------------------CAATTCTACATTCTGCGTACCATTCCTGTTGCTTCCGGTATGGAGC-GTCCTGGTCGGCCGAGGCTGGTTCCCACGGGAGGTAAAACCATTTGTATATAT-TTGCCTTCTGTCTGAATTATGTTAATAACAATTGTTAAAACTTTCAACAACGGATCTCTTGGTTCTCGCATCGATGAAGAACGCAGCGAAATGCGATAAGTAGTGTGAATTGCAGAATTCAGTGAATCATCGAATCTTTGAACGCACATTGCGCCTCCTGGCATTCCGGGAGGCATGCCTGTTCGAGCGTCAACCATTTCAAGCTCTTTTGCTTGGTTGTGGAGGTTGAGCGTTGCCCGCGTGCTCGTTCCCCTTTGAAATTTGCTGGCGGATCGCTCCATGTTCCATTTGGCGTTATAGGTAACTCTTTCGCTTGGACTCATGAGGCTGTCCTGCCCAA------------------------------------------------------------------TTGCCTTAGTAACTGCGAGTGAAGCGGCAAAAGCTCAAATTTGAAATCTGACGTTGACGTTCGAGTTGTAATTTGGAGGGATATCTTCGGAGCTGGCACCGTCCTAAGTTCTTTGGAACCGGACATCATAGAGGGTGAGAATCCCGTGCCTGGATGGCTGTCAAGCTCCATGTGAAGTGTCTCCGACGAGTCGAGTTGTTTGGGAATGCAGCTCAAAATGGGTGGTAAATTTCATCTAAAGCTAAATATTGGCGAGAGACCGATAGCGCACAAGTAGAGTGATCGAAAGATGAAAAGCACTTTGAAAAGAGAGTTAAATAGTACGTGAAATTGTTGAAAGGGAAGCGCTTGAGACTAGATTCGGCCGGTATCAGCCATGCTTTTGCGTGGTGCACTTGCCGTCGGTTGAGCCAGCATCGGTTCTGATGGTGGGATAAAGGTTCGAGGAATGTGGCCCCCCAATTGCGGGGAGTGTTATAGCCTGGAGCGCAATGCCNCCTGTTGGGAAGGACCTTCGGCTAGGATGCTGGCGAAAAGTCT--------------------------------------------------------------------------------------------------------------------------------------------------------------------------------------------------------------------------------------------------------------------------------
>AF072084_Otidea_tuomikoskii_OSC_56756_ITS
--------------------------------------------CAATTCTACATTCTGCGTACCATTCCTGTTGCTTCCGGTATGGAGC-GTCCTGGTCGGCCGAGGCTGGTTCCCACGGGAGGTAAAACCATTTGTATATAT-TTGCCTTCTGTCTGAATTATGTTAATAACAATTGTTAAAACTTTCAACAACGGATCTCTTGGTTCTCGCATCGATGAAGAACGCAGCGAAATGCGATAAGTAGTGTGAATTGCAGAATTCAGTGAATCATCGAATCTTTGAACGCACATTGCGCCTCCTGGCATTCCGGGAGGCATGCCTGTTCGAGCGTCAACCATTTCAAGCTCTTTTGCTTGGTTGTGGAGGTTGAGCGTTGCCCGCGTGCTCGTTCCCCTTTGAAATTTGCTGGCGGATCGCTCCATGTTCCATTTGGCGTTATAGGTAACTCTTTCGCTTGGACTCATGAGGCTGTCCTGCCCAA------------------------------------------------------------------TTGCCTTACTAACTGCGAGTGAAGCGGCAAAAGCTCAAATTTGAAATCTGACGTTGACGTTCGAGTTGTAATTTGGAGGGATATCTTCGGAGCTGGCACCGTCCTAAGTTCTTTGGAACCGGACATCATAGAGGGTGAGAATCCCGTGCCTGGATGGCTGTCAAGCTCCATGTGAAGTGTCTCCGACGAGTCGAGTTGTTTGGGAATGCACCTCAAAATGGGTGGTAAATTTCATCTAAAGCTAAATATTGGCGAGAGACCGATAGCGCACAAGTAGAGTGATCGAAAGATGAAAAGCACTTTGAAAAGAGAGTTAAATAGTACGTGAAATTGTTGAAAGGGAATCGCTTGATACTAGATTCGGCCGGTATCAGCCATGCTTTTGCGTGGTGCACTTGCCGTCGGTTGAGCCAGCATCGGTTCTGATGGTGGGATAAAGGTTCGAGGAATGTGGCTCCCCAATTGCGGGGAGTGTTATAGCCTGGAGCGCAATGCCACCTGTTGGGAAGGACCTTCGGCTAGGATGCTGGCGAAAAGGTCT-------------------------------------------------------------------------------------------------------------------------------------------------------------------------------------------------------------------------------------------------------------------------------
>AF072076_Otidea_umbrina_OSC_56782_ITS
--------------------------------------------CAATTCAACACTCTGCGTACCTTTCCCGTTGCTTCCGGAGCGGCTAACCCCCGACCATCGTTGGTCCCTTCCTGCGGAGGGTGAAACCATTTGCA-TTATCTTGCCATCAGTCTGAATTTTGTTAATAACAATTGTTAAAACTTTCAACAACGGATCTCTTGGTTCTCGCATCGATGAAGAACGCAGCGAAATGCGATAAGTAGTGTGAATTGCAGAATTCAGTGAATCATCGAATCTTTGAACGCACATTGCGCCTCCTGGCATTCCGGGAGGCATGCCTGTTCGAGCGTCAACCCACTCAAGCTCTTTGGCTTGGTTATGGAGGTTGAGCTATGCCCTTCGGTAACCTCACCTTCGAAATTCAGAGGCGGATTGCCCCGTG-TTGCCCTGGCGTTATAAGTTGCTCTTTCGCTCGGA-TTACATGGCCATCTCGCCG--------------------------------------------------------------------TTGCCTCAGTAACTGCGAGTGAANCGGCAAAAGCTCAAATTTGAAATCTGACGTTGGCGTTCGAATTGTAATTTGGAGGGGCATTTTCGGAGCTGGCGTCGTCCTAAGTTCCTTGGAACAGGACGTCACAGAGGGTGAGAATCCCGTGCCTGGATGGATGTCCAGCTCCATGTGAGGTGTCTCCGACGAGTCGAGTTGTTTGGGAATGCAGCTCAAAATGGGTGGTAAATTTCATCTAAAGCTAAATACTGGCGAGAGACCGATAGCGCACAAGTAGAGTGATCGAAAGATGAAAAGCACTTTGAAAAGAGAGTTAAAAAGTACGTGAAATTGTTGAAAGGGAAGCGCTTGAGACCAGACTCAACCTTCATCAGCTGCGCTTCTGTGCGGTGCACTTGCCGTGGGTTGGGCCAGCATCGGTTTTGACGGTGGGATAAAGGTTCGAAGAATGTGGCTCCCCGA-TCCGGGGAGTG-TATACCCT-GANCGCAATGCCCCCTGTTGGGAAAGAACTCCCCCTAGGATGCTGGCGCCATGGTCT-------------------------------------------------------------------------------------------------------------------------------------------------------------------------------------------------------------------------------------------------------------------------------
>AF072075_Otidea_umbrina_OSC_56813_ITS
--------------------------------------------CAATTCAACACTCTGCGTACCTTTCCCGTTGCTTCCGGAGCGGCTAACC-CCGACCATCGTTGGTCCCTTCCTGCGGAGGGTGAAACCATTTGCA-TTATCTTGCCATCAGTCTGAATTTTGTTAATAACAATTGTTAAAACTTTCAACAACGGATCTCTTGGTTCTCGCATCGATGAAGAACGCAGCGAAATGCGATAAGTAGTGTGAATTGCAGAATTCAGTGAATCATCGAATCTTTGAACGCACATTGCGCCTCCTGGCATTCCGGGAGGCATGCCTGTTCGAGCGTCAACCCACTCAAGCTCTTTGGCTTGGTTATGGAGGTTGAGCTATGCCCTTCGGTAACCTCACCTTCGAAATTCAGAGGCGGATTGCCCCGTG-TTGCCCTGGCGTTATAAGTTGCTCTTTCGCTCGGA-TTACATGGCCATCTCGCCGCA------------------------------------------------------------------TTGCCTCAGTAACTGCGAGTGAAGCGGCAAAAGCTCAAATTTGAAATCTGACGTTGGCGTTCGAATTGTAATTTGGAGGGGCATTTTCGGAGCTGGCGTCGTCCTAAGTTCCTTGGAACAGGACGTCACAGAGGGTGAGAATCCCGTGCCTGGATGGATGTCCAGCTCCATGTGAGGTGTCTCCGACNAGTCGAGTTGTTTGGGAATGCAGCTCAAAATGGGTGGTAAATTTCATCTAAAGCTAAATACTGGCGAGAGACCGATAGCGCACAAGTAGAGTGATCGAAAGATGAAAAGCACTTTGAAAAGAGAGTTAAAAAGTACGTGAAATTGTTGAAAGGGAAGCGCTTGAGACCAGACTCAACCTTCATCAGCTGCGCTTCTGTGCGGTGCACTTGCCGTGGGTTGGGCCANCATCGGTTTTGACGGTGGGATAAANGTTCGAAGAATGTGGCTCCCCGATTCCGGGGANTGTTATANCCT-GANCGCAATGCC-CCTGTTGGGAAGGACC-TCCCCTAGGAT-CTGGCGCCATNGTCT-------------------------------------------------------------------------------------------------------------------------------------------------------------------------------------------------------------------------------------------------------------------------------
>MT373948_Otidea_unicisa_FH_RH1666_ITS
-----------------------ATCTGTACCTTCCTTGCAATACAATTCTACACTCTGCGTATCATTCCTGTTGCTTCCGGTGGAAGC--GTCCTGGTCAGCCAAGGTTGGTTCCTGCGGGAGGTAAAATCATTTGCATTCATTTTGCCTTCTGTCTGAATCTGTTAAATAACAATTGTTAAAACTTTCAACAACGGATCTCTTGGTTCTCGCATCGATGAAGAACGCAGCGAAATGCGATAAGTAGTGTGAATTGCAGAATTCAGTGAATCATCGAATCTTTGAACGCACATTGCGCCTCCTGGTATTCCGGGAGGCATGCCTGTTCGAGCGTCAACAACTTCAAGCTCTTTTGCTTGGTTCTGAAGGCTGAGTGTGATCCATGTACTCATTCACCTTTGAAATTTACAGGCGGACTCTTCCATGTTCCATTTGGCGTTATAAGTTACTCTTTCGCTTGGACTCGTGGGTCTGTCCTGCCTCA-CCCC-CCATTCATTTAAGGTTGACCTCGGATCAGGTAGGGATACCCGCTGAACTTAAGCATATCATTGCCTTAGTAACTGCGAGTGAAGCGGCAAAAGCTCAAATTTGAAATCTGACGTTGACGTCCGAATTGTAATTTGGAGGGATATCTTCGGAGCCGGCGCCGTCCTAAGTTCTTTGGAACCAGACATCACAGAGGGTGAGAATCCCGTACCTGGATGGCTGTCCTGCTCCATGTGAAGTGTCTCCGACGAGTCGAGTTGTTTGGGAATGCAGCTCAAAATGGGTGGTAAATTTCATCTAAAGCTAAATATTGGCGAGAGACCGATAGCGCACAAGTAGAGTGATCGAAAGATGAAAAGCACTTTGAAAAGAGAGTCAAATAGTACGTGAAATTGTTGAAAGGGAAGCGCTTGAGACTAGATTCAGCCGGCATCAGCCATGTTTTTATGTGGTGCACTTGCCGTCGGTTGAGCCAGCATCGGTTCTGATGGCGGGATAAAGGTTCCAGGAATGTGGCTCCGCCATCTGGTGGAGTGTTATAGCCTGAAGCGCAATGCCGCCTGTCGGGAAGGACCTTATGCTAGGATGCTGGCTAAAAGGTCTTAAGCGGCCCGTCTTGAAACACGGACCAAGGAGTCTAACATCTATGCGAGTGTTCGGGTGGAAAACCCTTGCGCGTAATGAAAGTGAACGGAGGTGGGAAGGGGTGCACCATCGACCGATCCCGATGTTTACGGAAGGATTTGAGTAGGAGCATAGCTGTTGGGACCCGAAAGATGGTGAACTATGCCTGAATAGGGTGAAGCCAGAGGAAACCTTGGTGGAAGCTCGCAGCGGTTCTGACGTGCAAATCGATCGTCAAATTTTATAGGGG
>MG677140_Otidea_unicisa_TENN_066839_ITS1
AGGTGACCTGCGGAAGGATCATTATCTGTACCTTCCTTGCAATACAATTCTACACTCTGCGTATCATTCCTGTTGCTTCCGGTGGAAGC--GTCCTGGTCAGCCAAGGTTGGTTCCTGCGGGAGGTAAAATCATTTGCATTCATTTTGCCTTCTGTCTGAATCTGTTAAATAACAATTGTTAAAACTTTCAACAACGGATCTCTTGGTTCTCGCATCGATGA-------------------------------------------------------------------------------------------------------------------------------------------------------------------------------------------------------------------------------------------------------------------------------------------------------------------------------------------------------------------------------------------------------------------------------------------------------------------------------------------------------------------------------------------------------------------------------------------------------------------------------------------------------------------------------------------------------------------------------------------------------------------------------------------------------------------------------------------------------------------------------------------------------------------------------------------------------------------------------------------------------------------------------------------------------------------------------------------------------------------------------------------------------------------------------------
>KM010118_Otidea_unicisa_ZW_Geo65_Clark_ITS
---------GCGGAAGGATCATTATCTGTACCTTCCTTGCAATACAATTCTACACTCTGCGTATCATTCCTGTTGCTTCCGGTGGAAGC--GTCCTGGTCAGCCAAGGTTGGTTCCTGCGGGAGGTAAAATCATTTGCATTCATTTTGCCTTCTGTCTGAATCTGTTAAATAACAATTGTTAAAACTTTCAACAACGGATCTCTTGGTTCTCGCATCGATGAAGAACGCAGCGAAATGCGATAAGTAGTGTGAATTGCAGAATTCAGTGAATCATCGAATCTTTGAACGCACATTGCGCCTCCTGGTATTCCGGGAGGCATGCCTGTTCGAGCGTCAACAACTTCAAGCTCTTTTGCTTGGTTCTGAAGGCTGAGTGTGATCCATGTACTCATTCACCTTTGAAATTTACAGGCGGACTCTTCCATGTTCCATTTGGCGTTATAAGTTACTCTTTCGCTTGGACTCGTGGGTCTGTCCTGCCTCA-CCCC-CCATTCATTTAAGGTTGACCTCGGATCAGGTAGGGATACCCGCTGAACTTAAGCATATCATTGCCTTAGTAACTGCGAGTGAAGCGGCAAAAGCTCAAATTTGAAATCTGACGTTGACGTCCGAATTGTAATTTGGAGGGATATCTTCGGAGCCGGCGCCGTCCTAAGTTCTTTGGAACCAGACATCACAGAGGGTGAGAATCCCGTACCTGGATGGCTGTCCTGCTCCATGTGAAGTGTCTCCGACGAGTCGAGTTGTTTGGGAATGCAGCTCAAAATGGGTGGTAAATTTCATCTAAAGCTAAATATTGGCGAGAGACCGATAGCGCACAAGTAGAGTGATCGAAAGATGAAAAGCACTTTGAAAAGAGAGTCAAATAGTACGTGAAATTGTTGAAAGGGAAGCGCTTGAGACTAGATTCAGCCGGCATCAGCCATGTTTTTATGTGGTGCACTTGCCGTCGGTTGAGCCAGCATCGGTTCTGATGGCGGGATAAAGGTTCCAGGAATGTGGCTCCGCCATCTGGTGGAGTGTTATAGCCTGAAGCGCAATGCCGCCTGTCGGGAAGGACCTTATGCTAGGATGCTGGCTAAAAGGTCTTAAGCGGCCCGTCTTGAAACACGGACCAAGGAGTCTAACATCTATGCGAGTGTTCGGGTGGAAAACCCTTGCGCGTAATGAAAGTGAACGGAGGTGGGAAGGGGTGCACCATCGACCGATCCCGATGTTTACGGAAGGATTTGAGTAGGAGCATAGCTGTTGGGACCCGAAAGATGGTGAACTATGCCTGGATAGGGTGAAGCCAGAGGAAACCTTGGTGGAAGCTCGCAGCGGTTCTGACGTGCAAATCGATCGTCAAATTTTATAGGGG
>KC012693_Otidea_unicisa_ITS_KONG
-----------------------------------------------------------------------------------------------------------------------------------------------------------------------------------------------------------------------------------------------------------------------------------------------------------------------------------------------------------------------------------------------------------------------------------------------------------------------------------------------------------------------------------------------------------------------TTGCCTTAGTAACTGCGAGTGAAGCGGCAAAAGCTCAAATTTGAAATCTGACGTTGACGTCCGAATTGTAATTTGGAGGGATATCTTCGGAGCCGGCGCCGTCCTAAGTTCTTTGGAACCAGACATCACAGAGGGTGAGAATCCCGTACCTGGATGGCTGTCCTGCTCCATGTGAAGTGTCTCCGACGAGTCGAGTTGTTTGGGAATGCAGCTCAAAATGGGTGGTAAATTTCATCTAAAGCTAAATATTGGCGAGAGACCGATAGCGCACAAGTAGAGTGATCGAAAGATGAAAAGCACTTTGAAAAGAGAGTCAAATAGTACGTGAAATTGTTGAAAGGGAAGCGCTTGAGACTAGATTCAGCCGGCATCAGCCATGTTTTTATGTGGTGCACTTGCCGTCGGTTGAGCCAGCATCGGTTCTGATGGCGGGATAAAGGTTCCAGGAATGTGGCTCCGCCATCTGGTGGAGTGTTATAGCCTGAAGCGCAATGCCGCCTGTCGGGAAGGACCTTATGCTAGGATGCTGGCTAAAAGGTCTTAAGCGGCCCGTCTTGAAACACGGACCAAGGAGTCTAACATCTATGCGAGTGTTCGGGTGGAAAACCCTTGCGCGTAATGAAAGTGAACGGAGGTGGGAAGGGGTGCACCATCGACCGATCCCGATGTTTACGGAAGGATTTGAGTAGGAGCATAGCTGTTGGGACCCGAAAGATGGTGAACTATGCCTGAATAGGGTGAAGCCAGAGGAAACCTTGGTGGAAGCTCGCAGCGGTTCTGACGTGCAAATCGATCGTC--------------
>DQ443452_Otidea_yunnanensis_ITS_KONG
--------------------------------------------------------------------------------------------------------------------------------------------------------------------------------------------------------------------------------------------------------------------------------------------------------------------------------------------------------------------------------------------------------------------------------------------------------------------------------------------------------------------------------------------------------------------------------TAACTGCGAGTGAAGCGGCAAAAGCTCAAATTTGAAATCTGACGTTGATGTCCGAGTTGTAATTTGGAGGGATATCTTCGGAGCTGGCGCTTTCCTAAGTTCTTTGGAACCAGACATCATAGAGGGTGAGAATCCCGTGCCTGGATGGCTGTCCTGCTCCATGTGAAGTGTCTCCGACGAGTCGAGTTGTTTGGGAATGCAGCTCAAAATGGGTGGTAAATTTCATCTAAAGCTAAATATTGGCGAGAGACCGATAGCGCACAAGTAGAGTGATCGAAAGATGAAAAGCACTTTGAAAAGAGAGTCAAATAGTACGTGAAATTGTTGAAAGGGAAGCGCTTGAGACTAGATTCAGCTGACATCAGCCATGTTTTTATGTGGTGCACTTGCCGTCGGTTGAGCCAGCATCGGTTTTGATGGCGGGATAAAGGTTTTAGGAATGTGGCTCTGCCCTCTGGTGGAGTGTTATAGCCTGAAGCGCAATGTCGCCTGTCGGGAAGGACCTTATGCTAGGATGCTGGC-----------------------------------------------------------------------------------------------------------------------------------------------------------------------------------------------------------------------------------------------------------------------------------------
>MW028106_Otidea_sp_clone_Plot3_33_M1_ITS
AGGTGACCTGCGGAAGGATCATTATCTGTAC-----------TACAATTCTGCCCTCTGTGTACCTTTCCCGTTGCTTCCGGTATGGAGCGGCCCCGACCAGCTGTGGCTGGTGCCCATGAATGGACAAACACTTTGTATTTATTTTGCCTTCTGTCTGAATTATGTTTATAACAATCGTTAAAACTTTCAACAACGGATCTCTTGGTTCTCGCATCGATGAAGAACGCAGCGAAATGCGATAAGTAGTGTGAATTGCAGAATTCAGTGAATCATCGAATCTTTGAACGCACATTGCGCCTTCTGGTATTCCGGGAGGCATGCCTGCTCGAGCGTCAGATATTTCAAGCTCTTTTGCTTGGTTCTGAAGGTTGAATGTTG----------CATTCACCTTTGAAATTTACTGGCGGACGGCTTCGTGTTCCTTTTGGCGTTATAGGTAACTCTTTCGCTTGAACTCGTTGGCCTGTCCTGCCCTCACCCC-CAACTATTTTTTGGTTGACCT-CGGCTTGGTAGGGATACCCGCTGAACTTAA----------------------------------------------------------------------------------------------------------------------------------------------------------------------------------------------------------------------------------------------------------------------------------------------------------------------------------------------------------------------------------------------------------------------------------------------------------------------------------------------------------------------------------------------------------------------------------------------------------------------------------------------------------------------------------------------------------------------------------------------------------------------------------------------------------------------------------------------------
>MT373947_Otidea_sp_FLAS_F_62365_ITS
---TGACCTGCGGAAGGATCATTATCAGTGCCTTTACGCATACACAATTCAACACTCTGCGTACCTTTCCTGTTGCTTCCGGAGCGGCTAACCCCCGACCAACAGTGGTCCCTTCCTGTGGATGGTGAAACCATTTGCA-TTATCTTGCCATCAGTCTGAATTTTGTTAATAACAATTGTTAAAACTTTCAACAACGGATCTCTTGGTTCTCGCATCGATGAAGAACGCAGCGAAATGCGATAAGTAGTGTGAATTGCAGAATTCAGTGAATCATCGAATCTTTGAACGCACATTGCGCCTCCTGGCATTCCGGGAGGCATGCCTGTTCGAGCGTCAACCCACTCAAGCTCTTTGGCTTGGTTATGGAGGTCGAGGTATGTCCTTTGGCGACCTCACCTTCGAAATTCAGAGGCGGATTGCCCATCG-TTACCCTGGCGTTATAAGTTGCTCTTTCGCTTGGA-TTTCTTGGTCGTCTTGCCACAAACCTTTAATTTTCTAT--GTTGACCTCGGATCAGGTAGGGATACCCGCTGAACT-----------TTGCCTCAGTAACTGCGAGTGAAGCGGCAAAAGCTCAAATTTGAAATCTGACGCTGGCGTTCGAATTGTAATTTGGAGGGGCATTTTCGGAGCTGGCGCCGTCCTAAGTTCCTTGGAACAGGACGTCACAGAGGGTGAGAATCCCGTGCCTGGATGGCTGTCCAGCTCCATGTGAGGTGTCTCCGACGAGTCGAGTTGTTTGGGAATGCAGCTCAAAATGGGTGGTAAATTTCATCTAAAGCTAAATACTGGCGAGAGACCGATAGCGCACAAGTAGAGTGATCGAAAGATGAAAAGCACTTTGAAAAGAGAGTTAAAAAGTACGTGAAATTGTTGAAAGGGAAGCGCTTGAGACCAGACTCAACCTTCATCAGCTGTGCTTCTGTGCGGTGCACTTGCCGGGGGTTGGGCCAGCATCGGTTTTGACGGTGGGATAAAGGTTCGAGGAATGTGGCTCCCCGATTCCGGGGAGTGTTATAGCCCTGAGCGCAATGCCACCTGTTGGGAAGGACCTTCCGCTAGGATGCTGGCGCAATGGTCTTAAGCGGCCCGTCTTGAAACACGGACCAAGGAGTCTAACATCTATGCGAGTGTTCGGGTGAAAAACCCTTGCGCGTAATGAAAGTGAACGGAGGTGGGAAGGGGTGCACCATCGACCGATCCTGATGTCTTCGGAAGGATTTGAGTAGGAGCATAGCTGTTGGGACCCGAAAGATGGTGAACTATGCCTGAATAGGGTGAAGCCAGAGGAAACTCTGGTGGAGGCTCGCAGCGGTCCTGACGTGCAAATCGATCGTCAAATTT--------
>MT373946_Otidea_sp_FLAS_F_64209_ITS
AGGTGACCTGCGGAAGGATCATTATCTGTACCTTCGTTGTAATACAATTCTGCCCTCTGTGTACCTTTCCCGTTGCTTCCGGTATGGAGCGGTCCCGACCAGCTGTGGCTGGTGCCCATGAATGGACAAACCATTTGTATTTATTTTGCCTTCTGTCTGAACAATGTTTATAATAATCGTTAAAACTTTCAACAACGGATCTCTTGGTTCTCGCATCGATGAAGAACGCAGCGAAATGCGATAAGTAGTGTGAATTGCAGAATTCAGTGAATCATCGAATCTTTGAACGCACATTGCGCCTTCTGGTATTCCGGGAGGCATGCCTGCTCGAGCGTCAGATA-TTCAAGCTCTTTTGCTTGGTCCTGAAGGTTGAGTGTCGCATTTGTGCCCATTCACCTTTGAAATTTACAGGCGGACTGCTTCGTGTTCCTTTTAGCGTTATAGGTAACTCTTTCGCTTGGACTCGTTGGCCTGTCTTGCCCTCACCCC-CAACTGTTTTGGCGTTGACCT-CGGCTG---------------------------------TGCCTTAGTAACTGCGAGTGAAGCGGCAAAAGCTCAAATTTGAAATCGGATGTTGACATTTGAATTGTAATTTGGAGGGATATCTTCGGAGCTGGCGCTGTCCTAAGTTCTTTGGAACCAGACATCATAGAGGGTGAGAATCCCGTGCCTGGGTGGCTGTCCAGCTCCATGTGAAGTGTCTCCGACGAGTCGAGTTGTTTGGGAATGCAGCTCAAAATGGGTGGTAAATTTCATCTAAAGCTAAATATTGGCGAGAGACCGATAGCGCACAAGTAGAGTGATCGAAAGATGAAAAGCACTTTGAAAAGAGAGTTAAACAGTACGTGAAATTGTTGAAAGGGAAGCGCTTGAGACTAGATTCGGCCGGCATCAGCTACGTTTCTACGTGGTGCACTTGCCGTCGGTTGAGCCAGCATCGGTTTTGATGGCGGGATAAAGGTTTCAGGAATGTGGCTCCTCTATTTTGAGGAGTGTTATAGCCTGGAGCGCAATGCCGCCTGTCGGGAAGGACCTTTTGCTAGGATGCTGGCTAAAAGGTCTTAAGCGGCCCGTCTTGAAACACGGACCAAGGAGTCTAACATCTATGCGAGTGTTCGGGTGGAAAACCCTTGCGCGTAATGAAAGTGAACGGAGGTGGGAAGGGGTGCACCATCGACCGATCCTGATGTTTACGGAAGGATTTGAGTAGGAGCATAGCTGTTGGGACCCGAAAGATGGTGAACTATGCCTGAATAGGGTGAAGCCAGAGGAAACCTTGGTGGAAGCTCGCAGCGGTTCTGACGTGCAAATCGATCGTCAAATTTTATAGGGG
>MN653026_Otidea_sp_RH1218_ITS
------------GCGGAGACATTATCTGTACCTTCGTTGTAATACAATTCTGCCCTCTGTGTACCTTTCCCGTTGCTTCCGGTATGGAGCGGTCCCGACCAGCTGTGGCTGGTGCCCATGAATGGACAAACCATTTGTATTTATTTTGCCTTCTGTCTGAACAATGTTTATAACAATCGTTAAAACTTTCAACAACGGATCTCTTGGTTCTCGCATCGATGAAGAACGCAGCGAAATGCGATAAGTAGTGTGAATTGCAGAATTCAGTGAATCATCGAATCTTTGAACGCACATTGCGCCTTCTGGTATTCCGGGAGGCATGCCTGCTCGAGCGTCAGATA-TTCAAGCTCTTTTGCTTGGTCTTGAAGGTTGAGTGTCGCATTTGTGCCCATTCACCTTTGAAATTTACAGGCGGACTGCTTCGTGTTCCTTTTAGCGTTATAGGTAACTCTTTCGCTTGGACTCGTTGGCCTGTCTTGCCCTCACCCC-CAACTGTTTTGGCGTTGACCT-CGGCTTGGTAGGGATACCCGCTGAACTTAAGCATATCA--------------------------------------------------------------------------------------------------------------------------------------------------------------------------------------------------------------------------------------------------------------------------------------------------------------------------------------------------------------------------------------------------------------------------------------------------------------------------------------------------------------------------------------------------------------------------------------------------------------------------------------------------------------------------------------------------------------------------------------------------------------------------------------------------------------------------------------------
>MH038148_Otidea_sp_216_318_ITS
CGG-TAACTGCGGA-GGATCATTATGTGTGCTTCCGCTGGCATCCAATTGTACAATCTGCGTACCTCTCCTGTTGCTTTCGGTGAGGCTGTGCTCTAGTCAGTTGCCGCCAATTCCTGCGGAAGGTACAATCATTTGCATTTATTTTGCCTTCTGTCTGAATCATGTTTATAACAATCGTTAAAACTTTCAACAACGGATCTCTTGGTTCTCGCATCGATGAAGAACGCAGCGAAATGCGATAAGTAGTGTGAATTGCAGAATTCAGTGAATCATCGAATCTTTGAACGCACATTGCGCCTCCTGGTATTCCGGGAGGCATGCCTGTTCGAGCGTCAGAATATTCAAGCAATCTTGCATGGTTTTGAGGGTCGAGTGTTGACGGTGTGCTCGTTCGACTTTGAAATTAAGAGGCGAACTGTTTCACGTATCACCTGGCGTTATAGGTAACCCTTTCGCTTGGACTCGTGAAGCTGTCCTGTCAAAATCCC--CATTTATTCAGGGTTGACCTCGGATCAGGTAGGGATACCCGCTGAACTTAAGCATATCA--------------------------------------------------------------------------------------------------------------------------------------------------------------------------------------------------------------------------------------------------------------------------------------------------------------------------------------------------------------------------------------------------------------------------------------------------------------------------------------------------------------------------------------------------------------------------------------------------------------------------------------------------------------------------------------------------------------------------------------------------------------------------------------------------------------------------------------------
>MH571410_Otidea_sp_FLAS_F_60735_ITS
----------------------TATCTGTAC-----------TACAATTCTGCCCTCTGTGTACCTTTCCTGTTGCTTCCGGTATGGAGCGGCCCCGACCAGCTGTGGCTGGTGCCCATGAATGGACAAACCATTTGTATTTATTTTGCCTTCTGTCTGAATTATGTTAATAACAATCGTTAAAACTTTCAACAACGGATCTCTTGGTTCTCGCATCGATGAAGAACGCAGCGAAATGCGATAAGTAGTGTGAATTGCAGAATTCAGTGAATCATCGAATCTTTGAACGCACATTGCGCCTTCTGGTATTCCGGGAGGCATGCCTGCTCGAGCGTCAGATATTTCAAGCTCTTTTGCTTGGTCTTGAAGGTTGAGTGTTG----------CATTCACCTTTGAAATTTAAAGGCGGACTGCTTCGTGTTCCTTTTAGCGTTATAGGTAACTCTTTCGCTTGAACTCGTTTGCTTGTCCTGCCCTCACCCC-CAACTATTTTTTGGTTGACCT-CGGCTTGGTAGGGATACCCGCTGAACTTAAGCATAT----------------------------------------------------------------------------------------------------------------------------------------------------------------------------------------------------------------------------------------------------------------------------------------------------------------------------------------------------------------------------------------------------------------------------------------------------------------------------------------------------------------------------------------------------------------------------------------------------------------------------------------------------------------------------------------------------------------------------------------------------------------------------------------------------------------------------------------------
>KU987016_Otidea_sp_XF007_ITS
------------------------CCTGTACCTTTATTGAAGTACAATTCAACCCTCTGTGTACTTTTCCTGTTGCTTCCAGTGAGTTTGGGCTCTACCTAGTTATAGCG---TCATGCAGCACCCAAAATTATTTCAAATTGTTTTGTCTTTTGTCTGAATTATATAAATAACAATTGTTAAAACTTTCAACAACGGATCTCTTGGTTCCAGCATCGATGAAGAACGCAGCGAAATGCGAAAAGTAATGTGAATTGCAGAATTCAGTGAATCATCGAATCTTTGAACGCACATTGCGTGTCGCGGTAATCCGTAACACATGCTTTTATGAGCGTCACCCCGTTCAAGCTCTTTTGCTTGGTTGTGAAGCTTGAGCGATGCCTGCGTGCTTGTTCACCTTTGAAATTTATCGGCGTATGTCTTTGCGTTCCATTTCGCGTTATAGGTAACTCTTTCGCTTGGATTACCAAAGCTGTGCTGCTGTGACACCTCAA--------------------------------------------------------------------ACTGCGAGTGAAGCGGCAAAAGCTCAAATTTGAAAAGTGGGGCTGACCCCCCAGTTGTAATTTAGAGGATTACCTTGGCAATTGGCGTCGTCTCAAGTTCTTTGGAACAAGACATCACAGAGGGTGAGAGTCCCGTCA--AATAAGGTGGCGTGCCGCCGTTGTGGTATATCCAACGAGTCGAGTTGTTTGGGAATGCAGCTCAAAATGGGTGGTAAATTTCATCTAAAGCTAAATACAGGCTGGAGACCGATAGCGCACAAGTAGAGTGATCGAAAGATGAAAAGCACTTTGAAAAGAGAGTTAAATAGTACGTGAAATTGTTGAAAGGGAAGCGCTTGAGACTAGATTCGACTGGCTTCAGCCATATTTCTGCATGGTGCATGTGTCGTCGGTTGAGCCAGCATCGGTTCTAATGGCGGGATAAAGGTTCGAGGAATGTGGCTCCACAATTATGGGGAGTGTTATAGCCTTGAGCGCAATGCCGCCTATTGGGAAGGACCTTAAGCTAGGATGCTGGCAAAAAGGTCTTAAGCGGCCCGTCTTGAAACACGGACCAAGGAGTCTAACATCTATGCGAGTGTTTTGGCTGGAAACCATTGCGCGTAATGAAAGTGAACG-AGGTGGGAAGGGGTGCACCATCGACCGATCCCGATGTTTACGGAAGGATTTGAGTAGAAGCATAGCTGTTGGGACCCGAAAGATGGTGAACTATGCCTGAATAGGGTGAAGCCAGAGGAAACTCTGGTGGAGGCTCGCAGCGGTTCTGACGTGCAAATCGATCG----------------
>KU987011_Otidea_sp_Z_W_Ge_863_ITS
-------------------CATTATCTGTACCTTCGTCGTAATACAATTCTACACTCTGCGTATCATTCCTGTTGCTTCCGCCG-GGTTTGGTCCCAACCGC---CGGCTGTCACCTGCGGGAGGTCAAACCATTTGTA-TTATCTTGCCATCTGTCTGAATCATGTTAATAACAATCGTTAAAACTTTCAACAACGGATCTCTTGGTTCTCGCATCGATGAAGAACGCAGCGAAATGCGATAAGTAGTGTGAATTGCAGAATTCAGTGAATCATCGAATCTTTGAACGCACATTGCGCCTCCTGGTATTCCGGGAGGCATGCCTGTTCGAGCGTCAGATATTTCAAGCTCTTTTGCTTGGTTCTGAAGGTTGAGTGTTGCCCTTGTACTCATTCACCTTTGAAATTTACAGGCGGACTGCTTCGTGTTCCTTTTGGCGTTATAGGTAACTCTTTCGCTTGGACTCGGTGGCCTGTCCTGCCCCAACCCC-CAACTATTTTGACGTGAC-----------------------------------------------------------------------------------TGAAATCTGACGTTGACGTTCGAATTGTAATTTGGAGGGATATCTTCGGAGCTGGCGCTGTCCTAAGTTCTTTGGAACCAGACATCATAGAGGGTGAGAATCCCGTGCCTGAATGGCTGTCCTGCTCCATGTGAAGTGTCTCCGACGAGTCGAGTTGTTTGGGAATGCAGCTCAAAATGGGTGGTAAATTTCATCTAAAGCTAAATATTGGCGAGAGACCGATAGCGCACAAGTAGAGTGATCGAAAGATGAAAAGCACTTTGAAAAGAGAGTTAAACAGTACGTGAAATTGTTGAAAGGGAAGCGCTTGAGACTAGATTCGGCCGGCATCAGCTACGTTTTTGCGTGGTGCACTTGCCGTCGGTTGAGCCAGCATCGGTTTCGATGGTGGGATAAAGGTTTCAGGAATGTGGCTCCTCAATTTTGAGGAGTGTTATAGCCTGGAGCGCAATGCCGCCTGTCGGGAAGGACCTTTTGCTAGGATGCTGGCTAAAAGGTCTTAAGCGGCCCGTCTTGAAACACGGACCAAGGAGTCTAACATCTATGCGAGTGTTCGGGTGGAAAACCCTTGCGCGTAATGAAAGTGAACGGAGGTGGGAAGGGGTGCACCATCGACCGATCCCGATGTTTACGGAAGGATTTGAGTAGGAGCATAGCTGTTGGGACCCGAAAGATGGTGAACTATGCCTGAATAGGGTGAAGCCAGAGGAAA-----------------------------------------------------------
>KU987017_Otidea_sp_Z_W_Ge_1913_ITS
-----------------ATCATTTTCTGTACCTTCGTCGTAATACAATTCTACACTCTGCGTATCATTCCTGTTGCTTCCGGTGCGGTTCGGTTTCGAGCAGCTAAGGCTGTTTCCCGCGGGAGGTAAAACCATTTGTATTTATTTTGCCTTCTGTCTGAATCATGTTTATAACAATCGTTAAAACTTTCAACAACGGATCTCTTGGTTCTCGCATCGATGAAGAACGCAGCGAAATGCGATAAGTAGTGTGAATTGCAGAATTCAGTGAATCATCGAATCTTTGAACGCACATTGCGCCTCTCGGTATTCCGGGAGGCATGCCTGTTCGAGCGTCAGAAATCTCAAGCTCTTTTGCTTGGTTCTGATGGTTGAGTGTTGCCCTTGTGCTCATTCACCTTTGAAATATACAGGCGGATGGCTTCGTGTTCCTTTTGGCGTTATAGGTAACTCTTTCGCTTGGACTCGTTGACCTGTCCTGCCTCAACCCC-CATCTATTTTGACGTTGACCTCGGATCAGGTAGGGATACCCGCTGAACT-----------TTGCCTTAGTAACTGCGAGTGAAGCGGCAAAAGCTCAAATTTGAAATCTGACGTTAACGTTCGAATTGTAATTTGGAGGGATATCTTCGGAGCTGGCGCTGTCCTAAGTTCTTTGGAACCAGACATCATAGAGGGTGAGAATCCCGTGCCTGGATGGCTGCCTTGCTCCATGTGAAGTGTCTCCGACGAGTCGAGTTGTTTGGGAATGCAGCTCAAAATGGGTGGTAAATTTCATCTAAAGCTAAATATTGGCGAGAGACCGATAGCGCACAAGTAGAGTGATCGAAAGATGAAAAGCACTTTGAAAAGAGAGTTAAACAGTACGTGAAATTGTTGAAAGGGAAGCGCTTGAGACTAGATTCAGCCGGCATCAGCTATGTTTTTACGTGGTGCACTTGCCGTCGGTTGAGCCAGCATCGGTTTTGATGGCGAGATAAAGGTTTCAGGAATGTGGCTCCTCAATTTCGAGGAGTGTTATAGCCTGGAGCGCAATGTCGCCTGTCGAGAAGGACCTTTCGCTAGGATGCTGGCTAAAAGGTCTTAAGCGGCCCGTCTTGAAACACGGACCAAGGAGTCTAACATCTATGCGAGTGTTCGGGTGGAAAACCCTTGCGCGTAATGAAAGTGAACGGAGGTGGGAAGGGGTGCACCATCGACCGATCCCGATGTTTACGGAAGGATTTGAGTAGGAGCATAGCTGTTGGGACCCGAAAGATGGTGAACTATGCCTGAATAGGGTGAAGCCAGAGGAAACCTTGGTGGAAGCTCGCAGCGGTTCTGACGTGCAAATCGATCG----------------
>KU987015_Otidea_sp_WZ_2157_ITS
-------------------CATTATCTGTACCTTCGTCGTAATACAATTCTACACTCTGCGTATCATTCCTGTTGCTTCCGCCG-GGTTTGGTCCCAACCGT---CGGCTGTCACCTGCGGGAGGTCAAACCATTTGTA-TTATCTTGCCATCTGTCTGAATCATGTTAATAACAATCGTTAAAACTTTCAACAACGGATCTCTTGGTTCTCGCATCGATGAAGAACGCAGCGAAATGCGATAAGTAGTGTGAATTGCAGAATTCAGTGAATCATCGAATCTTTGAACGCACATTGCGCCTCCTGGTATTCCGGGAGGCATGCCTGTTCGAGCGTCAGATATTTCAAGCTCTTTTGCTTGGTTCTGAAGGTTGAGTGTTGCCCTTGTACTCATTCACCTTTGAAATTTACAGGCGGACTGCTTCGTGTTCCTTTTGGCGTTATAGGTAACTCTTTCGCTTGGACTCGGTGGCCTGTCCTGCCCCAACCCC-CAACTATTTAGACGTGAC------------------------------------------------TAGTAACTGCGAGTGAAGCGGCAAAAGCTCAAATTTGAAATCTGACGTTGACGTTCGAATTGTAATTTGGAGGGATATCTTCGGAGCTGGCGCTGTCCTAAGTTCTTTGGAACCAGACATCATAGAGGGTGAGAATCCCGTGCCTGAATGGCTGTCCTGCTCCATGTGAAGTGTCTCCGACGAGTCGAGTTGTTTGGGAATGCAGCTCAAAATGGGTGGTAAATTTCATCTAAAGCTAAATATTGGCGAGAGACCGATAGCGCACAAGTAGAGTGATCGAAAGATGAAAAGCACTTTGAAAAGAGAGTTAAACAGTACGTGAAATTGTTGAAAGGGAAGCGCTTGAGACTAGATTCGGCCGGCATCAGCTACGTTTTTGCGTGGTGCACTTGCCGTCGGTTGAGCCAGCATCGGTTTCGATGGTGGGATAAAGGTTTCAGGAATGTGGCTCCTCAATTTTGAGGAGTGTTATAGCCTGGAGCGCAATGCCGCCTGTCGGGAAGGACCTNNNNNNNNNNNNNNNNNNNNNNNNNNNNNNNNNNNNNGTCTTGAAACACGGACCAAGGAGTCTAACATCTATGCGAGTGTTCGGGTGGAAAACCCTTGCGCGTAATGAAAGTGAACGGAGGTGGGAAGGGGTGCACCATCGACCGATCCCGATGTTTACGGAAGGATTTGAGTAGGAGCATAGCTGTTGGGACCCGAAAGATGGTGAACTATGCCTGAATAGGGTGAAGCCAGAGGAAACCTTGGTGGAAGCTCGCAGCGGTTCTGACGTGCAAATCGATCG----------------
>KU987012_Otidea_sp_WZ_2202_ITS
------------------------------------------TACATTCAAACCCTCTGTGTACTTTTCCTGTTGCTTCCAGTTAGTTTGGGCTCTACCTAGTTATAGCG---TCATGCAGCACCCAAAATTAT---AAATTGTTTTGTCTTTTGTCTGAATTATATAAATAACAATTGTANNNNNNNNNNNNNNNNNNNNNNNNNNNNNNNNNTTCGATGAAGAACGCAGCGAAATGCGAAAAGTAATGTGAATTGCAGAATTCAGTGAATCATCGAATCTTTGAACGCACATTGCGTGTCGCGGTAATCCGTAACACATGCTTTTATGAGCGTCACCCCGTTCAAGCGCTTTTGCTTGGTTGTGAAGCTTGAGCGATGCCTGCGTGCTTGTTCACCTTTGAAATTTATCGGCGTATGTCTTTGCGTTCCATTTCGCGTTATAGGTTACTCTTTCGCTTGGATTACCAAAGCTGTGCTGCTGTGACACCTCAATT-------------------------------------------------------------TAGTAACTGCGAGTGAAGCGGCAAAAGCTCAAATTTGAAAAGTGGGGCCGACCCCCCAGTTGTAATTTAGAGGATTACCTTGGCAATTGGCGTCGTCTCAAGTTCTTTGGAACAAGACATCACAGAGGGTGAGAGTCCCGTCA--AATAAGGTGGCGTGCTGCCGTTGTGGTATATCCAACGAGTCGAGTTGTTTGGGAATGCAGCTCAAAATGGGTGGTAAATTTCATCTAAAGCTAAATACAGGCTGGAGACCGATAGCGCACAAGTAGAGTGATCGAAAGATGAAAAGCACTTTGAAAAGAGAGTTAAATAGTACGTGAAATTGTTGAAAGGGAAGCGCTTGAGACTAGATTCGACTGGCTTCAGCCATATTTCTGCATGGTGCATGTGCCGTCGGTTGAGCCAGCATCGGTTCTAATGGCGGGATAAAGGTTCGAGGAATGTGGCTCCACAATTATGGGGAGTGTTATAGCCTTGAGCGCAATGCCGCCTATTGGGAAGGACCTTNNNNNNNNNNNNNNNNNNNNNNNNNNNNNNNNNNNNGTCTTGAAACACGGACCAAGGAGTCTAACATCTATGCGAGTGTTTTGGCTGGAAACCATTGCGCGTAATGAAAGTGAACG-AGGTGGGAAGGGGTGCACCATCGACCGATCCCGATGTTTACGGAAGGATTTGAGTAGAAGCATAGCTGTTGGGACCCGAAAGATGGTGAACTATGCCTGAATAGGGTGAAGCCAGAGGAAACTCTGGTGGAGGCTCGCAGCGGTTCTGACGTGCAAATCGATCG----------------
>KU987014_Otidea_sp_WZ_2128_ITS
AGGTGAC-TGCGGAAGGATCATTATCAGTGCCTTTACGCGTACACAATTCAACACTCTGCGTACCTTTCCTGTTGCTTCCGGAGCGGCTAACCCCCGACCATCGGTGGTCCCTTCCTGCGGAGGGTGAAACCATTTGCA-TTATCTTGCCATCAGTCTGAATTTTGTTAATAACAATTGTTAAAACTTTCAACAACGGATCTCTTGGTTCTCGCATCGATGAAGAACGCAGCGAAATGCGATAAGTAGTGTGAATTGCAGAATTCAGTGAATCATCGAATCTTTGAACGCACATTGCGCCTCCTGGCATTCCGGGAGGCATGCCTGTTCGAGCGTCAACCCACTCAAGCTCTTTGGCTTGGTTATGGAGGTTGAGCTACACCCTTCGGTGACCTCACCTTCGAAATTCAGAGGCGGATTGCCCCGTG-TTGCCCTGGCGTTATAAGTTGCTCTTTCGCTTGGA-TTACATGGTTATCTCGCCGCAAACCTTTAATT-TCTAT--G-TGACCTCGGATCAGGTAG------------------------------------------------------------------ATTTGAATCTGACGCTGGCGTTCGAATTGTAATTTGGAGGGGCATTTTCGGAGCTGGCGTTGTCCTAAGTTCCTTGGAACAGGACGTCACAGAGGGTGAGAATCCCGTGCCTGGATGGCTGTCCAGCTCCATGTGAGGTGTCTCCGACGAGTCGAGTTGTTTGGGAATGCAGCTCAAAATGGGTGGTAAATTTCATCTAAAGCTAAATACTGGCGAGAGACCGATAGCGCACAAGTAGAGTGATCGAAAGATGAAAAGCACTTTGAAAAGAGAGTTAAAAAGTACGTGAAATTGTTGAAAGGGAAGCGCTTGAGACCAGACTCAACCTTCATCAGCTGTGCTTTTGTGCAGTGCACTTGCCGTGGGTTGGGCCAGCATCGGTTTCGACGGTGGGATAAAGGTTCGAGGAATGTGGCTCCCCGATTTCGGGGAGTGTTATAGCCCTGAGCGCAATGCCACCTGTTGGGAAGGACCTTNNNNNNNNNNNNNNNNNNNNNNNNNNNNNNNNNNNNGTCTTGAAACACGGACCAAGGAGTCTAACATCTATGCGAGTGTTCGGGTGGAAAACCCTTGCGCGTAATGAAAGTGAACGGAGGTGGGAAGGGGTGCACCATCGACCGATCCTGATGTCTTCGGAAGGATTTGAGTAGGAGCATAGCTGTTGGGACCCGAAAGATGGTGAACTATGCCTGAATAGGGTGAAGCCAGAGGAAACTCTGGTGGAGGCTCGCAGCGGTTCTGACGTGCAAATCGATCG----------------
>KU987013_Otidea_sp_WZ_2123_ITS
AGGTGACCTGCGGAAGGATCATTATCAGTGCCTTTACGCGTACACAATTCAACACTCTGCGTACCTTTCCTGTTGCTTCCGGAGCGGCTAACCCCCGACCATCGGTGGTCCCTTCCTGCGGAGGGTGAAACCATTTGCA-TTATCTTGCCATCAGTCTGAATTTTGTTAATAACAATTGTTAAAACTTTCAACAACGGATCTCTTGGTTCTCGCATCGATGAAGAACGCAGCGAAATGCGATAAGTAGTGTGAATTGCAGAATTCAGTGAATCATCGAATCTTTGAACGCACATTGCGCCTCCTGGCATTCCGGGAGGCATGCCTGTTCGAGCGTCAACCCACTCAAGCTCTTTGGCTTGGTTATGGAGGTTGAGCTACACCCTTCGGTGACCTCACCTTCGAAATTCAGAGGCGGATTGCCCCGTG-TTGCCCTGGCGTTATAAGTTGCTCTTTCGCTTGGA-TTACATGGTTATCTCGCCGCAAACCTTTAATTTTCTAT--GTTGACCTCGGATCA-------------------------------------------------------------------------------------------------------------------------------------------------------------------------------------------------------------GAGGTGTCTCCGACGAGTCGAGTTGTTTGGGAATGCAGCTCAAAATGGGTGGTAAATTTCATCTAAAGCTAAATACTGGCGAGAGACCGATAGCGCACAAGTAGAGTGATCGAAAGATGAAAAGCACTTTGAAAAGAGAGTTAAAAAGTACGTGAAATTGTTGAAAGGGAAGCGCTTGAGACCAGACTCAACCTTCATCAGCTGTGCTTTTGTGCAGTGCACTTGCCGTGGGTTGGGCCAGCATCGGTTTCGACGGTGGGATAAAGGTTCGAGGAATGTGGCTCCCCGATTTCGGGGAGTGTTATAGCCCTGAGCGCAATGCCACCTGT--GGAAGGACCNNNNNNNNNNNNNNNNNNNNNNNNNNNNNNNNNNNNNNGTCTTGAAACACGGACCAAGGAGTCTAACATCTATGCGAGTGTTCGGGTGGAAAACCCTTGCGCGTAATGAAAGTGAACGGAGGTGGGAAGGGGTGCACCATCGACCGATCCTGATGTCTTCGGAAGGATTTGAGTAGGAGCATAGCTGTTGGGACCCGAAAGATGGTGAACTATGCCTGAATAGGGTGAAGCCAGAGGAAACTCTGGTGGAGGCTCGCAGCGGTTCTGACGTGCAAATCGATCG----------------
>KY777379_Otidea_sp_SAT1518812_ITS
AGGTGACCTGCGGAAGGATCATTATCTGTGCCTTCACTGTAATACAATTCCACATGCTGTGTACTTATCCTGTTGCTTCCGGTGGAGCTGTGATTGAACCAGCTGTAGTTGGTTCCCGTGGAAGGTAAAACCATTTGAATTTA-GATGTTTTCTGTCTGATTTGTGTTAACAATAATTGTTAAAACTTTCAACAACGGATCTCTTGGTTCTCGCATCGATGAAGAACGCAGCGAAATGCGATAAGTAGTGTGAATTGCAGAATTCAGTGAATCATCGAATCTTTGAACGCACATTGCGCCTCCTGGTATTCCGGGAGGCATGCCTGTTCGAGCGTCAACCCATTCAAGCTCAATTGCTTGGTTATGAATGTTGAGCGCAGCATCTGCAACTGCTCACCTTTGAATATTATCGGCGAAGTGCTTTGTGCCGTT-TTAGCGTTATAAGTTGCTCTTTCGCTTGAACGCACAAGGTGATCCTGCCTTAACCCCATGTATTTTTTTCGGTTGACCTCGGATCAGGTAGGGATACCCGCTGAACTTAAGCATATCA--------------------------------------------------------------------------------------------------------------------------------------------------------------------------------------------------------------------------------------------------------------------------------------------------------------------------------------------------------------------------------------------------------------------------------------------------------------------------------------------------------------------------------------------------------------------------------------------------------------------------------------------------------------------------------------------------------------------------------------------------------------------------------------------------------------------------------------------
>KM010058_Otidea_sp_A_KH_2014_MK1081_ITS
AGGTGACCTGCGGAAGGATCATTATATGTACCTTTATCGAGATACAGTTCAACACTCTGCGTACCCTTCCTGTTGCTTTCTTGGGGGCTCG-------CTAGCTGAAGTTGGCTTCCGTGAGAGATAAAACTATTTGCATTTGTCTTGCCTTCTGTCTGAATCATGTTTATAACAAATGTTAAAACTTTCAACAACGGATCTCTTGGTTCTCGCATCGATGAAGAACGCAGCGAAATGCGATAAGTAGTGTGAATTGCAGAATTCAGTGAATCATCGAATCTTTGAACGCACATTGCGCCTCCTGGTATTCCGGGAGGCATGCCTGTCCGCGCAC--GAAGATTCAGGGTACT----TTGGTACTGAAGGTCGAATGTTGCTCATATGTACGTTCGTCTTTAAAAATTACAGGCGGGCGACTTCAAGTCCTTTTCAGCGTTGTAAGTAACTCTTTCGCTAGGACCTGGTAGCTTGTCCAGCCTCGACCTCC-AATTACCCAGTGGATGGTCGCGGATCAGGTAGGGATACCCGCTGAACTTAAGCATA----TGCCTTAGTAACTGCGAGTGAAGCGGCAAAAGCTCAAATTTGAAATCTGACGTTGACGTCCGAGTTGTAATTTGGAGGGATATCTTCGGAGCTGACGCCGTCCTAAGTTCTTTGGAACCAGACATCATAGAGGGTGAGAATCCCGTGCCTGGATGGCTGTCCTGCTCCATGTGAAGTGTCTCCGACGAGTCGAGTTGTTTGGGAATGCAGCTCAAAATGGGTGGTAAATTTCATCTAAAGCTAAATATTGGCGAGAGACCGATAGCGCACAAGTAGAGTGATCGAAAGATGAAAAGCACTTTGAAAAGAGAGTTAAATAGTACGTGAAATTGTTGAAAGGGAAGCGCTTGAGACTATACACAGCCGGCATCAGCTACGTTTTTACTTAGTGCACTTACCGTCGGTTGAGCCAGCATCGGTTCCGACGGCGGGATAAAGGTTTCAGGAATGTGGCTCCCCAATTATCGGGAGTGTTAAAGCCTGGAGCGCAATGCCGCCAGTTGGGAAGGCTAATTCGCATGGATGCTGGCTAAATGGTCTTAAGCGGCCCGTCTTGAAACACGGACCAAGGAGTCTAACATCTATGCAAGTGTTCGGGTGGAAAACCCTTGCGCGTAATGAAAGTGAATGTAGATGAGAAGTGTACCATCATCGACCGATCCTGATGTTTACGGAAGGATTTGAGTAGGAGCATAGCTGTTGGGACCCGAAAGATGGTGAACTATGCCTGAATAGGGTGAAGCCAGAGGAAACCTTGGTGGAAGCTCGCAGCGGTTCTGACGTGCAAATCGATCGTCAAATTTTATAGGGG
>KM010057_Otidea_sp_A_KH_2014_MK942_ITS
AGGTGACCTGCGGAAGGATCATTATATGTACCTTTATCGAGATACAGTTCAACACTCTGCGTACCCTTCCTGTTGCTTCCTTGGGGGCTCG-------CTAGCTGAAGTTGGCTTCCGTGAGAGATAAAACTATTTGCATTTGTCTTGCCTTCTGTCTGAATCATGTTTATAACAAATGTTAAAACTTTCAACAACGGATCTCTTGGTTCTCGCATCGATGAAGAACGCAGCGAAATGCGATAAGTAGTGTGAATTGCAGAATTCAGTGAATCATCGAATCTTTGAACGCACATTGCGCCTCCTGGTATTCCGGGAGGCATGCCTGTCCGCGCAC--GAAGATTCAGGGTACT----TTGGTACTGAAGGTCGAATGTTGCTCATATGTACGTTCGTCTTTAAAAATTACAGGCGGGCGACTTCAAGTCCTTTTCAGCGTTGTAAGTAACTCTTTCGCTAGGACCTGGTAGCTTGTCCAGCCTCGACCTCC-AATTACCCAGTGGATGGTCGCGGATCAGGTAGGGATACCCGCTGAACTTAAGCATATCA-TGCCTTAGTAACTGCGAGTGAAGCGGCAAAAGCTCAAATTTGAAATCTGACGTTGACGTCCGAGTTGTAATTTGGAGGGATATCTTCGGAGCTGACGCCGTCCTAAGTTCTTTGGAACCAGACATCATAGAGGGTGAGAATCCCGTGCCTGGATGGCTGTCCTGCTCCATGTGAAGTGTCTCCGACGAGTCGAGTTGTTTGGGAATGCAGCTCAAAATGGGTGGTAAATTTCATCTAAAGCTAAATATTGGCGAGAGACCGATAGCGCACAAGTAGAGTGATCGAAAGATGAAAAGCACTTTGAAAAGAGAGTTAAATAGTACGTGAAATTGTTGAAAGGGAAGCGCTTGAGACTATACACAGCCGGCATCAGCTACGTTTTTACTTAGTGCACTTACCGTCGGTTGAGCCAGCATCGGTTCCGACGGCGGGATAAAGGTTTCAGGAATGTGGCTCCCCAATTATCGGGAGTGTTAAAGCCTGGAGCGCAATGCCGCCAGTTGGGAAGGCTAATTCGCATGGATGCTGGCTAAATGGTCTTAAGCGGCCCGTCTTGAAACACGGACCAAGGAGTCTAACATCTATGCAAGTGTTCGGGTGGAAAACCCTTGCGCGTAATGAAAGTGAATGTAGATGAGAAGTGTACCATCATCGACCGATCCTGATGTTTACGGAAGGATTTGAGTAGGAGCATAGCTGTTGGGACCCGAAAGATGGTGAACTATGCCTGAATAGGGTGAAGCCAGAGGAAACCTTGGTGGAAGCTCGCAGCGGTTCTGACGTGCAAATCGATCGTCAAATTTTATAGGGG
>KM010120_Otidea_sp_B_KH_2014_KH_09_79_ITS
AGGTGACCTGCGGAAGGATCATTA------------------TACAATTTTACCATCTGCGTACTATTCCTGTTGCTTCCGGTGGAGCGCAGCTCTAGTCAGCTATGGCTGGTTCCTGCGGAAGGATAAATCATTTGCATTTATTTTGCCTTCTGTCTGAATCATGTTTATAACAATTGTTAAAACTTTCAACAACGGATCTCTTGGTTCTCGCATCGATGAAGAACGCAGCGAAATGCGATAAGTAGTGTGAATTGCAGAATTCAGTGAATCATCGAATCTTTGAACGCACATTGCGCCTCCTGGTATTCCGGGAGGCATGCCTGTTCGAGCGTCAAGCGATTCAAGCAATCTTGCTTGGTATTGGAGGTCGAGCGTTGCCCATGCGCTTGTTCGGCTTTGAAATTCAGAGGCGGGCTGCTCCGTGTTCCATCTGGCGTTATAGGTTATTCTTTCGCTTGGACTCGTGAGATAGTTTTGTTGACACCCC--CATTTATTAATCGTTGACCTCGGATCAGGTAGGGATACCCGCTGAACTTAAGCATATC--TGCCTTAGTAACTGCGAGTGAAGCGGCAAAAGCTCAAATTTAAAATCTGACGTTGACGTTCGAGTTGTAATTTGGAGGGATATTTTCGGAGCAGGGGCTGTCCTAAGTTCTTTGGAACTAGACATCATAGAGGGTGAGAATCCCGTGCCTGGATGGCTGTCCTGCTCCATGTGAAGTGTCTCCGACGAGTCGAGTTGTTTGGGAATGCAGCTCAAAATGGGTGGTAAATTTCATCTAAAGCTAAATATTGGCGAGAGACCGATAGCGCACAAGTAGAGTGATCGAAAGATGAAAAGCACTTTGAAAAGAGAGTTAAACAGTACGTGAAATTGTTGAAAGGGAAGCGCTTGAGACTCAATTCGACCGATATCATTCGTACTTCTGTGCGGTGTACTAATCGTGGGGCGAGCCAGCATCGGTTCTGATGGTGGGATAAAGGTTTGAGGAATGTGGCTCCATGACTTCGTGGAGTGTTATAGCCTTGAGTGTAATGCCACCTGTTGGGAAGGAACTTCGGCTAGGATGCTGGCTAAAAGGTCTTAAGCGGCCCGTCTTGAAACACGGACCAAGGAGTCTAACATCTATGCGAGTGTTCGGGTGAAAAACCCTTGCGCGTAATGAAAGTGAACGGAGGTGGGAATGGATGCACCATCGACCGATCCTGATGTTTACGGAAGGATTTGAGTAGGAGCATAGCTGTTGGGACCCGAAAGATGGTGAACTATGCCTGAATAGGGTGAAGCCAGAGGAAACTCTGGTGGAGGCTCGCAGCGGTTCTGACGTGCAAATCGATCGTCAAATTTTATAGGGG
>FN669231_Otidea_sp_B250_ITS
-----------GGAAGGATCATTATCTGTAC-----------TACAATTCTGCCCTCTGTGTACCTTTCCCGTTGCTTCCGGTATGGAGCGGCCCCGACCAGCTGTGGCTGGTGCCCATGAATGGACAAACGCTTTGTATTTATTTTGCCTTCTGTCTGAATTATGTTAATAACAATCGTTAAAACTTTCAACAACGGATCTCTTGGTTCTCGCATCGATGAAGAACGCAGCGAAATGCGATAAGTAGTGTGAATTGCAGAATTCAGTGAATCATCGAATCTTTGAACGCACATTGCGCCTTCTGGTATTCCGGGAGGCATGCCTGCTCGAGCGTCAGATATTTCAAGCTCTTTTGCTTGGTTCTGAAGGTTGAGTGTTG----------CATTCACCTTTGAAATTTACTGGCGGACGGCTTCGTGTTCCTTTTGGCGTTATAGGTAACTCTTTCGCTTGAACTCGTTGACCTGTCCTGCCCTCACCCC-CAACTATTTTTTGGTTGACCT-CGGCTTGGTAGGGATACCCGCTGAACTTAAGCATATCA--------------------------------------------------------------------------------------------------------------------------------------------------------------------------------------------------------------------------------------------------------------------------------------------------------------------------------------------------------------------------------------------------------------------------------------------------------------------------------------------------------------------------------------------------------------------------------------------------------------------------------------------------------------------------------------------------------------------------------------------------------------------------------------------------------------------------------------------
>DQ443450_HMAS_43003_ITS_KONG
--------------------------------------------------------------------------------------------------------------------------------------------------------------------------------------------------------------------------------------------------------------------------------------------------------------------------------------------------------------------------------------------------------------------------------------------------------------------------------------------------------------------------------------------------------------------------------TAACTGCGAGTGAAGCGGCAAAAGCTCAAATTTGAAATCTAACGTTGACGTTCGAGTTGTAATTTGGAGGGATATCTTTGGAGCTGGTGCTGTCCTAAGTTCTTTGGAACCAGACATCATAGAGGGTGAGAATCCCGTGCCTGGATGGCTGTTCCGCTCCGTGTAAAGTATCTCCGACGAGTCGAGTTGTTTGGGAATGCAGCTCAAAATGGGTGGTAAATTTCATCTAAAGCTAAATATTGGCGAGAGACCGATAGCGCACAAGTAGAGTGATCGAAAGATGAAAAGCACTTTGAAAAGAGAGTTAAACAGTACGTGAAATTGTTGAAAGGGAAGCGCTTGAGACCAGATTCAGCCGGCATCAGCCATATTTTTATGTGGTGCACTTGCCGTCGGTTGAGCCAGCATCGGTTTTGATGGCGGGATAAAGGTTTCAGGAATGTGGCTCCTCGATTTAGAGGAGTGTTATAGCCTGGAGCGCAATGCCGCCCGTTGGGAAGGACCTTTTGCTAGGATGCTGGC-----------------------------------------------------------------------------------------------------------------------------------------------------------------------------------------------------------------------------------------------------------------------------------------
>HMAS83570_ITS_XYY
AGGTGACCTGCGGAAGGATCATTATTTGTACCTTTGCTTCAATGCAATTCTACACACCGTGTACCATTCCTGTTGCTTCCGGTGGAGCTGCGCTTCAATTCCTTTAGACCGGGCTCCGCGGGAGGTAAAACATTGAGCATTTATTTTACCTTCCGTCTGAATTATATCAATAACATTTGTTAAAACTTTCAACAACGGATCTCTTGGTTCTCGCATCGATGAAGAACGCAGCGAAATGCGATAAGTAGTGTGAATTGCAGAATTCAGTGAATCATCGAATCTTTGAACGCACATTGCGCCTCATGGTATCCCATGGGGCATGCCTTCCGGAGCGTCGACCCCCTTCAAGCATTTTGCTTGGTTGTGGAGGCTGAGCGTTGCCTGCGTGCACGTTTGCCTTCGAAATTCATTGGCGGACTGTTTCATGTTCCATTTGGCGTTATAGGTAACTCTTTCGCTTGGACTTATGAGGCTGTTCAGCCCAGACCCCCC-ATTATTCCGGAACGA--CCTCAATTAGGTAAGGATACCCGCTGAACTTAGCA---------------TAACTGCGAGTGAAGCGGCAAAAGCTCAAATTTGAAAACCGGCACAGCCG---GCAGTGTAATTTGAAGGGACATCTTCGGAGCTGGCGCCGTCTTAAGTTCTTTGGAACCGGACATCATAGAGGGTGAGAATCCCGTGCCTGGGTGGCTGTCCTGCTCCGTGTGAAGTGTCTCCGACGAGTCGAGTTGTTTGGGAATGCAGCTCAAAATGGGTGGTAAATTTCATCTAAAGCTAAATATTGGCGAGAGACCGATAGCGCACAAGTAGAGTGATCGAAAGATGAAAAGCACTTTGAAAAGAGAGTTAAATAGTACGTGAAATTGTTGAAAGGGAAGCGCTTGAGACTAGATTCAGCCGGCATCAGCTATGCTTCTGCGTGGTGCACTTGCCGTCGGTTGAGCCAGCATCGGTTTTGATGGCGGGATAAAGGTTTGAGGAATGTGGCTCTCCG-TTTCGGGGAGTGTTATAGCCTCGAGCGTAATGCCGCCTGTTGGGAAGGACCTTCGGCTAGGATGCTGGC-----------------------------------------------------------------------------------------------------------------------------------------------------------------------------------------------------------------------------------------------------------------------------------------
>KM576486_Otidea_sp_LM16_ITS
-------------------CATTATCTGTACCTTCGTCGTAATACAATTCCACATTCTGCGTATCATTCCTGTTGCTTCCGGTGGAGTTTGGTCTCGGCCGACTATGGCTGGTCCCCGCGGGAGGTAAAACCATTTGCATTTATTTTGCCTTCTGTCTGAATAATGTTTATAACAATTGTTAAAACTTTCAACAACGGATCTCTTGGTTCTCGCATCGATGAAGAACGCAGCGAAATGCGATAAGTAGTGTGAATTGCAGAATTCAGTGAATCATCGAATCTTTGAACGCACATTGCGCCTCCTGGTATTCCGGGAGGCATGCCTGTTCGAGCGTCAACAATTTCAAGCTCTTTTGCTTGGTTTTGAAGGTTGAGTGTTGCGCTTGCGCTCGTTCACCATTGAAATTCACAGGCGGACGGTTTCGTGTTCCTTCTGGCGTTATAGGTAACTCTCTCGCTTGGATACGTGAACCTGTCCTGCCCCAACCCC-CAATTAACTTGTGGTTGACCTCGGATCAGGTAGGGATACCCGCTGAACTTAAGCATATCA--------------------------------------------------------------------------------------------------------------------------------------------------------------------------------------------------------------------------------------------------------------------------------------------------------------------------------------------------------------------------------------------------------------------------------------------------------------------------------------------------------------------------------------------------------------------------------------------------------------------------------------------------------------------------------------------------------------------------------------------------------------------------------------------------------------------------------------------
>KM576485_Otidea_sp_LM3580_ITS
-------------------CATTATCTGTAC-----------TACAATTCTGCCCTCTGTGTACCTTTCCCGTTGCTTCCGGTATGGAGCGGCCCCGACCAGCTGTGGCTGGTGCCCATGAATGGACAAACGCTTTGTATTTATTTTGCCTTCTGTCTGAATTATGTTAATAACAATCGTTAAAACTTTCAACAACGGATCTCTTGGTTCTCGCGTCGATGAAGAACGCAGCGAAATGCGATAAGTAGTGTGAATTGCAGAATTCAGTGAATCATCGAATCTTTGAACGCACATTGCGCCTTCTGGTATTCCGGGAGGCATGCCTGCTCGAGCGTCAGATATTTCAAGCTCTTTTGCTTGGTTCTGAAGGTTGAGTGTTG----------CATTCACCTTTGAAATTTACTGGCGGACGGCTTCGTGTTCCTTTTGGCGTTATAGGTAACTCTTTCGCTTGAACTCGTTGACCTGTCCTGCCCTCACCCC-CAACTATTTTTTGGTTGACCT-CGGCTTGGTAGGGATACCCGCTGAACTTAAGCATATCA--------------------------------------------------------------------------------------------------------------------------------------------------------------------------------------------------------------------------------------------------------------------------------------------------------------------------------------------------------------------------------------------------------------------------------------------------------------------------------------------------------------------------------------------------------------------------------------------------------------------------------------------------------------------------------------------------------------------------------------------------------------------------------------------------------------------------------------------
>KM576487_Otidea_sp_LM4111_ITS
-------------------CATTATCAGTGCCTTTATGCGTACACAATTCAACACTCTGCGTACCTTTCCTGTTGCTTCCGGAGCGGCTAACCCCCGACTATCGATGGTCCCTTCCTGCGGAGGGTGAAACCATTTGCA-TTATCTTGCCATCAGTCTGAATTTTGTTAATAACAATCGTTAAAACTTTCAACAACGGATCTCTTGGTTCTCGCATCGATGAAGAACGCAGCGAAATGCGATAAGTAGTGTGAATTGCAGAATTCAGTGAATCATCGAATCTTTGAACGCACATTGCGCCTCCTGGCATTCCGGGAGGCATGCCTGTTCGAGCGTCAACCCACTCAAGCTCTTTGGCTTGGTTATGGAGGTTGAGCTACACCCTTCGGTGACCTCACCTTCGAAATTGAGAGGCGGATTGCCCCGTG-TTGCCCTGGCGTTATAAGTTGCTCTTTCGCTTGGA-TTCCATGGTCGTCTTGCCACAAACCTTTAATCTTCCAT--GTTGACCTCGGATCAGGTAGGGATACCCGCTGAACTTAAGCATATCA--------------------------------------------------------------------------------------------------------------------------------------------------------------------------------------------------------------------------------------------------------------------------------------------------------------------------------------------------------------------------------------------------------------------------------------------------------------------------------------------------------------------------------------------------------------------------------------------------------------------------------------------------------------------------------------------------------------------------------------------------------------------------------------------------------------------------------------------
>MW551141_Otidea_sp_M540_ITS
-----------GGAAGGATCATTATTTGTACCTTTGCTTCAATGCAATTCTACACACCGTGTACCATTCCTGTTGCTTCCGGTGGAGCTGCGCTTCAATTCCTTTAGACCGGGCTCCGCGGGAGGTAAAACATTGAGCATTTATTTTACCTTCCGTCTGAATTATATCAATAACATTTGTTAAAACTTTCAACAACGGATCTCTTGGTTCTCGCATCGATGAAGAACGCAGCGAAATGCGATAAGTAGTGTGAATTGCAGAATTCAGTGAATCATCGAATCTTTGAACGCACATTGCGCCTCATGGTATCCCATGGGGCATGCCTTCCGGAGCGTCGACCCCCTTCAAGCATTTTGCTTGGTTGTGGAGGCTGAGCGTTGCCTGCGTGCACGTTTGCCTTCGAAATTCATTGGCGGACTGTTTCATGTTCCATTTGGCGTTATAGGTAACTCTTTCGCTTGGACTTATGAGGCTGTTCAGCCCAGACCCCCC-ATTATTCCGGAACGA--CCTCAATTAGGTAAGGATACCCGCTGAACTTAAGCATATC-KYSCCTTAGTAACTGCGAGTGAAGCGGCAAAAGCTCAAATTTGAAAACCGGCACAGCCG---GCAGTGTAATTTGAAGGGACATCTTCGGAGCTGGCGCCGTCTTAAGTTCTTTGGAACCGGACATCATAGAGGGTGAGAATCCCGTGCCTGGGTGGCTGTCCTGCTCCGTGTGAAGTGTCTCCGACGAGTCGAGTTGTTTGGGAATGCAGCTCAAAATGGGTGGTAAATTTCATCTAAAGCTAAATATTGGCGAGAGACCGATAGCGCACAAGTAGAGTGATCGAAAGATGAAAAGCACTTTGAAAAGAGAGTTAAATAGTACGTGAAATTGTTGAAAGGGAAGCGCTTGAGACTAGATTCAGCCGGCATCAGCTATGCTTCTGCGTGGTGCACTTGCCGTCGGTTGAGCCAGCATCGGTTTTGATGGCGGGATAAAGGTTTGAGGAATGTGGCTCTCCG-TTTCGGGGAGTGTTATAGCCTCGAGCGTAATGCCGCCTGTTGGGAAGGACCTTCGGCTAGGATGCTGGCGAAAAGGTCTTAAGCGGCCCGTCTTGAAACACGGACCAAGGAGTCTAACATCTATGCGAGTGTTTGGGTGGAAAACCCTTGCGCGTAATGAAAGTGAACGGAGGTGGGAAGGGGTGCACCATCGACCGATCCTGATGTTTACGGAAGGATTTGAGTAGGAGCATAGCTGTTGGGACCCGAAAGATGGTGAACTATGCCTGAATAGGGTGAAGCCAGAGGAAACTCTGGTGGAGGCTCGCAGCGGTTCTGACGTGCAAATCGATCGTCAAATTTTATAGGGG
>HMAS61359_ITS_XYY
AGGTGACCTGCGGAAGGATCATTATATGTACCTTAATTGAGATACAGTTCAACACCCTGTGTACCCTTCCTGTTGCTTCCTTGGGGGCTCG-------CTAGCTGAGGTTGGTTTCCGTGGAAGGTAAAACTATTTGCATTTGTCTTGCCTTCTGTCTGAATCATGTTTATAACAAATGTTAAAACTTTCAACAACGGATCTCTTGGTTCTCGCATCGATGAAGAACGCAGCGAAATGCGATAAGTAGTGTGAATTGCAGAATTCAGTGAATCATCGAATCTTTGAACGCACATTGCGCCTCCTGGTATTCCGGGAGGCATGCCTGTCCGCGCAC--GAAGATTCAGGGTGCC----TTGGTACTGAAGGTCGAATGTTGCTCATATGTTTGTTCGTCTTTAAAATTTACAGGCGGGCAACTACAAGTCTTTTTCAGCGTTGTAAGTAACTCTTTCGCTAGGACTTTGTGGCTTGTCCAGCCTTGACCTCC-AATTACCCAGTGGATGGTCGCGGATCAGGTAGGGATACCCGCTGAACTTAAGCATATCA---------TAACTGCGAGTGAAGCGGCAAAAGCTCAAATTTGAAATCTGACGTTGACGTCCGAGTTGTAATTTGGAGGGATATCTTCGGAGCTGACGCCGTCCTAAGTTCTTTGGAACTAGACATCATAGAGGGTGAGAATCCCGTGCCTGGATGGCTGTTCTGCTCCATGTGAAGTGTCTCCGACGAGTCGAGTTGTTTGGGAATGCAGCTCAAAATGGGTGGTAAATTTCATCTAAAGCTAAATATTGGCGAGAGACCGATAGCGCACAAGTAGAGTGATCGAAAGATGAAAAGCACTTTGAAAAGAGAGTTAAATAGTACGTGAAATTGTTGAAAGGGAAGCGCTTGAGACTATCAAGGGTCCACATCAGCCACATTTTTATGTGGTGCACTCACCGCAGGATGAGCCAGCATCGGTTCTGACGGCGGGATAAAGGTTTCAGGAATGTGGCTCCCTAATTATTGGGAGTGTTAAAGCCTGGAGCGCAATGCCGCCCGTTGGGAAGGCTAAGTCGCATGGATGCTGGC-----------------------------------------------------------------------------------------------------------------------------------------------------------------------------------------------------------------------------------------------------------------------------------------
>KX886079_Uncultured_fungus_RM_D12_ITS
AGGTGACCTGCGGAAGGATCATTATCAGTGCCTTTACGCGTACACAATTCAACACTCTGCGTACCTTTCCTGTTGCTTCCGGAGCGGCTAACCCCCGACTACTGGTGGTCCCTTCCTGCGGAGGGTGAAACCATTTGCA-TTGTCTTGCCATCAGTCTGAATTTTGTTAATAACAATTGTTAAAACTTTCAACAACGGATCTCTTGGTTCTCGCATCGATGAAGAACGCAGCGAAATGCGATAAGTAGTGTGAATTGCAGAATTCAGTGAATCATCGAATCTTTGAACGCACATTGCGCCTCCTGGCATTCCGGGAGGCATGCCTGTTCGAGCGTCAACCCACTCAAGCTCTTTGGCTTGGTTATGGAGGTTGAGCTACACCCTTCGGTGACCTCACCTTCGAAATTCAGAGGCGGATTGCCCCGTG-TTGCCCTGGCGTTATAAGTTGCTCTTTCGCTTGGA-TTACATGGCCATTTTGCCACAAACTTTTAATTTTCCAT--GTTGACCTCGGATCAGGTAGGGATACCCGCTGAACTTAA----------------------------------------------------------------------------------------------------------------------------------------------------------------------------------------------------------------------------------------------------------------------------------------------------------------------------------------------------------------------------------------------------------------------------------------------------------------------------------------------------------------------------------------------------------------------------------------------------------------------------------------------------------------------------------------------------------------------------------------------------------------------------------------------------------------------------------------------------
>MH834496_Uncultured_fungus_F104_ITS
AGGTGACCTGCGGAAGGATCATTATCAGTGCCTTTACGCGTACACAATTCAACACTCTGCGTACCTTTCCTGTTGCTTCCGGAGCGGCTAACCCCCGACCATCGGTGGTCCCTTCCTGCGGATGGTGAAACCACTTGCA-TTATCTTGCCATCAGTCTGAATTTTGTTAATAACAATTGTTAAAACTTTCAACAACGGATCTCTTGGTTCTCGCATCGATGAAGAACGCAGCGAAATGCGATAAGTAGTGTGAATTGCAGAATTCAGTGAATCATCGAATCTTTGAACGCACATTGCGCCTCCTGGCATTCCGGGAGGCATGCCTGTTCGAGCGTCAACCCACTCGAGCTCTTTGGCTTGGTTATGGGGGTTGAGGTACGTCCTTTGGCGACCTCACCCTCGAAATTCAGAGGCGGATTGCCCATTG-TTGCCCTGGCGTTATAAGTTGCTCTTTCGCTTGGA-TTTCATGGTCGTCTTGCCACAAAC-----------------------------------------------------------------------------------------------------------------------------------------------------------------------------------------------------------------------------------------------------------------------------------------------------------------------------------------------------------------------------------------------------------------------------------------------------------------------------------------------------------------------------------------------------------------------------------------------------------------------------------------------------------------------------------------------------------------------------------------------------------------------------------------------------------------------------------------------------------------------------------------------------------
>MG835426_Uncultured_fungus_l1_ITS
AGGTGACCTGCGGAAGGATCATTATCAGTGCCTTTATGCGTACACAATTCAACACTCTGCGTACCTTTCCTGTTGCTTCCGGAGCGGCTAACCCCCGACTATCGATGGTCCCTTCCTGCGGAGGGTGAAACCATTTGCA-TTATCTTGCCATCAGTCTGAATTTTGTTAATAACAATCGTTAAAACTTTCAACAACGGATCTCTTGGTTCTCGCATCGATGAAGAACGCAGCGAAATGCGATAAGTAGTGTGAATTGCAGAATTCAGTGAATCATCGAATCTTTGAACGCACATTGCGCCTCCTGGCATTCCGGGAGGCATGCCTGTTCGAGCGTCAACCCACTCAAGCTCTTTGGCTTGGTTATGGAGGTTGAGCTACACCCTTCGGTGACCTCACCTTCGAAATTGAGAGGCGGATTGCCCCGTG-TTGCCCTGGCGTTATAAGTTGCTCTTT--------------------------------------------------------------------------------------------------------------------------------------------------------------------------------------------------------------------------------------------------------------------------------------------------------------------------------------------------------------------------------------------------------------------------------------------------------------------------------------------------------------------------------------------------------------------------------------------------------------------------------------------------------------------------------------------------------------------------------------------------------------------------------------------------------------------------------------------------------------------------------------------------------------------------------------------
>FANM1048_ITS_XYY
AGTG-ACCTGCGGAAGGATCATTACCTGTACCTTCGCTGTAATACAATTCTGCCCTCTGTGTACTTTTCCCGTTGCTTCCGGTATGGAGCGGCCCCGACCAGTCGTGGTTGGTGCCCACGAATGAAAAAATCATTTGTATTTATTTTGCCTTCTGTCTGAATCATGTTAATAACAATCGTTAAAACTTTCAACAACGGATCTCTTGGTTCTCGCATCGATGAAGAACGCAGCGAAATGCGATAAGTAGTGTGAATTGCAGAATTCAGTGAATCATCGAATCTTTGAACGCACATTGCGCCTTCTGGTATTCCGGGAGGCATGCCTGGGCGAGCGTCACACATTTCAAGCTCTTTTGCTTGGTTCTGAAGGTTGAGTGTTGCATTTGTGCTCATTCACCTTTGAAATTTACAGGCGGACTGCTTCGTGTTCCTTTTGGCGTTATAGGTAACTCTTTCGCTTGAACTCGTTGGCTTGTCCTGCCCTCACCCC-CAACTATTTTGCCATGGACCT-CGGCTTGGTAGGGATACCCGCTGAACTTAAGCATATCATTGCTTTAGTAACTGCGAGTGAAGCGGCAAAAGCTCAAATTTGAAATCTGGTGTTGACATTTGAGTTGTAATTTGGAGGGATATCTTCGGAGCTGGCGCTGTCCTAAGTTCTTTGGAACCAGACATCATAGAGGGTGAGAATCCCGTGCCTGGGTGGCTGCTCCGCTCCATGTGAAGTGTCTCCGACGAGTCGAGTTGTTTGGGAATGCAGCTCAAAATGGGTGGTAAATTTCATCTAAAGCTAAATATTGGCGAGAGACCGATAGCGCACAAGTAGAGTGATCGAAAGATGAAAAGCACTTTGAAAAGAGAGTTAAACAGTACGTGAAATTGTTGAAAGGGAAGCGCTTGAGACTAGATTCAGCTGTCATCAGCTACGTTTTTACGTGGTGCACTTGCCGTCAGTTGAGCCAGCATCGGTTTTGATGGCGGGATAAAGGTTTCGGGAATGTGGCTCCTCATTCTTGAGGAGTGTTATAGCCTGGAGCGCAATGCCGCCTGTCGGGAAGGACCTTTTGCTAGGATGCTGGCTAAAAGGTCTTAAGCGGCCCGTCTTGAAACACGGACCAAGGAGTCTAACATCTATGCGAGTGTTCGGGTGGAAAACCCTTGCGCGTAATGAAAGTGAACGGAGGTGGGAAGGGGTGCACCATCGACCGATCCCGATGTTTACGGAAGGATTTGAGTAGGAGCATAGCTGTTGGGACCCG-AAGATGGTGAACTATGCCTGAATAGGGTGAAGCCAGAGGAACCCTTGGTGGAAGCTCGCAGCGGTTCTGACGTGC-AATCGATCGTCAATTT-TATAGGG-
>FANM1061_ITS_XYY
AGTG-ACCTGCGGAGG-ATCATTATCTGTACCTTCGCTGTAATACAATTCTGCCCTCTGTGTACTTTTCCCGTTGCTTCCGGTATGGAGCGGCCCCGACCAGTCGTGGTTGGTGCCCACGAATGAAAAAATCATTTGTATTTATTTTGCCTTCTGTCTGAATCATGTTAATAACAATCGTTAAAACTTTCAACAACGGATCTCTTGGTTCTCGCATCGATGAAGAACGCAGCGAAATGCGATAAGTAGTGTGAATTGCAGAATTCAGTGAATCATCGAATCTTTGAACGCACATTGCGCCTTCTGGTATTCCGGGAGGCATGCCTGGGCGAGCGTCACACATTTCAAGCTCTTTTGCTTGGTTCTGAAGGTTGAGTGTTGCATTTGTGCTCATTCACCTTTGAAATTTACAGGCGGACTGCTTCGTGTTCCTTTTGGCGTTATAGGTAACTCTTTCGCTTGAACTCGTTGGCTTGTCCTGCCCTCACCCC-CAACTATTTTGCCATGGACCT-CGGCTTGGTAGGGATACCCGCTGAACTTAAGCATATCATTGCTTTAGTAACTGCGAGTGAAGCGGCAAAAGCTCAAATTTGAAATCTGGTGTTGACATTTGAGTTGTAATTTGGAGGGATATCTTCGGAGCTGGCGCTGTCCTAAGTTCTTTGGAACCAGACATCATAGAGGGTGAGAATCCCGTGCCTGGGTGGCTGCTCCGCTCCATGTGAAGTGTCTCCGACGAGTCGAGTTGTTTGGGAATGCAGCTCAAAATGGGTGGTAAATTTCATCTAAAGCTAAATATTGGCGAGAGACCGATAGCGCACAAGTAGAGTGATCGAAAGATGAAAAGCACTTTGAAAAGAGAGTTAAACAGTACGTGAAATTGTTGAAAGGGAAGCGCTTGAGACTAGATTCAGCTGTCATCAGCTACGTTTTTACGTGGTGCACTTGCCGTCAGTTGAGCCAGCATCGGTTTTGATGGCGGGATAAAGGTTTCGGGAATGTGGCTCCTCATTCTTGAGGAGTGTTATAGCCTGGAGCGCAATGCCGCCTGTCGGGAAGGACCTTTTGCTAGGATGCTGGCTAAAAGGTCTTAAGCGGCCCGTCTTGAAACACGGACCAAGGAGTCTAACATCTATGCGAGTGTTCGGGTGGAAAACCCTTGCGCGTAATGAAAGTGAACGGAGGTGGGAAGGGGTGCACCATCGACCGATCCCGATGTTTACGGAAGGATTTGAGTAGGAGCATAGCTGTTGGGACCCGAAAGATGGTGAACTATGCCTGAATAGGGTGAAGCCAGAGGAAACCTTGGTGGAAGCTCGCAGCGGTTCTGACGTGCAAATCGATCGTCAAATTTTATAGGGG
>FANM0107_ITS_GLJ
CGTAGACCTGCGGAGG-ATCATTATCAATATTATTGTTGCATTAAAATTAAACAATCTGCGTATTATTCCTGTTGCTTCCGATGAAGTCACGCTTTAGGCAGCTGCAGTTGGTTCCTGCGGAAGGTCAAATTTTTTGCTTTTATTTTGCCTTCTGTCTGAATTATGTTTATAACAATCGTTAAAACTTTCAACAACGGATCTCTTGGTTCTCGCATCGATGAAGAACGCAGCGAAATGCGATAAGTAGTGTGAATTGCAGAATTCAGTGAATCATCGAATCTTTGAACGCACATTGCGCCTCCTGGTATTCCGGGAGGCATGCCTGTTCGAGCGTCAGAATTCTCAAGCAATCTTGCTTGGTTTTGAGGATTGAGCGTTGCCTTTGTGCTCGTTCGCCTTTGAAATTAAGCGGCGGATTGCTTCATGTTTCACCTGGCGTTATAGGTAACTCTTTCGCTTGGATTCGTGAGGCTGTTTGGGCCAAAATTCATCATTTGTAAATTGTTGACCTCGGATCAGGTAGGGATACCCGCTGAACTTAAGCATATCATTGCTTTAGTAACTGCGAGTGAAGCGGCAAAAGCTCAAATTTGAAATCTGACGTTGACGTTCGAGTTGTAATTTGGAGGGATATCTTCGGAGTTGGAGCCGTTCTAAGTTCTTTGGAACCAGACATCATAGAGGGTGAGAATCCCGTGCCTGGATGGCCATCCATTTCCATGTGAAGTGTCTCCGACGAGTCGAGTTGTTTGGGAATGCAGCTCAAAATGGGTGGTAAATTTCATCTAAAGCTAAATATTGGCGAGAGACCGATAGCGCACAAGTAGAGTGATCGAAAGATGAAAAGCACTTTGAAAAGAGAGTTAAACAGTACGTGAAATTGTTGAAAGGGAAGCGCTTGGGACTAGATTCAGCTGATATCAGCCGTACTTTTGTTCGGTGCACTCGCCGTCGGTTGAGCCAGCATCGGTTCTGATGGTGGGATAAAGGTTTGAGGAATGTGGCTCCATGACTTCGTGGAGTGTTATAGCCTTGAGTGCAATGCCACCTGTTGGGAAGGACCTTTTGCTAGGATGCTGGCTAAAAGGTCTTAAGCGGCCCGTCTTGAAACACGGACCAAGGAGTCTAACATCTATGCGAGTGTTCGGGTGAAAAACCCTTGCGCGTAATGAAAGTGAATGGAGGTGGGAAGGGGTGCACCATCGACCGATCTTGATGTTTACGGAAGGATTTGAGTAGGAGCATAGCTGTTGGGACCCGAAAGATGGTGAACTATGCCTGAATAGGGTGAAGCCAGAGGAAACTCTGGTGGAGGCTCGCAGCGGTTCTGACGTGCAAATCGATCGTCAAATTTTATAGGGG
>FANM0168_ITS_GLJ
AG--TACCTGCGGA-GGATCATTATGTGTGCTTCCGCTGGCATCCAATTGTACAATCTGCGTACCTGTCCTGTTGCTTTCGGTGAGGCTGTGCCCCAGTCAGTTGCGGCCAATTCCTGCGGAAGGTAAAATCATTTGCATTCATTTTGCCTTCTGTCTGAATCATGTTTATAACAATCGTTAAAACTTTCAACAACGGATCTCTTGGTTCTCGCATCGATGAAGAACGCAGCGAAATGCGATAAGTAGTGTGAATTGCAGAATTCAGTGAATCATCGAATCTTTGAACGCACATTGCGCCTCCTGGTATTCCGGGAGGCATGCCTGTTCGAGCGTCAGAATACTCAAGCAATCTTGCATGGTTTTGAAGGTCGAGCGTTGCTCGTGTGCTCGTTCGACTTTGAAATTAAGAGGCGGACTGTTCCACGTATCACCTGGCGTTATAGGTAACCCTTTCGCTTGAGCTCGTGAAGCTGTCCTGTCAAAACCCC--CATTTATTCAGGGTTGACCTCGGATCAGGTAGGGATACCCGCTGAACTTAAGCATATCATTGCCTTAGTAACTGCGAGTGAAGCGGCAAAAGCTCAAATTTGAAATCTGATGTTGACGTTCGAGTTGTAATTTGGAGGGATATCTTCGGAGCCGGGGCCGTTCTAAGTTCTTTGGAACCAGACATCATAGAGGGTGAGAATCCCGTGCCTGGATGGCTGTCCTGCTCCATGTGAAGTGTCTCCGACGAGTCGAGTTGTTTGGGAATGCAGCTCAAAATGGGTGGTAAATTTCATCTAAAGCTAAATATTGGCGAGAGACCGATAGCGCACAAGTAGAGTGATCGAAAGATGAAAAGCACTTTGAAAAGAGAGTTAAACAGTACGTGAAATTGTTGAAAGGGAAGCGCTTGAGACTAGATTCAGCTGACATCAGCCGTGCTTTTGTTCGGTGCACTTGCCGTTGGTTGAGCCAGCATCGGTTTTGATGGTGGGATAAAGATTTGAGGAATGTGGCTCCACACTTTTGTGGAGTGTTATAGCCTCGAGTGCAATGCCACCGGTTGGGAAGGACCTTCTGCTAGGATGCTGGCTAAAAGGTCTTAAGCGGCCCGTCTTGAAACACGGACCAAGGAGTCTAACATCTATGCGAGTGTTCGGGTGAAAAACCCTTGCGCGTAATGAAAGTGAACGGAGGTGGGAAGGGGTGCACCATCGACCGATCCCGAAGTTTACGGAAGGATTTGAGTAGGAGCATAGCTGTTGGGACCCGAAAGATGGTGAACTATGCCTGAATAGGGTGAAGCCAGAGGAAACTCTGGTGGAGGCTCGCAGCGGTTCTGACGTGCAAATCGATCGTCAAATTTTATAGGGG
>FANM0169_ITS_GLJ
AG--TACCTGCGGA-GGATCATTATGTGTGCTTCCGCTGGCATCCAATTGTACAATCTGCGTACCTGTCCTGTTGCTTTCGGTGAGGCTGTGCCCCAGTCAGTTGCGGCCAATTCCTGCGGAAGGTAAAATCATTTGCATTCATTTTGCCTTCTGTCTGAATCATGTTTATAACAATCGTTAAAACTTTCAACAACGGATCTCTTGGTTCTCGCATCGATGAAGAACGCAGCGAAATGCGATAAGTAGTGTGAATTGCAGAATTCAGTGAATCATCGAATCTTTGAACGCACATTGCGCCTCCTGGTATTCCGGGAGGCATGCCTGTTCGAGCGTCAGAATACTCAAGCAATCTTGCATGGTTTTGAAGGTCGAGCGTTGCTCGTGTGCTCGTTCGACTTTGAAATTAAGAGGCGGACTGTTCCACGTATCACCTGGCGTTATAGGTAACCCTTTCGCTTGAGCTCGTGAAGCTGTCCTGTCAAAACCCC--CATTTATTCAGGGTTGACCTCGGATCAGGTAGGGATACCCGCTGAACTTAAGCATATCATTGCCTTAGTAACTGCGAGTGAAGCGGCAAAAGCTCAAATTTGAAATCTGATGTTGACGTTCGAGTTGTAATTTGGAGGGATATCTTCGGAGCCGGGGCCGTTCTAAGTTCTTTGGAACCAGACATCATAGAGGGTGAGAATCCCGTGCCTGGATGGCTGTCCTGCTCCATGTGAAGTGTCTCCGACGAGTCGAGTTGTTTGGGAATGCAGCTCAAAATGGGTGGTAAATTTCATCTAAAGCTAAATATTGGCGAGAGACCGATAGCGCACAAGTAGAGTGATCGAAAGATGAAAAGCACTTTGAAAAGAGAGTTAAACAGTACGTGAAATTGTTGAAAGGGAAGCGCTTGAGACTAGATTCAGCTGACATCAGCCGTGCTTTTGTTCGGTGCACTTGCCGTTGGTTGAGCCAGCATCGGTTTTGATGGTGGGATAAAGATTTGAGGAATGTGGCTCCACACTTTTGTGGAGTGTTATAGCCTCGAGTGCAATGCCACCGGTTGGGAAGGACCTTCTGCTAGGATGCTGGCTAAAAGGTCTTAAGCGGCCCGTCTTGAAACACGGACCAAGGAGTCTAACATCTATGCGAGTGTTCGGGTGAAAAACCCTTGCGCGTAATGAAAGTGAACGGAGGTGGGAAGGGGTGCACCATCGACCGATCCCGAAGTTTACGGAAGGATTTGAGTAGGAGCATAGCTGTTGGGACCCGAAAGATGGTGAACTATGCCTGAATAGGGTGAAGCCAGAGGAAACTCTGGTGGAGGCTCGCAGCGGTTCTGACGTGCAAATCGATCGTCAAATTTTATAGGGG
>FANM0170_ITS_XYY
AG--TA-CTGCGGA-GGATCATTATGTGTGCTTCCGCTGGCATCCAATTGTACAATCTGCGTACCTGTCCTGTTGCTTTCGGTGAGGCTGTGCCCCAGTCAGTTGCGGCCAATTCCTGCGGAAGGTAAAATCATTTGCATTCATTTTGCCTTCTGTCTGAATCATGTTTATAACAATCGTTAAAACTTTCAACAACGGATCTCTTGGTTCTCGCATCGATGAAGAACGCAGCGAAATGCGATAAGTAGTGTGAATTGCAGAATTCAGTGAATCATCGAATCTTTGAACGCACATTGCGCCTCCTGGTATTCCGGGAGGCATGCCTGTTCGAGCGTCAGAATACTCAAGCAATCTTGCATGGTTTTGAAGGTCGAGCGTTGCTCGTGTGCTCGTTCGACTTTGAAATTAAGAGGCGGACTGTTCCACGTATCACCTGGCGTTATAGGTAACCCTTTCGCTTGAGCTCGTGAAGCTGTCCTGTCAAAACCCC--CATTTATTCAGGGTTGACCTCGGATCAGGTAGGGATACCCGCTGAACTTAAGCATATCATTGCTTTAGTAACTGCGAGTGAAGCGGCAAAAGCTCAAATTTGAAATCTGATGTTGACGTTCGAGTTGTAATTTGGAGGGATATCTTCGGAGCCGGGGCCGTTCTAAGTTCTTTGGAACCAGACATCATAGAGGGTGAGAATCCCGTGCCTGGATGGCTGTCCTGCTCCATGTGAAGTGTCTCCGACGAGTCGAGTTGTTTGGGAATGCAGCTCAAAATGGGTGGTAAATTTCATCTAAAGCTAAATATTGGCGAGAGACCGATAGCGCACAAGTAGAGTGATCGAAAGATGAAAAGCACTTTGAAAAGAGAGTTAAACAGTACGTGAAATTGTTGAAAGGGAAGCGCTTGAGACTAGATTCAGCTGACATCAGCCGTGCTTTTGTTCGGTGCACTTGCCGTTGGTTGAGCCAGCATCGGTTTTGATGGTGGGATAAAGATTTGAGGAATGTGGCTCCACACTTTTGTGGAGTGTTATAGCCTCGAGTGCAATGCCACCGGTTGGGAAGGACCTTCTGCTAGGATGCTGGCTAAAAGGTCTTAAGCGGCCCGTCTTGAAACACGGACCAAGGAGTCTAACATCTATGCGAGTGTTCGGGTGAAAAACCCTTGCGCGTAATGAAAGTGAACGGAGGTGGGAAGGGGTGCACCATCGACCGATCCCGAAGTTTACGGAAGGATTTGAGTAGGAGCATAGCTGTTGGGACCCGAAAGATGGTGAACTATGCCTGAATAGGGTGAAGCCAGAGGAAACTCTGGTGGAGGCTCGCAGCGGTTCTGACGTGCAAATCGATCGTCAAATTTTATAGGGG
>FANM0171_ITS_GLJ
A-GTGACCTGCGG--AGGTCATTGCCTGTACCTTTATATAAGTACAATTCAACCTCCCGTGTACTATTCCTGTTGCTTTCAGTGAGGTTTGACTTTACCTAACCATAGCGGGGCCGGGCGGCACCTAACTCTTT--GAATTTGTTTTGTCTTTTGTCTGAGTTTAATAAATATCAATTGTTAAAACTTTCAACAACGGATCTCTTGGTTCCAGCATCGATGAAGAACGCAGCGAAATGCGAAAAGTAATGTGAATTGCAGAGCTAAGTGGAACATCGAATCTTTGAACGCACATTGCGTGTCACGGTATCCCGTGACACATGCTTTTTTGAGCGTCCAGAC-CGCAAGCTTTTTTGCTTGGTTGTGAAGCTTGAGCGATGCCTCTGTGCATGTTCACCTTTGAAATCTATCGGCGCATGTCTTTACGTTCCATTTAGCGTTACAAGTGACTCTTTCGCTTGGATTTGTAAAGCTGTGTTGCTGTGATACCTCAATATATTCGA-------CCTCAAAGAAGTAGGGATACCCGCTGAACTTAAGCATATCATTGCCTTAGTAACTGCGAGTGAAGCGGCAAAAGCTCAAATTTGAAATGTGATTTCGACCCCTCAGTTGTAATTTAGAGGATTGCCATGGTGATAGCGCCCATACGAAGTTCTTTGGAACAAGACACCAATGAGGGTGATAGTCCCGTCAGATGAAAAATGGTGCGCTTCCGATATGGCATATCCGACGAGTCGAGTTGTTTGGGAATGCAGCTCAAAATGGGTGGTAAATTTCATCTAAAGCTAAATACAGGCTGGAGACCGATAGCGAACAAGTAGAGTGATCGAAAGATGAAAAGCACTTTGAAAAGAGAGTTAAATAGTACGTGAAATTGTTGAAAGGGAAGCGCTTGAGACCAGATTCGGCTGGCTTCATCCAAATTTCTGCATGGTGTATGTGCCGTTGGTTGAGCCAGCATCGGTTCTAATGGCGGGATAAAGGTTCGAGGAATGTGGCTCCAAAATTATGCGGAGTGTTATAGCCTTGAGTGCAATGTCGCCTATTGGAAAGGACCTTCGGCTAGGATGTTGGCTAAAAGGTCTTAAGCGGCCCGTCTTGAAACACGGACCAAGGAGTCTAACATCTATGCGAGTGTTTTGGCGTGAAACCATTGCGCGTAATGAAAGTGAACG-AGGTGGGAAGGGGTGCACCATCGACCGATCCTGAAGTTTACGGAAGGATTTGAGTAGAAGCATAGCTGTTGGGACCCGAAAGATGGTGAACTATGCCTGAATAGGGTGAAGCCAGAGGAAACTCTGGTGGAGGCTCGCAGCGGTTCTGACGTGCAAATCGATCGTCAAATTTTATAGGGG
>FANM210_1_ITS_XYY
AGTG-ACCTGCGGAGG--TCATTATCAGTGCCTTTACGCGTACACAATTCAACACTCTGCGTACCTTTCCTGTTGCTTCCGGAGCGGCTAACCCCCGACCATCGGTGGTCCCTTCCTGCGGAGGGTGAAACCATTTGCA-TCATCTTGCCATCAGTCTGAATTTTGTTAATAACAATCGTTAAAACTTTCAACAACGGATCTCTTGGTTCTCGCATCGATGAAGAACGCAGCGAAATGCGATAAGTAGTGTGAATTGCAGAATTCAGTGAATCATCGAATCTTTGAACGCACATTGCGCCTCCTGGCATTCCGGGAGGCATGCCTGTTCGAGCGTCAACCCACTCAAGCTCTTTGGCTTGGTTATGGAGGTTGAGCTATGCCCTTTGGGGACCTCACCTTCGAAATTCAGAGGCAGATTGCCCCGTG-TTGCCCTGGCGTTATAAGTTGCTCTTTCGCTCGGA-TTACATGGCCATCTCGCCGCAAACCTTTAATCTTCTAT--GTTGACCTCGGATCAGGTAGGGATACCCGCTGAACTTAAGCATATCAATGCCTTAGTAACTGCGAGTGAAGCGGCAAAAGCTCAAATTTGAAATCTGACGTTGGCGTTCGAATTGTAATTTGGAGGGGCATTTTCGGAGCTGGCGTCGTCCTAAGTTCCTTGGAACAGGACGTCACAGAGGGTGAGAATCCCGTGCCTGGATGGCTGTCCAGCTCCATGTGAGGTGTCTCCGACGAGTCGAGTTGTTTGGGAATGCAGCTCAAAATGGGTGGTAAATTTCATCTAAAGCTAAATACTGGCGAGAGACCGATAGCGCACAAGTAGAGTGATCGAAAGATGAAAAGCACTTTGAAAAGAGAGTTAAAAAGTACGTGAAATTGTTGAAAGGGAAGCGCTTGAGACCAGACTCAACTTTCATCAGCTGTGCTTTTGCGCGGTGCACTTGCCGGGGGTTGGGCCAGCATCGGTTTTGACGGTGGGATAAAGGTTCGAGGAATGTGGCTCCCCGATTCCGGGGAGTGTTATAGCCCTGAGCGCAATGCCACCTGTTGGGAAGGACCTTCCGCTAGGATGCTGGCGCAATGGTCTTAAGCGGCCCGTCTTGAAACACGGACCAAGGAGTCTAACATCTATGCGAGTGTTCGGGTGGAAAACCCTTGCGCGTAATGAAAGTGAACGGAGGTGGGAAGGGGTGCACCATCGACCGATCCTGATGTTTTCGGAAGGATTTGAGTAGGAGCATAGCTGTTGGGACCCGAAAGATGGTGAACTATGCCTGAATAGGGTGAAGCCAGAGGAAACTCTGGTGGAGGCTCGCAGCGGTTCTGACGTGCAAATCGATCGTCAAATTTTATAGGGG
>FANM0210_ITS_XYY
ACGT-GACTGCGGAGG-ATCATTATCAGTGCCTTTACGCGTACACAATTCAACACTCTGCGTACCTTTCCTGTTGCTTCCGGAGCGGCTAACCCCCGACCATCGGTGGTCCCTTCCTGCGGAGGGTGAAACCATTTGCA-TCATCTTGCCATCAGTCTGAATTTTGTTAATAACAATCGTTAAAACTTTCAACAACGGATCTCTTGGTTCTCGCATCGATGAAGAACGCAGCGAAATGCGATAAGTAGTGTGAATTGCAGAATTCAGTGAATCATCGAATCTTTGAACGCACATTGCGCCTCCTGGCATTCCGGGAGGCATGCCTGTTCGAGCGTCAACCCACTCAAGCTCTTTGGCTTGGTTATGGAGGTTGAGCTATGCCCTTTGGGGACCTCACCTTCGAAATTCAGAGGCAGATTGCCCCGTG-TTGCCCTGGCGTTATAAGTTGCTCTTTCGCTCGGA-TTACATGGCCATCTCGCCGCAAACCTTTAATCTTCTAT--GTTGACCTCGGATCAGGTAGGGATACCCGCTGAACTTAAGCATATCATTGCTTTAGTAACTGCGAGTGAAGCGGCAAAAGCTCAAATTTGAAATCTGACGTTGGCGTTCGAATTGTAATTTGGAGGGGCATTTTCGGAGCTGGCGTCGTCATAAGTTCCTTGGAACAGGACGTCACAGAGGGTGAGAATCCCGTGCCTGGATGGCTGTCCAGCTCCATGTGAGGTGTCTCCGACGAGTCGAGTTGTTTGGGAATGCAGCTCAAAATGGGTGGTAAATTTCATCTAAAGCTAAATACTGGCGAGAGACCGATAGCGCACAAGTAGAGTGATCGAAAGATGAAAAGCACTTTGAAAAGAGAGTTAAAAAGTACGTGAAATTGTTGAAAGGGAAGCGCTTGAGACCAGACTCAACTTTCATCAGCTGTGCTTTTGCGCGGTGCACTTGCCGGGGGTTGGGCCAGCATCGGTTTTGACGGTGGGATAAAGGTTCGAGGAATGTGGCTCCCCGATTCCGGGGAGTGTTATAGCCCTGAGCGCAATGCCACCTGTTGGGAAGGACCTTCCGCTAGGATGCTGGCGCAATGGTCTTAAGCGGCCCGTCTTGAAACACGGACCAAGGAGTCTAACATCTATGCGAGTGTTCGGGTGGAAAACCCTTGCGCGTAATGAAAGTGAACGGAGGTGGGAAGGGGTGCACCATCGACCGATCCTGATGTTTTCGGAAGGATTTGAGTAGGAGCATAGCTGTTGGGACCCGAAAGATGGTGAACTATGCCTGAATAGGGTGAAGCCAGAGGAAACTCTGGTGGAGGCTCGCAGCGGTTCTGACGTGCAAATCGATCGTCAAATTTTATAGGGG
>FANM0233_ITS_XYY
AGGTGACCTGCGG-AGGATCATTGCCTGTACCTTTATATAAGTACAATTCAACCTCCCGTGTACTATTCCTGTTGCTTTCAGTGAGGTTTGACTTTACCTAACCATAGCGGGGCCGGGCGGCACCTAACTCTTT--GAATTTGTTTTGTCTTTTGTCTGAGTTTAATAAATATCAATTGTTAAAACTTTCAACAACGGATCTCTTGGTTCCAGCATCGATGAAGAACGCAGCGAAATGCGAAAAGTAATGTGAATTGCAGAGCTAAGTGGAACATCGAATCTTTGAACGCACATTGCGTGTCACGGTATCCCGTGACACATGCTTTTTTGAGCGTCCAGAC-CGCAAGCTTTTTTGCTTGGTTGTGAAGTTTGAGCGATGCCTCTGTGCATGTTCACCTTTGAAATCTATCGGCGCATGTCTTTACGTTCCATTTAGCGTTACAAGTGACTCTTTCGCTTGGATTTGTAAAGCTGTGTTGCTGTGATACCTCAATATATTCGA-------CCTCAAAGAAGTAGGGATACCCGCTGAACTTAAGCATATC-TTGCCTTAGTAACTGCGAGTGAAGCGGCAAAAGCTCAAATTTGAAATGTGATTTCGACCCCTCAGTTGTAATTTAGAGGATTGCCATGGTGATAGCGCCCATACGAAGTTCTTTGGAACAAGACACCAATGAGGGTGATAGTCCCGTCAGATGAAAAATGGTGCGCTTCCGATATGGCATATCCGACGAGTCGAGTTGTTTGGGAATGCAGCTCAAAATGGGTGGTAAATTTCATCTAAAGCTAAATACAGGCTGGAGACCGATAGCGAACAAGTAGAGTGATCGAAAGATGAAAAGCACTTTGAAAAGAGAGTTAAATAGTACGTGAAATTGTTGAAAGGGAAGCGCTTGAGACCAGATTTGGCTGGCTTCATCCAAATTTCTGCATGGTGTATGTGCCGTTGGTTGAGCCAGCATCGGTTCTAATGGCGGGATAAAGGTTCGAGGAATGTGGCTCCAAAATTATGCGGAGTGTTATAGCCTTGAGTGCAATGTCGCCTATTGGAAAGGACCTTCGGCTAGGATGTTGGCTAAAAGGTCTTAAGCGGCCCGTCTTGAAACACGGACCAAGGAGTCTAACATCTATGCGAGTGTTTTGGCATGAAACCATTGCGCGTAATGAAAGTGAACG-AGGTGGGAAGGGATGCACCATCGACCGATCCTGAAGTTTACGGAAGGATTTGAGTAGAAGCATAGCTGTTGGGACCCGAAAGATGGTGAACTATGCCTGAATAGGGTGAAGCCAGAGGAAACTCTGGTGGAGGCTCGCAGCGGTTCTGACGTGCAAATCGATCGTCAAATTTTATAGGGG
>FANM0236_ITS_XYY
AG--TACCTGCGGAAGGATCATTATGTGTGCTTCCGCTGGCATCCAATTGTACAATCTGTGTACCCATCCTGTTGCTTTCGGTGAGGCTGTGCTCTAGTCAGTTGTGGCCAATTCCTGCGGAAGGTAAAATCATTTGCATTTATTTTGCATTCTGTCTGAATCATGTTTATAACAATCGTTAAAACTTTCAACAACGGATCTCTTGGTTCTCGCATCGATGAAGAACGCAGCGAAATGCGATAAGTAGTGTGAATTGCAGAATTCAGTGAATCATCGAATCTTTGAACGCACATTGCGCCTCCTGGCATTCCGGGAGGCATGCCTGTTCGAGCGTCAGAATATTCAAGCAATCTTGCATGGTTTTGAAGGTCGAGTGTGGCTCGTGTGCTCGTTTGACTTTGAAATTAAGAGGCGGACTGTTTCATGTATCACCTGGCGTTATAGGTAACCCTTTCGCTTGGACTCGTGAAGCTGTCCTGTCAAATCTCC--CATTTATTCAGGGTTGACCTCGGATCAGGTAGGGATACCCGCTGAACTTAAGCATATCATTGCTTTAGTAACTGCGAGTGAAGCGGCAAAAGCTCAAATTTGAAATCTGACGTTGACGTTCGAGTTGTAATTTGGAGGGATATCTTCGGAGCTGGGGCCGTTCTAAGTTCTTTGGAACCGGACATCATAGAGGGTGAGAATCCCGTGCCTGGATGGCTGTCCTGCTCCATGTGAAGTGTCTCCAACGAGTCGAGTTGTTTGGGAATGCAGCTCAAAATGGGTGGTAAATTTCATCTAAAGCTAAATATTGGCGAGAGACCGATAGCGCACAAGTAGAGTGATCGAAAGATGAAAAGCACTTTGAAAAGAGAGTTAAACAGTACGTGAAATTGTTGAAAGGGAAGCGCTTGAGACTAGATTCAGCTGGCATCAACCGTGCTTTTGTTCGGTGCACTTGCCGTCGGTTGAGCCAGCATCGGTTCTGATGGTGGGAAAAAGATTTGAGGAATGTGGCTCCGCGCTATTGTGGAGTGTTATAGCCTTGAGTGAAATGCCACCGGTTGGGAAGGACCTTTTGCTAGGATGCTGGCTAAAAGGTCTTAAGCGGCCCGTCTTGAAACACGGACCAAGGAGTCTAACATCTATGCGAGTGTTCGGGTGAAAAACCCTTGCGCGTAATGAAAGTGAACGGAGGTGGGAAGGGGTGCACCATCGACCGATCCTGAAGTTTACAGAAGGATTTGAGTAGGAGCATAGCTGTTGGGACCCGAAAGATGGTGAACTATGCCTGAATAGGGTGAAGCCAGAGGAAACTCTGGTGGAGGCTCGCAGCGGTTCTGACGTGCAAATCGATCGTCAAATTTTATAGGGG
>FANM0243_ITS_XYY
AG--TACCTGCGG-AGGATCATTATGTGTGCTTCCGCTGGCATCCAATTGTACAATCTGTGTACCCATCCTGTTGCTTTCGGTGAGGCTGTGCTCTAGTCAGTTGTGGCCAATTCCTGCGGAAGGTAAAATCATTTGCATTTATTTTGCATTCTGTCTGAATCATGTTTATAACAATCGTTAAAACTTTCAACAACGGATCTCTTGGTTCTCGCATCGATGAAGAACGCAGCGAAATGCGATAAGTAGTGTGAATTGCAGAATTCAGTGAATCATCGAATCTTTGAACGCACATTGCGCCTCCTGGCATTCCGGGAGGCATGCCTGTTCGAGCGTCAGAATATTCAAGCAATCTTGCATGGTTTTGAAGGTCGAGTGTGGCTCGTGTGCTCGTTTGACTTTGAAATTAAGAGGCGGACTGTTTCATGTATCACCTGGCGTTATAGGTAACCCTTTCGCTTGGACTCGTGAAGCTGTCCTGTCAAAACTCC--CATTTATTCAGGGTTGACCTCGGATCACGTAGGGATACCCGCTGAACTTAAGCATATCATTGCCTTAGTAACTGCGAGTGAAGCGGCAAAAGCTCAAATTTGAAATCTGACGTTGACGTTCGAGTTGTAATTTGGAGGGATATCTTCGGAGCTGGGGCCGTTCTAAGTTCTTTGGAACCGGACATCATAGAGGGTGAGAATCCCGTGCCTGGATGGCTGTCCTGCTCCATGTGAAGTGTCTCCAACGAGTCGAGTTGTTTGGGAATGCAGCTCAAAATGGGTGGTAAATTTCATCTAAAGCTAAATATTGGCGAGAGACCGATAGCGCACAAGTAGAGTGATCGAAAGATGAAAAGCACTTTGAAAAGAGAGTTAAACAGTACGTGAAATTGTTGAAAGGGAAGCGCTTGAGACTAGATTCAGCTGGCATCAACCGTGCTTTTGTTCGGTGCACTTGCCGTCGGTTGAGCCAGCATCGGTTCTGATGGTGGGAAAAAGATTTGAGGAATGTGGCTCCGCGCTATTGTGGAGTGTTATAGCCTTGAGTGAAATGCCACCGGTTGGGAAGGACCTTTTGCTAGGATGCTGGCTAAAAGGTCTTAAGCGGCCCGTCTTGAAACACGGACCAAGGAGTCTAACATCTATGCGAGTGTTCGGGTGAAAAACCCTTGCGCGTAATGAAAGTGAACGGAGGTGGGAAGGGGTGCACCATCGACCGATCCTGAAGTTTACAGAAGGATTTGAGTAGGAGCATAGCTGTTGGGACCCGAAAGATGGTGAACTATGCCTGAATAGGGTGAAGCCAGAGGAAACTCTGGTGGAGGCTCGCAGCGGTTCTGACGTGCAAATCGATCGTCAAATTTTATAGGGG
>FANM262_1_ITSXYY
AGTG-ACCTGCGG-AGG-TCATTATCTGTGCCTTTACGCGTACACAATTCAACACTCTGCGTACCTTACCCGTTGCTTCC----TGGGCGGCCACTGACCAGCAG-GGCCT----------------AAACCGTTTGCA-TTATCTTGCCTTCAGTCTGAATTTTGTTAATAACAATCTTTAAAACTTTCAACAACGGATCTCTTGGTTCTCGCATCGATGAAGAACGCAGCGAAATGCGATAAGTAGTGTGAATTGCAGAATTCAGTGAATCATCGAATCTTTGAACGCACATTGCGCCTCCTGGAATTCCGGGAGGCATGCCTGTTCGAGCGTCACCCCACTCAAGCCTATTGGCTTGGTCATGGAGGCTGAGCGGTGCCCTTTGGCCACCTCACCTTCGAAATTCAGAGGCGGATTGCCCCTGCGTTGCCCTGGCGTTATAAGTTACTCTTTCGCTCGGA-TCGCAGGGCTGTCTTGCGACAATACCTCAATCGTTTAAT-GTTGACCTCGGATCAGGTAGGGATACCCGCTGAACTTAAGCATATCAATGCCTTAGTAACTGCGAGTGAAGCGGCAAAAGCTCAAATTTGAAATCTGACGTTGACGTTCGAGTTGTAATTTGGAGGGGCATTTTCGGTGCTGGCGCCATCCTAAGTTCCTTGGAACAGGACGTCACAGAGGGTGAGAATCCCGTGCCTGGATGGCTGGCCAGCTCCATGTAAGGTGCCTCCGACGAGTCGAGTTGTTTGGGAATGCAGCTCAAAATGGGTGGTAAATTTCATCTAAAGCTAAATACAGGCGAGAGACCGATAGCGCACAAGTAGAGTGATCGAAAGATGAAAAGCACTTTGAAAAGAGAGTTAAAAAGTACGTGAAATTGTTGAAAGGGAAGCGCTTGAGACCAGACTCAACCTTTATCAACTGTGCTTCTGTGCAGTGCACTTGCCAGGGGTTGGGCCAGCATCGGTTTCGGCGGTGGGATAAAGGTTCGAGGAATGTGGCTCCACGATTGCGGGGAGTGTTATAGCCTTGAGCGCAATGCCACCTGTTGGGAAGGACCTTCCGCTAGGATGCTGGCGCAATGGTCTTAAGCGGCCCGTCTTGAAACACGGACCAAGGAGTCTAACATCTATGCGAGTGTTCGGGTGGAAAACCCTTGCGCGTAATGAAAGTGAACGGGGGTGGGAAGGGGTGCACCATCGACCGATCCTGAAGTCTTCGGAAGGATTTGAGTAGGAGCATAGCTGTTGGGACCCGAAAGATGGTGAACTATGCCTGAATAGGGTGAAGCCAGAGGAAACTCTGGTGGAGGCTCGCAGCGGTTCTGACGTGCAAATCGATCGTCAAATTTTATAGGGC
>FANM262_ITS_XYY
AGTG-ACCTGCGG-AGGATCATTATCTGTGCCTTTACGCGTACACAATTCAACACTCTGCGTACCTTACCCGTTGCTTCC----TGGGCGGCCACTGACCAGCAG-GGCCT----------------AAACCGTTTGCA-TTATCTTGCCTTCAGTCTGAATTTTGTTAATAACAATCTTTAAAACTTTCAACAACGGATCTCTTGGTTCTCGCATCGATGAAGAACGCAGCGAAATGCGATAAGTAGTGTGAATTGCAGAATTCAGTGAATCATCGAATCTTTGAACGCACATTGCGCCTCCTGGAATTCCGGGAGGCATGCCTGTTCGAGCGTCACCCCACTCAAGCCTATTGGCTTGGTCATGGAGGCTGAGCGGTGCCCTTTGGCCACCTCACCTTCGAAATTCAGAGGCGGATTGCCCCTGCGTTGCCCTGGCGTTATAAGTTACTCTTTCGCTCGGA-TCGCAGGGCTGTCTTGCGACAATACCTCAATCGTTTAAT-GTTGACCTCGGATCAGGTAGGGATACCCGCTGAACTTAAGCATATCATTGCTTTAGTAACTGCGAGTGAAGCGGCAAAAGCTCAAATTTGAAATCTGACGTTGACGTTCGAGTTGTAATTTGGAGGGGCATTTTCGGTGCTGGCGCCATCCTAAGTTCCTTGGAACAGGACGTCACAGAGGGTGAGAATCCCGTGCCTGGATGGCTGGCCAGCTCCATGTAAGGTGCCTCCGACGAGTCGAGTTGTTTGGGAATGCAGCTCAAAATGGGTGGTAAATTTCATCTAAAGCTAAATACAGGCGAGAGACCGATAGCGCACAAGTAGAGTGATCGAAAGATGAAAAGCACTTTGAAAAGAGAGTTAAAAAGTACGTGAAATTGTTGAAAGGGAAGCGCTTGAGACCAGACTCAACCTTTATCAACTGTGCTTCTGTGCAGTGCACTTGCCAGGGGTTGGGCCAGCATCGGTTTCGGCGGTGGGATAAAGGTTCGAGGAATGTGGCTCCACGATTGCGGGGAGTGTTATAGCCTTGAGCGCAATGCCACCTGTTGGGAAGGACCTTCCGCTAGGATGCTGGCGCAATGGTCTTAAGCGGCCCGTCTTGAAACACGGACCAAGGAGTCTAACATCTATGCGAGTGTTCGGGTGGAAAACCCTTGCGCGTAATGAAAGTGAACGGGGGTGGGAAGGGGTGCACCATCGACCGATCCTGAAGTCTTCGGAAGGATTTGAGTAGGAGCATAGCTGTTGTGACCCGAAAGATGGTGAACTATGCCTGAATAGGGTGAAGCCAGAGGAAACTCTGGTGGAGGCTCGCAGCGGTTCTGACGTGCAAATCGATCGTCAAATTTTATAGGGG
>FANM292_ITS_XYY
AGT--GACTGCGG-AGGATCATTATCTGTACCTTCATCGTAATACAATTCTACACTCTGCGTATCATTCCTGTTGCTTCCGCTG-GGTTTGGTCCCAACTACCTAAGGCTGCCGCTTGCGGGAGGTAAAACCATTTGTATTTATTTTGCCTTCTGTCTGAATAATGTTAATAACAATCATTAAAACTTTCAACAACGGATCTCTTGGTTCTCGCATCGATGAAGAACGCAGCGAAATGCGATAAGTAGTGTGAATTGCAGAATTCAGTGAATCATCGAATCTTTGAACGCACATTGCGCCTCCTGGTATTCCGGGAGGCATGCCTGTTCGAGCGTCAGATATTTCAAGCTCTTTTGCTTGGTTTTGAAGGTTGAGTGTTGCCCTTGTACTCATTCACCTTTGAAATTCACTGGCGGACTGCTTCGTGTTCCTTTTAGCGTTATAGGTAACTCTTTCGCTTGGACTCGGTGGCCTGTCCTGCCCCAACCCC-CAACTATTTTGACGTTGACCTCGGATCAGGTAGGGATACCCGCTGAACTTAAGCATATCATTGCCTTAGTAACTGCGAGTGAAGCGGCAAAAGCTCAAATTTGAAATCTGACGTTGACGTTCGAATTGTAATTTGGAGGGATATCTTCGGAGCAGGCGCTGTCCTAAGTTCTTTGGAACCAGACATCATAGAGGGTGAGAATCCCGTGCCTGGGTGGCTGTCCCGCTCCATGTGAAGTGTCTCCGACGAGTCGAGTTGTTTGGGAATGCAGCTCAAAATGGGTGGTAAATTTCATCTAAAGCTAAATATTGGCGAGAGACCGATAGCGCACAAGTAGAGTGATCGAAAGATGAAAAGCACTTTGAAAAGAGAGTTAAACAGTACGTGAAATTGTTGAAAGGGAAGCGCTTGAGACTAGATTCGACTGGCATCAGCTACGTTTTTGCGTGGTGCACTTGCCGTCGGTTGAGCCAGCATCGGTTTCGATGGCGGGATAAAGGTTTCAGGAATGTGGCTCCTCAATTTTGAGGAGTGTTATAGCCTGGAGCGCAATGCTGCCTGTCGGGAAGGACCTTTTGCTAGGATGCTGGCTAAAAGGTCTTAAGCGGCCCGTCTTGAAACACGGACCAAGGAGTCTAACATCTATGCGAGTGTTCGGGTGGAAAACCCTTGCGCGTAATGAAAGTGAACGGAGGTGGGAAGGGGTGCACCATCGACCGATCCCGATGTTTACGGAAGGATTTGAGTAGGAGCATAGCTGTTGGGACCCGAAAGATGGTGAACTATGCCTGAATAGGGTGAAGCCAGAGGAAACCTTGGTGGAAGCTCGCAGCGGTTCTGACGTGCAAATCGATCGTCAAATTTTATAGGGG
>FANM0049_ITS_GLJ
C----GACTGCGG--AGGTC--TTCCTGTACCTTTATATAAGTACAATTCAACCTCCCGTGTACTATTCCTGTTGCTTTCAGTGAGGTTTGACTTTACCTAACCATAGCGGGGCCGGGCGGCACCTAACTCTTT--GAATTTGTTTTGTCTTTTGTCTGAGTTTAATAAATATCAATTGTTAAAACTTTCAACAACGGATCTCTTGGTTCCAGCATCGATGAAGAACGCAGCGAAATGCGAAAAGTAATGTGAATTGCAGAGCTAAGTGGAACATCGAATCTTTGAACGCACATTGCGTGTCACGGTATCCCGTGACACATGCTTTTTTGAGCGTCCAGAC-CGCAAGCTTTTTTGCTTGGTTGTGAAGTTTGAGCGATGCCTCTGTGCATGTTCACCTTTGAAATCTATCGGCGCATGTCTTTACGTTCCATTTAGCGTTACAAGTGACTCTTTCGCTTGGATTTGTAAAGCTGTGTTGCTGTGATACCTCAATATATTCGA-------CCTCAAAGAAGTAGGGATACCCGCTGAACTTAAGCATATCTTTGCCTTAGTAACTGCGAGTGAAGCGGCAAAAGCTCAAATTTGAAATGTGATTTCGACCCCTCAGTTGTAATTTAGAGGATTGCCATGGTGATAGCGCCCATACGAAGTTCTTTGGAACAAGACACCAATGAGGGTGATAGTCCCGTCAGATGAAAAATGGTGCGCTTCCGATATGGCATATCCGACGAGTCGAGTTGTTTGGGAATGCAGCTCAAAATGGGTGGTAAATTTCATCTAAAGCTAAATACAGGCTGGAGACCGATAGCGAACAAGTAGAGTGATCGAAAGATGAAAAGCACTTTGAAAAGAGAGTTAAATAGTACGTGAAATTGTTGAAAGGGAAGCGCTTGAGACCAGATTCGGCTGGCTTCATCCAAATTTCTGCATGGTGTATGTGCCGTTGGTTGAGCCAGCATCGGTTCTAATGGCGGGATAAAGGTTCGAGGAATGTGGCTCCAAAATTATGCGGAGTGTTATAGCCTTGAGTGCAATGTCGCCTATTGGAAAGGACCTTCGGCTAGGATGTTGGCTAAAAGGTCTTAAGCGGCCCGTCTTGAAACACGGACCAAGGAGTCTAACATCTATGCGAGTGTTTTGGCATGAAACCATTGCGCGTAATGAAAGTGAACG-AGGTGGGAAGGGATGCACCATCGACCGATCCTGAAGTTTACGGAAGGATTTGAGTAGAAGCATAGCTGTTGGGACCCGAAAGATGGTGAACTATGCCTGAATAGGGTGAAGCCAGAGGAAACTCTGGTGGAGGCTCGCAGCGGTTCTGACGTGCAAATCGATCGTCAAATTTTAGGGGGG
>HKAS28129_ITS_XYY
AGGTGACCTGCGGAAGGATCATTATCTGTACCTTCATCGTAATACAATTCTACACTCTGCGTATCATTCCTGTTGCTTCCGCTG-GGTTTGGTCCCAACTACCTAAGGCTGCCGCTTGCGGGAGGTAAAACCATTTGTATTTATTTTGCCTTCTGTCTGAATAATGTTAATAACAATCATTAAAACTTTCAACAACGGATCTCTTGGTTCTCGCATCGATGAAGAACGCAGCGAAATGCGATAAGTAGTGTGAATTGCAGAATTCAGTGAATCATCGAATCTTTGAACGCACATTGCGCCTCCTGGTATTCCGGGAGGCATGCCTGTTCGAGCGTCAGATATTTCAAGCTCTTTTGCTTGGTTTTGAAGGTTGAGTGTTGCCCTTGTACTCATTCACCTTTGAAATTCACTGGCGGACTGCTTCGTGTTCCTTTTAGCGTTATAGGTAACTCTTTCGCTTGGACTCGGTGGCCTGTCCTGCCCCAACCCC-CAACTATTTTGACGTTGACCTCGGATCAGGTAGGGATACCCGCTGAACTTAAGCATATCATTGCCTTAGTAACTGCGAGTGAAGCGGCAAAAGCTCAAATTTGAAATCTGACGTTGACGTTCGAATTGTAATTTGGAGGGATATCTTCGGAGCAGGCGCTGTCCTAAGTTCTTTGGAACCAGACATCATAGAGGGTGAGAATCCCGTGCCTGGGTGGCTGTCCCGCTCCATGTGAAGTGTCTCCGACGAGTCGAGTTGTTTGGGAATGCAGCTCAAAATGGGTGGTAAATTTCATCTAAAGCTAAATATTGGCGAGAGACCGATAGCGCACAAGTAGAGTGATCGAAAGATGAAAAGCACTTTGAAAAGAGAGTTAAACAGTACGTGAAATTGTTGAAAGGGAAGCGCTTGAGACTAGATTCGACTGGCATCAGCTACGTTTTTGCGTGGTGCACTTGCCGTCGGTTGAGCCAGCATCGGTTTCGATGGCGGGATAAAGGTTTCAGGAATGTGGCTCCTCAATTTTGAGGAGTGTTATAGCCTGGAGCGCAATGCTGCCTGTCGGGAAGGACCTTTTGCTAGGATGCTGGCTAAAAGGTCTTAAGCGGCCCGTCTTGAAACACGGACCAAGGAGTCTAACATCTATGCGAGTGTTCGGGTGGAAAACCCTTGCGCGTAATGAAAGTGAACGGAGGTGGGAAGGGGTGCACCATCGACCGATCCCGATGTTTACGGAAGGATTTGAGTAGGAGCATAGCTGTTGGGACCCGAAAGATGGTGAACTATGCCTGAATAGGGTGAAGCCAGAGGAAACCTTGGTGGAAGCTCGCAGCGGTTCTGACGTGCAAATCGATCGTCAAATTTTATAGGGG
>HKAS30708_ITS_XYY
AGGTGACCTGCGGAAGGATCATTATCTGTACCTTCATCGTAATACAATTCTACACTCTGCGTATCATTCCTGTTGCTTCCGCTG-GGTTTGGTCCCAACTACCTAAGGCTGCCGCTTGCGGGAGGTAAAACCATTTGTATTTATTTTGCCTTCTGTCTGAATAATGTTAATAACAATCATTAAAACTTTCAACAACGGATCTCTTGGTTCTCGCATCGATGAAGAACGCAGCGAAATGCGATAAGTAGTGTGAATTGCAGAATTCAGTGAATCATCGAATCTTTGAACGCACATTGCGCCTCCTGGTATTCCGGGAGGCATGCCTGTTCGAGCGTCAGATATTTCAAGCTCTTTTGCTTGGTTTTGAAGGTTGAGTGTTGCCCTTGTACTCATTCACCTTTGAAATTCACTGGCGGACTGCTTCGTGTTCCTTTTAGCGTTATAGGTAACTCTTTCGCTTGGACTCGGTGGCCTGTCCTGCCCCAACCCC-CAACTATTTTGACGTTGACCTCGGATCAGGTAGGGATACCCGCTGAACTTAAGCATATCATTGCCTTAGTAACTGCGAGTGAAGCGGCAAAAGCTCAAATTTGAAATCTGACGTTGACGTTCGAATTGTAATTTGGAGGGATATCTTCGGAGCAGGCGCTGTCCTAAGTTCTTTGGAACCAGACATCATAGAGGGTGAGAATCCCGTGCCTGGGTGGCTGTCCCGCTCCATGTGAAGTGTCTCCGACGAGTCGAGTTGTTTGGGAATGCAGCTCAAAATGGGTGGTAAATTTCATCTAAAGCTAAATATTGGCGAGAGACCGATAGCGCACAAGTAGAGTGATCGAAAGATGAAAAGCACTTTGAAAAGAGAGTTAAACAGTACGTGAAATTGTTGAAAGGGAAGCGCTTGAGACTAGATTCGACTGGCATCAGCTACGTTTTTGCGTGGTGCACTTGCCGTCGGTTGAGCCAGCATCGGTTTCGATGGCGGGATAAAGGTTTCAGGAATGTGGCTCCTCAATTTTGAGGAGTGTTATAGCCTGGAGCGCAATGCTGCCTGTCGGGAAGGACCTTTTGCTAGGATGCTGGCTAAAAGGTCTTAAGCGGCCCGTCTTGAAACACGGACCAAGGAGTCTAACATCTATGCGAGTGTTCGGGTGGAAAACCCTTGCGCGTAATGAAAGTGAACGGAGGTGGGAAGGGGTGCACCATCGACCGATCCCGATGTTTACGGAAGGATTTGAGTAGGAGCATAGCTGTTGGGACCCGAAAGATGGTGAACTATGCCTGAATAGGGTGAAGCCAGAGGAAACCTTGGTGGAAGCTCGCAGCGGTTCTGACGTGCAAATCGATCGTCAAATTTTATAGGGG
>HKAS33633_ITS_XYY
AGGTGACCTGCGGAAGGATCATTATCTGTACCTTCATCGTAATACAATTCTACACTCTGCGTATCATTCCTGTTGCTTCCGCTG-GGTTTGGTCCCAACTACCTAAGGCTGCCGCTTGCGGGAGGTAAAACCATTTGTATTTATTTTGCCTTCTGTCTGAATAATGTTAATAACAATCATTAAAACTTTCAACAACGGATCTCTTGGTTCTCGCATCGATGAAGAACGCAGCGAAATGCGATAAGTAGTGTGAATTGCAGAATTCAGTGAATCATCGAATCTTTGAACGCACATTGCGCCTCCTGGTATTCCGGGAGGCATGCCTGTTCGAGCGTCAGATATTTCAAGCTCTTTTGCTTGGTTTTGAAGGTTGAGTGTTGCCCTTGTACTCATTCACCTTTGAAATTCACTGGCGGACTGCTTCGTGTTCCTTTTAGCGTTATAGGTAACTCTTTCGCTTGGACTCGGTGGCCTGTCCTGCCCCAACCCC-CAACTATTTTGACGTTGACCTCGGATCAGGTAGGGATACCCGCTGAACTTAAGCATATCATTGCCTTAGTAACTGCGAGTGAAGCGGCAAAAGCTCAAATTTGAAATCTGACGTTGACGTTCGAATTGTAATTTGGAGGGATATCTTCGGAGCAGGCGCTGTCCTAAGTTCTTTGGAACCAGACATCATAGAGGGTGAGAATCCCGTGCCTGGGTGGCTGTCCCGCTCCATGTGAAGTGTCTCCGACGAGTCGAGTTGTTTGGGAATGCAGCTCAAAATGGGTGGTAAATTTCATCTAAAGCTAAATATTGGCGAGAGACCGATAGCGCACAAGTAGAGTGATCGAAAGATGAAAAGCACTTTGAAAAGAGAGTTAAACAGTACGTGAAATTGTTGAAAGGGAAGCGCTTGAGACTAGATTCGACTGGCATCAGCTACGTTTTTGCGTGGTGCACTTGCCGTCGGTTGAGCCAGCATCGGTTTCGATGGCGGGATAAAGGTTTCAGGAATGTGGCTCCTCAATTTTGAGGAGTGTTATAGCCTGGAGCGCAATGCTGCCTGTCGGGAAGGACCTTTTGCTAGGATGCTGGCTAAAAGGTCTTAAGCGGCCCGTCTTGAAACACGGACCAAGGAGTCTAACATCTATGCGAGTGTTCGGGTGGAAAACCCTTGCGCGTAATGAAAGTGAACGGAGGTGGGAAGGGGTGCACCATCGACCGATCCCGATGTTTACGGAAGGATTTGAGTAGGAGCATAGCTGTTGGGACCCGAAAGATGGTGAACTATGCCTGAATAGGGTGAAGCCAGAGGAAACCTTGGTGGAAGCTCGCAGCGGTTCTGACGTGCAAATCGATCGTCAAATTTTATAGGGG
>HKAS37272_ITS_XYY
AGGTGACCTGCGGAAGGATCATTAACTGTACCTTCATCGTAATACAATTCTACACTCTGCGTATCATTCCTGTTGCTTCCGCTG-GGTTTGGTCCCAACTACCTAAGGCTGCCGCTTGCGGGAGGTAAAACCATTTGTATTTATTTTGCCTTCTGTCTGAATAATGTTAATAACAATCATTAAAACTTTCAACAACGGATCTCTTGGTTCTCGCATCGATGAAGAACGCAGCGAAATGCGATAAGTAGTGTGAATTGCAGAATTCAGTGAATCATCGAATCTTTGAACGCACATTGCGCCTCCTGGTATTCCGGGAGGCATGCCTGTTCGAGCGTCAGATATTTCAAGCTCTTTTGCTTGGTTTTGAAGGTTGAGTGTTGCCCTTGTACTCATTCACCTTTGAAATTCACTGGCGGACTGCTTCGTGTTCCTTTTAGCGTTATAGGTAACTCTTTCGCTTGGACTCGGTGGCCTGTCCTGCCCCAACCCC-CAACTATTTTGACGTTGACCTCGGATCAGGTAGGGATACCCGCTGAACTTAAGCATATCATTGCGTTAGTAACTGCGAGTGAAGCGGCAAAAGCTCAAATTTGAAATCTGACGTTGACGTTCGAATTGTAATTTGGAGGGATATCTTCGGAGCAGGCGCTGTCCTAAGTTCTTTGGAACCAGACATCATAGAGGGTGAGAATCCCGTGCCTGGGTGGCTGTCCCGCTCCATGTGAAGTGTCTCCGACGAGTCGAGTTGTTTGGGAATGCAGCTCAAAATGGGTGGTAAATTTCATCTAAAGCTAAATATTGGCGAGAGACCGATAGCGCACAAGTAGAGTGATCGAAAGATGAAAAGCACTTTGAAAAGAGAGTTAAACAGTACGTGAAATTGTTGAAAGGGAAGCGCTTGAGACTAGATTCGACTGGCATCAGCTACGTTTTTGCGTGGTGCACTTGCCGTCGGTTGAGCCAGCATCGGTTTCGATGGCGGGATAAAGGTTTCAGGAATGTGGCTCCTCAATTTTGAGGAGTGTTATAGCCTGGAGCGCAATGCTGCCTGTCGGGAAGGACCTTTTGCTAGGATGCTGGCTAAAAGGTCTTAAGCGGCCCGTCTTGAAACACGGACCAAGGAGTCTAACATCTATGCGAGTGTTCGGGTGGAAAACCCTTGCGCGTAATGAAAGTGAACGGAGGTGGGAAGGGGTGCACCATCGACCGATCCCGATGTTTACGGAAGGATTTGAGTAGGAGCATAGCTGTTGGGACCCGAAAGATGGTGAACTATGCCTGAATAGGGTGAAGCCAGAGGAAACCTTGGTGGAAGCTCGCAGCGGTTCTGACGTGCAAATCGATCGTCAAATTTTATAGGGG
>HKAS54451_ITS_XYY
AGGTGACCTGCGGAAGGATCATTATCTGTAC-----------TACAATTCTGCCCTCTGTGTACCTTTCCCGTTGCTTCCGGTATGGAGCGGCCCCGACCAGCTGTGGCTGGTGCCCATGAATGGACAAACACTTTGTATTTGTTTTGCCTTCTGTCTGAATTATGTTAATAACAATCGTTAAAACTTTCAACAACGGATCTCTTGGTTCTCGCATCGATGAAGAACGCAGCGAAATGCGATAAGTAGTGTGAATTGCAGAATTCAGTGAATCATCGAATCTTTGAACGCACATTGCGCCTTCTGGTATTCCGGGAGGCATGCCTGCTCGAGCGTCAGATATTTCAAGCTCTTTTGCTTGGTTCTGAAGGTTGAGTGTTG----------CATTCACCTTTGAAATTTACTGGCGGACGGCTTCGTGTTCCTTTTGGCGTTATAGGTAACTCTTTCGCTTGAACTCGTTGGCCTGTCCTGCCCTCACCCC-CAACTATTTTTTGGTTGACCT-CGGCTTGGTAGGGATACCCGCTGAACTTAAGCATATCATTGCCTTAGTAACTGCGAGTGAAGCGGCAAAAGCTCAAATTTGAAATCGGATGTTGACATTTGAATTGTAATTTGGAGGGATATCTTCGGAGCTGGCGCTGTCCTAAGTTCTTTGGAACCAGACATCATAGAGGGTGAGAATCCCGTGCCTGGGTGGCTGTCCAGTTCCATGTGAAGTGTCTCCGACGAGTCGAGTTGTTTGGGAATGCAGCTCAAAATGGGTGGTAAATTTCATCTAAAGCTAAATATTGGCGAGAGACCGATAGCGCACAAGTAGAGTGATCGAAAGATGAAAAGCACTTTGAAAAGAGAGTTAAACAGTACGTGAAATTGTTGAAAGGGAAGCGCTTGAGACTAGATTTGGCCGGCATCAGCTACGTTTCTACGTGGTGCACTTGCCGTCGGTTGAGCCAGCATCGGTTTTGATGGCGGGATAAAGGTTTCAGGAATGTGGCTCCTCAATTTTGAGGAGTGTTATAGCCTGGAGCGCAATGCCGCCTGTCGGGAAGGACCTTTTGCTAGGATGCTGGCTAAAAGGTCTTAAGCGGCCCGTCTTGAAACACGGACCAAGGAGTCTAACATCTATGCGAGTGTTCGGGTGGAAAACCCTTGCGCGTAATGAAAGTGAACGGAGGTGGGAAGGGGTGCACCATCGACCGATCCTGATGTTTACGGAAGGATTTGAGTAGGAGCATAGCTGTTGGGACCCGAAAGATGGTGAACTATGCCTGAATAGGGTGAAGCCAGAGGAAACCTTGGTGGAAGCTCGCAGCGGTTCTGACGTGCAAATCGATCGTCAAATTTTATAGGGG
>HKAS54453_ITS_XYY
AGGTGACCTGCGGAAGGATCATTATCTGTAT-----------TACAATTCTGCCCTCTGCGTACCTTTCCCGTTGCTTCCGGTATGGAGCGGCCCCGACCAGCTGTGGCCGGTGCCCATGAATGGACAAACCATTTGTATTTATTTTGCCCTCTGTCTGAACCATGTTAATAACAATCGTTAAAACTTTCAACAACGGATCTCTTGGTTCTCGCATCGATGAAGAACGCAGCGAAATGCGATAAGTAGTGTGAATTGCAGAATTCAGTGAATCATCGAATCTTTGAACGCACATTGCGCCTTCTGGTATTCCGGGAGGCATGCCTGCTCGAGCGTCAAATGTTTCAAGCTCTTTTGCTTGGTTTTGAAGGTTGAGTGTTG----------CATTCACCCTTGAAATTTACCGGCGGACTGCTTCGTGTTCCTTTCGGCGTTATAGGTAACTCTTTCGCTTGAACTCGTTGGCCTGTCCTGCCCTCACCCCCCAACTATTTTTTGGTTGACCT-CGGCTTGGTAGGGATACCCGCTGAACTTAAGCATATCATTGCCTTAGTAACTGCGAGTGAAGCGGCAAAAGCTCAAATTTGAAATCGGATGTTGACATTTGAATTGTAATTTGGAGGGATATCTTCGGAGCTGGCGCTGTCCTAAGTTCTTTGGAACCAGACATCATAGAGGGTGAGAATCCCGTGCCTGGGTGGCTGTCCAGTTTCATGTGAAGTGTCTCCGACGAGTCGAGTTGTTTGGGAATGCAGCTCAAAATGGGTGGTAAATTTCATCTAAAGCTAAATATTGGCGAGAGACCGATAGCGCACAAGTAGAGTGATCGAAAGATGAAAAGCACTTTGAAAAGAGAGTTAAACAGTACGTGAAATTGTTGAAAGGGAAGCGCTTGAGACTAGATTCGGCCGGCATCAGCTACGTTTCTACGTGGTGCACTTGCCGTCGGTTGAGCCAGCATCGATTTTGATGGCGGGATAAAGGTTTCAGGAATGTGGCTCCTCAATTTCGAGGAGTGTTATAGCCTGGAGCGCAATGCCGCCTGTCGGGAAGGACCTTTTGCTAGGATGCTGGCTAAAAGGTCTTAAGCGGCCCGTCTTGAAACACGGACCAAGGAGTCTAACATCTATGCGAGTGTTCGGGTGGAAAACCCTTGCGCGTAATGAAAGTGAACGGAGGTGGGAAGGGGTGCACCATCGACCGATCCTGATGTTTACGGAAGGATTTGAGTAGGAGCATAGCTGTTGGGACCCGAAAGATGGTGAACTATGCCTGAATAGGGTGAAGCCAGAGGAAACCTTGGTGGAAGCTCGCAGCGGTTCTGACGTGCAAATCGATCGTCAAATTTTATAGGGG
>HKAS54944_ITS_XYY
GTAGTACCTGCGGAGGA--CATTATCTGTAT-----------TACAATTCTGCCCTCTGCGTACCTTTCCCGTTGCTTCCGGTATGGAGCGGCCCCGACCAGCTGTGGCCGGTGCCCATGAATGGACAAACCATTTGTATTTATTTTGCCCTCTGTCTGAACCATGTTAATAACAATCGTTAAAACTTTCAACAACGGATCTCTTGGTTCTCGCATCGATGAAGAACGCAGCGAAATGCGATAAGTAGTGTGAATTGCAGAATTCAGTGAATCATCGAATCTTTGAACGCACATTGCGCCTTCTGGTATTCCGGGAGGCATGCCTGCTCGAGCGTCAAATGTTTCAAGCTCTTTTGCTTGGTTTTGAAGGTTGAGTGTTG----------CATTCACCCTTGAAATTTACCGGCGGACTGCTTCGTGTTCCTTTCGGCGTTATAGGTAACTCTTTCGCTTGAACTCGTTGGCCTGTCCTGCCCTCACCCCCCAACTATTTTTTGGTTGACCT-CGGCTTGGTAGGGATACCCGCTGAACTTAAGCATATCATTGCCTTAGTAACTGCGAGTGAAGCGGCAAAAGCTCAAATTTGAAATCGGATGTTGACATTTGAATTGTAATTTGGAGGGATATCTTCGGAGCTGGCGCTGTCCTAAGTTCTTTGGAACCAGACATCATAGAGGGTGAGAATCCCGTGCCTGGGTGGCTGTCCAGTTTCATGTGAAGTGTCTCCGACGAGTCGAGTTGTTTGGGAATGCAGCTCAAAATGGGTGGTAAATTTCATCTAAAGCTAAATATTGGCGAGAGACCGATAGCGCACAAGTAGAGTGATCGAAAGATGAAAAGCACTTTGAAAAGAGAGTTAAACAGTACGTGAAATTGTTGAAAGGGAAGCGCTTGAGACTAGATTCGGCCGGCATCAGCTACGTTTCTACGTGGTGCACTTGCCGTCGGTTGAGCCAGCATCGATTTTGATGGCGGGATAAAGGTTTCAGGAATGTGGCTCCTCAATTTCGAGGAGTGTTATAGCCTGGAGCGCAATGCCGCCTGTCGGGAAGGACCTTTTGCTAGGATGCTGGCTAAAAGGTCTTAAGCGGCCCGTCTTGAAACACGGACCAAGGAGTCTAACATCTATGCGAGTGTTCGGGTGGAAAACCCTTGCGCGTAATGAAAGTGAACGGAGGTGGGAAGGGGTGCACCATCGACCGATCCTGATGTTTACGGAAGGATTTGAGTAGGAGCATAGCTGTTGGGACCCGAAAGATGGTGAACTATGCCTGAATAGGGTGAAGCCAGAGGAAACCTTGGTGGAAGCTCGCAGCGGTTCTGACGTGCAAATCGATCGTCAAATTTTATA-GGG
>HMAS188416_ITS_XYY
AGGTGACCTGCGGAAGGATCATTATCTGTAC-----------TACAATTCTGCCCTCTGTGTACCTTTCCCGTTGCTTCCGGTATGGAGCGGCCCCGACCAGCTGTGGCTGGTGCCCATGAATGGACAAACACTTTGTATTTGTTTTGCCTTCTGTCTGAATTATGTTAATAACAATCGTTAAAACTTTCAACAACGGATCTCTTGGTTCTCGCATCGATGAAGAACGCAGCGAAATGCGATAAGTAGTGTGAATTGCAGAATTCAGTGAATCATCGAATCTTTGAACGCACATTGCGCCTTCTGGTATTCCGGGAGGCATGCCTGCTCGAGCGTCAGATATTTCAAGCTCTTTTGCTTGGTTCTGAAGGTTGAGTGTTG----------CATTCACCTTTGAAATTTACTGGCGGACGGCTTCGTGTTCCTTTTGGCGTTATAGGTAACTCTTTCGCTTGAACTCGTTGGCCTGTCCTGCCCTCACCCC-CAACTATTTTTTGGTTGACCT-CGGCTTGGTAGGGATACCCGCTGAACTTAAGCATATCATTGCTTTAGTAACTGCGAGTGAAGCGGCAAAAGCTCAAATTTGAAATCGGATGTTGACATTTGAATTGTAATTTGGAGGGATATCTTCGGAGCTGGCGCTGTCCTAAGTTCTTTGGAACCAGACATCATAGAGGGTGAGAATCCCGTGCCTGGGTGGCTGTCCAGTTCCATGTGAAGTGTCTCCGACGAGTCGAGTTGTTTGGGAATGCAGCTCAAAATGGGTGGTAAATTTCATCTAAAGCTAAATATTGGCGAGAGACCGATAGCGCACAAGTAGAGTGATCGAAAGATGAAAAGCACTTTGAAAAGAGAGTTAAACAGTACGTGAAATTGTTGAAAGGGAAGCGCTTGAGACTAGATTCGGCCGGCATCAGCTACGTTTCTACGTGGTGCACTTGCCGTCGGTTGAGCCAGCATCGGTTTTGATGGCGGGATAAAGGTTTCAGGAATGTGGCTCCTCAATTTTGAGGAGTGTTATAGCCTGGAGCGCAATGCCGCCTGTCGGGAAGGACCTTTTGCTAGGATGCTGGCTAAAAGGTCTTAAGCGGCCCGTCTTGAAACACGGACCAAGGAGTCTAACATCTATGCGAGTGTTCGGGTGGAAAACCCTTGCGCGTAATGAAAGTGAACGGAGGTGGGAAGGGGTGCACCATCGACCGATCCTGATGTTTACGGAAGGATTTGAGTAGGAGCATAGCTGTTGGGACCCGAAAGATGGTGAACTATGCCTGAATAGGGTGAAGCCAGAGGAAACCTTGGTGGAAGCTCGCAGCGGTTCTGACGTGCAAATCGATCGTCAAATTTTATAGGGG
>HMAS188468_ITS_XYY
AGGTGACCTGCGGAAGGATCATTATCTGTACCTTCGTCGTAATACAATTCTGCCCTCTGTGTACTTTTCCCGTTGCTTCCGGTATGGAGCGGTCCCGACCAGCTGTGGTTGGTGCCCATGAATGAACAAAACATTTGTATTTATTTTGCCTTCTGTCTGAATTATGTTAATAACAATCGTTAAAACTTTCAACAACGGATCTCTTGGTTCTCGCATCGATGAAGAACGCAGCGAAATGCGATAAGTAGTGTGAATTGCAGAATTCAGTGAATCATCGAATCTTTGAACGCACATTGCGCCTTCTGGTATTCCGGGAGGCATGCCTGCTCGAGCGTCAGATATTTCAAGCTCTTTTGCTTGGTTCTGAAGGTTGAGTGTCGCATTTGTGCTCATTCACCTTTGAAATTTACAGGCGGACTGCTTCGTGTTCCTTTTGGCGTTATAGGTAACTCTTTCGCTTGGACTCGTTGGCCTGTCCTGCCGTCACCCC-CAACTATTTTGACGTTGACCT-CGGCTTGGTAGGGATACCCGCTGAACTTAAGCATATCATTGCCTTAGTAACTGCGAGTGAAGCGGCAAAAGCTCAAATTTGAAATCGGGTGTTGACATTTGAATTGTAATTTGGAGGGATATCTTCGGAGCTGGCGCTGTCCTAAGTTCTTTGGAACCAGACATCATAGAGGGTGAGAATCCCGTGCCTGGGTGGCTGTCCAGCTCCATGTGAAGTGTCTCCGACGAGTCGAGTTGTTTGGGAATGCAGCTCAAAATGGGTGGTAAATTTCATCTAAAGCTAAATATTGGCGAGAGACCGATAGCGCACAAGTAGAGTGATCGAAAGATGAAAAGCACTTTGAAAAGAGAGTTAAACAGTACGTGAAATTGTTGAAAGGGAAGCGCTTGAGACTAGATTCAGCCGGCATCAGCTACGTTTTTACGTGGTGCACTTGCCGTCGGTTGAGCCAGCATCGGTTTTGATGGCGGGATAAAGGTTTCAGGAATGTGGCTCCTCAATTTTGAGGAGTGTTATAGCCTGGGGCGTAATGCCGCCTGTCGGGAAGGACCTTTTGCTAGGATGCTGGCTAAAAGGTCTTAAGCGGCCCGTCTTGAAACACGGACCAAGGAGTCTAACATCTATGCGAGTGTTCGGGTGGAAAACCCTTGCGCGTAATGAAAGTGAACGGAGGTGGGAAGGGGTGCACCATCGACCGATCCTGATGTTTACGGAAGGATTTGAGTAGGAGCATAGCTGTTGGGACCCGAAAGATGGTGAACTATGCCTGAATAGGGTGAAGCCAGAGGAAACCTTGGTGGAAGCTCGCAGCGGTTCTGACGTGCAAATCGATCGTCAAATTTTATAGGGG
>HMAS254161_ITS_XYY
A-GTGACCTGCGGAAGGATCATTATTTGTACCTTTGCTTCAATGCAATTCTACACACCGTGTACCATTCCTGTTGCTTCCGGTGGAGCTGCGCTTCAATTCCTTTAGACCGGGCTCCGCGGGAGGTAAAACATTGAGCATTTATTTTACCTTCCGTCTGAATTATATCAATAACATTTGTTAAAACTTTCAACAACGGATCTCTTGGTTCTCGCATCGATGAAGAACGCAGCGAAATGCGATAAGTAGTGTGAATTGCAGAATTCAGTGAATCATCGAATCTTTGAACGCACATTGCGCCTCATGGTATCCCATGGGGCATGCCTTCCGGAGCGTCGACCCCCTTCAAGCATTTTGCTTGGTTGTGGAGGCTGAGCGTTGCCTGCGTGCACGTTTGCCTTCGAAATTCATTGGCGGACTGTTTCATGTTCCATTTGGCGTTATAGGTAACTCTTTCGCTTGGACTTATGAGGCTGTTCAGCCCAGACCCCCC-ATTATTCCGGAACGA--CCTCAATTAGGTAAGGATACCCGCTGAACTTAAGATTATTCTTGCCTTAGTAACTGCGAGTGAAGCGGCAAAAGCTCAAATTTGAAAACCGGCACAGCCG---GCAGTGTAATTTGAAGGGACATCTTCGGAGCTGGCGCCGTCTTAAGTTCTTTGGAACCGGACATCATAGAGGGTGAGAATCCCGTGCCTGGGTGGCTGTCCTGCTCCGTGTGAAGTGTCTCCGACGAGTCGAGTTGTTTGGGAATGCAGCTCAAAATGGGTGGTAAATTTCATCTAAAGCTAAATATTGGCGAGAGACCGATAGCGCACAAGTAGAGTGATCGAAAGATGAAAAGCACTTTGAAAAGAGAGTTAAATAGTACGTGAAATTGTTGAAAGGGAAGCGCTTGAGACTAGATTCAGCCGGCATCAGCTATGCTTCTGCGTGGTGCACTTGCCGTCGGTTGAGCCAGCATCGGTTTTGATGGCGGGATAAAGGTTTGAGGAATGTGGCTCTCCG-TTTCGGGGAGTGTTATAGCCTCGAGCGTAATGCCGCCTGTTGGGAAGGACCTTCGGCTAGGATGCTGGCGAAAAGGTCTTAAGCGGCCCGTCTTGAAACACGGACCAAGGAGTCTAACATCTATGCGAGTGTTTGGGTGGAAAACCCTTGCGCGTAATGAAAGTGAACGGAGGTGGGAAGGGGTGCACCATCGACCGATCCTGATGTTTACGGAAGGATTTGAGTAGGAGCATAGCTGTTGGGACCCGAAAGATGGTGAACTATGCCTGAATAGGGTGAAGCCAGAGGAAACTCTGGTGGAGGCTCGCAGCGGTTCTGACGTGCAAATCGATCGTCAAATTTTATAGGGC
>HMAS280314_ITS_XYY
ACG-TACCTGCGGAAGGATCATTATCTGTACCTTCGTCGTAATACAATTCCACATTCTGCGTATCATTCCTGTTGCTTCCGGTGGAGTTCGGTTTCGGCCGACTATGGCTGGTCCCCGCGGGAGGTAAAACCATTTGCATTCATTTTGCCTTCTGTCTGAATAATGTTTATAACAATCGTTAAAACTTTCAACAACGGATCTCTTGGTTCTCGCATCGATGAAGAACGCAGCGAAATGCGATAAGTAGTGTGAATTGCAGAATTCAGTGAATCATCGAATCTTTGAACGCACATTGCGCCTCCTGGTATTCCGGGAGGCATGCCTGTTCGAGCGTCAACAATTTCAAGCTCTTTTGCTTGGTTTTGAAGGTTGAGTGTTGCGCTTGCGCTCGTTCACCATTGAAATTCACAGGCGGACGGTTTCGTGTTCCTTCTGGCGTTATAGGTAACTCTCTCGCTTGGATACGTGAACCTGTCCTGCCCCAACCCC-CAATTAACTTGTGGTTGACCTCGGATCAGGTAGGGATACCCGCTGAACTTAAGCATATCATTGCCTTAGTAACTGCGAGTGAAGCGGCAAAAGCTCAAATTTGAAATCTGACGTTGACGTCCGAGTTGTAATTTGGAGGGATATCTTCGGAGCTGGCGCTGTCCTAAGTTCTTTGGAACCAGACATCATAGAGGGTGAGAATCCCGTGCCTGGGTGGCTGTCCTGCTCCATGTGAAGTGTCTCCGACGAGTCGAGTTGTTTGGGAATGCAGCTCAAAATGGGTGGTAAATTTCATCTAAAGCTAAATATTGGCGAGAGACCGATAGCGCACAAGTAGAGTGATCGAAAGATGAAAAGCACTTTGAAAAGAGAGTTAAACAGTACGTGAAATTGTTGAAAGGGAAGCGCTTGAGACCAGATTCAGCCGGCATCAGCTACATTTCTATGTGGTGCACTTGCCGTCGGTTGAGCCAGCATCGGTTTTGATGGTGGGATAAAGGTTTCAGGAATGTGGCTCCTCGATTTCGAGGAGTGTTATAGCCTGGAGCGCAATGCCGCCTGTCGGGAAGGACCTTTTGCTAGGATGCTGGCTAAAAGGTCTTAAGCGGCCCGTCTTGAAACACGGACCAAGGAGTCTAACATCTATGCGAGTGTTCGGGTGGAAAACCCTTGCGCGTAATGAAAGTGAACGGAGGTGGGAAGGGGTGCACCATCGACCGATCCCGATGTTTACGGAAGGATTTGAGTAGGAGCATAGCTGTTGGGACCCGAAAGATGGTGAACTATGCCTGAATAGGGTGAAGCCAGAGGAAACCTTGGTGGAAGCTCGCAGCGGTTCTGACGTGCAAATCGATCGTCAAATTTTATAGGGG
>HMAS29549_ITS_XYY
AGGTGACCTGCGGAAGGATCATTATTTGTACCTTTGCTTCAATGCAATTCTACACACTGTGTACCATTCCTGTTGCTTCCGGTGGAGCTGCGCTTCAATTCCTTTAGACCGGGCTCCGCGGGAGGTAAAACATTGAGCATTTATTTTACCTTCCGTCTGAATTATATCAATAACATTTGTTAAAACTTTCAACAACGGATCTCTTGGTTCTCGCATCGATGAAGAACGCAGCGAAATGCGATAAGTAGTGTGAATTGCAGAATTCAGTGAATCATCGAATCTTTGAACGCACATTGCGCCTCATGGTATCCCATGGGGCATGCCTTCCGGAGCGTCGACCCCCTTCAAGCATTTTGCTTGGTTGTGGAGGCTGAGCGTTGCCTGCGTGCACGTTTGCCTTCGAAATTCATTGGCGGACTGTTTCATGTTCCATTTGGCGTTATAGGTAACTCTTTCGCTTGGACTTATGAGGCTGTTCAGCCCAGACCCCCCCATTATTCCGGAAC---------------------------------------------TTGCCTTAGTAACTGCGAGTGAAGCGGCAAAAGCTCAAATTTGAAAACCGGCACAGCCG---GCAGTGTAATTTGAAGGGACATCTTCGGAGCTGGCGCCGTCTTAAGTTCTTTGGAACCGGACATCATAGAGGGTGAGAATCCCGTGCCTGGGTGGCTGTCCTGCTCCGTGTGAAGTGTCTCCGACGAGTCGAGTTGTTTGGGAATGCAGCTCAAAATGGGTGGTAAATTTCATCTAAAGCTAAATATTGGCGAGAGACCGATAGCGCACAAGTAGAGTGATCGAAAGATGAAAAGCACTTTGAAAAGAGAGTTAAATAGTACGTGAAATTGTTGAAAGGGAAGCGCTTGAGACTAGATTCAGCCGGCATCAGCTATGCTTCTGCGTGGTGCACTTGCCGTCGGTTGAGCCAGCATCGGTTTTGATGGCGGGATAAAGGTTTGAGGAATGTGGCTCCCCG-TTTCGGGGAGTGTTATAGCCTCGAGCGTAATGCCGCCTGTTGGGAAGGACCTTCGGCTAGGATGCTGGCGAAAAGGTCTTAAGCGGCCCGTCTTGAAACACGGACCAAGGAGTCTAACATCTATGCGAGTGTTTGGGTGGAAAACCCTTGCGCGTAATGAAAGTGAACGGAGGTGGGAAGGGGTGCACCATCGACCGATCCTGATGTTTACGGAAGGATTTGAGTAGGAGCATAGCTGTTGGGACCCGAAAGATGGTGAACTATGCCTGAATAGGGTGAAGCCAGAGGAAACTCTGGTGGAGGCTCGCAGCGGTTCTGACGTGCAAATCGATCGTCAAATTTTATAGGGC
>HMAS33473_ITS_XYY
AGG-TACCTGCGG-AGGATCATTATCTGTACCTTCGTCGTAATACAATTCCACATTCTGCGTATCATTCCTGTTGCTTCCGGTGGAGTTCGGTTTCGGCCGACTATGGCTGGTCCCCGCGGGAGGTAAAACCATTTGCATTTATTTTGCCTTCTGTCTGAATAATGTTTATAACAATTGTTAAAACTTTCAACAACGGATCTCTTGGTTCTCGCATCGATGAAGAACGCAGCGAAATGCGATAAGTAGTGTGAATTGCAGAATTCAGTGAATCATCGAATCTTTGAACGCACATTGCGCCTCCTGGTATTCCGGGAGGCATGCCTGTTCGAGCGTCAACAATTTCAAGCTCTTTTGCTTGGTTTTGAAGGTTGAGTGTTGCGCTTGCGCTCGTTCACCATTGAAATTCACAGGCGGACGGTTTCGTGTTCCTTCTGGCGTTATAGGTAACTCTCTCGCTTGGATACGTGAACCTGTCCTGCCCCAACCCC-CAATTAACTTGTGGTTGACCTCGGATCAGGTAGGGATACCCGCTGAACTTAAGCATATCATTGCCTTAGTAACTGCGAGTGAAGCGGCAAAAGCTCAAATTTGAAATCTGACGTTGACGTCCGAGTTGTAATTTGGAGGGATATCTTCGGAGCTGGCGCTGTCCTAAGTTCTTTGGAACCAGACATCATAGAGGGTGAGAATCCCGTGCCTGGGTGGCTGTCCTGCTCCATGTGAAGTGTCTCCGACGAGTCGAGTTGTTTGGGAATGCAGCTCAAAATGGGTGGTAAATTTCATCTAAAGCTAAATATTGGCGAGAGACCGATAGCGCACAAGTAGAGTGATCGAAAGATGAAAAGCACTTTGAAAAGAGAGTTAAACAGTACGTGAAATTGTTGAAAGGGAAGCGCTTGAGACCAGATTCAGCCGGCATCAGCTACATTTCTATGTGGTGCACTTGCCGTCGGTTGAGCCAGCATCGGTTTTGATGGTGGGATAAAGGTTTCAGGAATGTGGCTCCTCGATTTCGAGGAGTGTTATAGCCTGGAGCGCAATGCCGCCTGTCGGGAAGGACCTTTTGCTAGGATGCTGGCTAAAAGGTCTTAAGCGGCCCGTCTTGAAACACGGACCAAGGAGTCTAACATCTATGCGAGTGTTCGGGTGGAAAACCCTTGCGCGTAATGAAAGTGAACGGAGGTGGGAAGGGGTGCACCATCGACCGATCCCGATGTTTACGGAAGGATTTGAGTAGGAGCATAGCTGTTGGGACCCGAAAGATGGTGAACTATGCCTGAATAGGGTGAAGCCAGAGGAAACCTTGGTGGAAGCTCGCAGCGGTTCTGACGTGCAAATCGATCGTCAAATTTTATAGGGG
>HMAS76106_ITS_XYY
AGGTGACCTGCGGAAGGATCATTATCTGTAC-----------TACAATTCTGCCCTCTGTGTACCTTTCCCGTTGCTTCCGGTATGGAGCGGCCCCGACCAGCTGTGGCTGGTGCCCATGAATGGACAAACACTTTGTATTTATTTTGCCTTCTGTCTGAATTACGTTAATAACAATCGTTAAAACTTTCAACAACGGATCTCTTGGTTCTCGCATCGATGAAGAACGCAGCGAAATGCGATAAGTAGTGTGAATTGCAGAATTCAGTGAATCATCGAATCTTTGAACGCACATTGCGCCTTCTGGTATTCCGGGAGGCATGCCTGCTCGAGCGTCAGATATTTCAAGCTCTTTTGCTTGGTTCTGAAGGTTGAGTGTTG----------CATTCACCTTTGAAATTTACTGGCGGACGGCTTCGTGTTCCTTTTGGCGTTATAGGTAACTCTTTCGCTTGAACTCGTTGGCCTGTCCTGCCCTCACCCC-CAACTATTTTTTGGTTGACCT-CGGCTTGGTAGGGATACCCGCTGAACTTAAGCATATCATTGCCTTAGTAACTGCGAGTGAAGCGGCAAAAGCTCAAATTTGAAATCGGATGTTGACATTTGAATTGTAATTTGGAGGGATATCTTCGGAGCTGGCGCTGTCCTAAGTTCTTTGGAACCAGACATCATAGAGGGTGAGAATCCCGTGCCTGGGTGGCTGTCCAGTTCCATGTGAAGTGTCTCCGACGAGTCGAGTTGTTTGGGAATGCAGCTCAAAATGGGTGGTAAATTTCATCTAAAGCTAAATATTGGCGAGAGACCGATAGCGCACAAGTAGAGTGATCGAAAGATGAAAAGCACTTTGAAAAGAGAGTTAAACAGTACGTGAAATTGTTGAAAGGGAAGCGCTTGAGACTAGATTCGGCCGGCATCAGCTACGTTTCTACGTGGTGCACTTGCCGCCGGTTGAGCCAGCATCGGTTTTGATGGCGGGATAAAGGTTTCAGGAATGTGGCTCCTCAATTTTGAGGAGTGTTATAGCCTGGAGCGCAATGCCGCCTGTCGGGAAGGACCTTTTGCTAGGATGCTGGCTAAAAGGTCTTAAGCGGCCCGTCTTGAAACACGGACCAAGGAGTCTAACATCTATGCGAGTGTTCGGGTGGAAAACCCTTGCGCGTAATGAAAGTGAACGGAGGTGGGAAGGGGTGCACCATCGACCGATCCTGATGTTTACGGAAGGATTTGAGTAGGAGCATAGCTGTTGGGACCCGAAAGATGGTGAACTATGCCTGAATAGGGTGAAGCCAGAGGAAACCTTGGTGGAAGCTCGCAGCGGTTCTGACGTGCAAATCGATCGTCAAATTTTATAGGGG
>HMAS83551_ITS_XYY
AGGTGACCTGCGGAAGGATCATTATCTGTACCTTCGTAGTAATGCAATTCAACATTCTGCGTACCATTCCTGTTGCTTCCGGTGGAGTTTG-------CTAGCTAAGGTTGGTTCCCATGAAAGGTAAAACCATTTGCATTTATACTGCTTTCTGTCTGAAATATGGTAATTATAATTGATAAAACTTTCAACAACGGATCTCTTGGTTCTCGCATCGATGAAGAACGCAGCGAAATGCGATAAGTAGTGTGAATTGCAGAATTCAGTGAATCATCGAATCTTTGAACGCACATTGCGCCTCCTGGTATTCCGGGAGGCATGCCTGTTCGAGCGTCAACGGTTTCAAGCTTTTTTGCTTGGTCCTGAAGGTTGAGTGTTGCGCTTGCGTTTACTCACCTTTGAAATTTACAGGCGGATGGCTTCGTGTTCCTTTTGGCGTTATAGGTAACTCTCTCGCTTGGATACATGAATTTGTCTTGCCCAGACCCC-CAATTAATTTGACGTTGACCTCGGATCAGGTAGGGATACCCGCTGAACTTAAGCATATCATTGCCTTAGTAACTGCGAGTGAAGCGGCAAAAGCTCAAATTTGAAATCTAACGTTGACGTTCGAGTTGTAATTTGGAGGGATATCTTTGGAGCTGGTGCTGTCCTAAGTTCTTTGGAACCAGACATCATAGAGGGTGAGAATCCCGTGCCTGGATGGCTGTTCCGCTCCGTGTAAAGTATCTCCGACGAGTCGAGTTGTTTGGGAATGCAGCTCAAAATGGGTGGTAAATTTCATCTAAAGCTAAATATTGGCGAGAGACCGATAGCGCACAAGTAGAGTGATCGAAAGATGAAAAGCACTTTGAAAAGAGAGTTAAACAGTACGTGAAATTGTTGAAAGGGAAGCGCTTGAGACCAGATTCAGCCGGCATCAGCCATATTTTTATGTGGTGCACTTGCCGTCGGTTGAGCCAGCATCGGTTTTGATGGCGGGATAAAGGTTTCAGGAATGTGGCTCCTCGATTTAGAGGAGTGTTATAGCCTGGAGCGCAATGCCGCCCGTTGGGAAGGACCTTTTGCTAGGATGCTGGCTAAAAGGTCTTAAGCGGCCCGTCTTGAAACACGGACCAAGGAGTCTAACATCTATGCGAGTGTTCGGGTGGAAAACCCTTGCGCGTAATGAAAGTGAACGGAGGTGGGAAAAGGTGCACCATCGACCGATCCTGAAGTTTACGGAAGGATTTGAGTAGGAGCATAGCTGTTGGGACCCGAAAGATGGTGAACTATGCCTGAATAGGGTGAAGCCAGAGGAAACCTTGGTGGAAGCTCGCAGCGGTTCTGACGTGCAAATCGATCGTCAAATTTTATAGGGG
>HMAS83573_ITS_XYY
ACGTGACCTGCGGAAGGATCATTATGTGTGCTTCCGCTGGCATCCAATTGTACAATCTGCGTACTTGTCCTGTTGCTTTCGGTGAGGTTGTGCTCCAGTCAGTTGCGGCCAATTCCTGCGAAAGGTAAAATCATTTGCATTCATTTTGCCTTCTGTCTGAATCATGTTTATAACAATCGTTAAAACTTTCAACAACGGATCTCTTGGTTCTCGCATCGATGAAGAACGCAGCGAAATGCGATAAGTAGTGTGAATTGCAGAATTCAGTGAATCATCGAATCTTTGAACGCACATTGCGCCTCCTGGTATTCCGGGAGGCATGCCTGTTCGAGCGTCAGAATACTCAAGCAATCTTGCATGGTTTTGAAGGTCGAGCTTTGCTTGTGTGCTCGTTCGACTTTGAAATTAAGAGGCGGACTGTTCCACGTATCACCTAGCGTTATAGGTAACTCTTTCGCTTGGACTCGTGAAGCTGTCCTGTCAAAACCCC--CATTTATTCAGGGTTGACCTCGGATCACGTAGGGATACCCGCTGAACTTAAGCATATCATTGCCTTAGTAACTGCGAGTGAAGCGGCAAAAGCTCAAATTTGAAATCTGACGTTGACGTTCGAGTTGTAATTTGGAGGGATATCTTCGGAGCTGGGGTCGTTCTAAGTTCTTTGGAACCAGACATCATAGAGGGTGAGAATCCCGTGCCTGGATGGCTGTCCTGCTCCATGTGAAGTGTCTCCGACGAGTCGAGTTGTTTGGGAATGCAGCTCAAAATGGGTGGTAAATTTCATCTAAAGCTAAATATTGGCGAGAGACCGATAGCGCACAAGTAGAGTGATCGAAAGATGAAAAGCACTTTGAAAAGAGAGTTAAACAGTACGTGAAATTGTTGAAAGGGAAGCGCTTGAGACTAGATTCAGCTGACATCAGCCGTGCTTTTGTTCGGTGCACTTGCCGTTGGTTGAGCCAGCATCGGTTTTGATGGTGGGATAAAGATTTGAGGAATGTGGCTCCACGCTTTTGTGGAGTGTTATAGCCTTGAGTGCAATGCCACCGGTTGGGAAGGACCTTCTGCTAGGATGCTGGCTAAAAGGTCTTAAGCGGCCCGTCTTGAAACACGGACCAAGGAGTCTAACATCTATGCGAGTGTTCGGGTGAAAAACCCTTGCGCGTAATGAAAGTGAACGGAGGTGGGAAGGGGTGCACCATCGACCGATCCTGAAGTTTACGGAAGGATTTGAGTAGGAGCATAGCTGTTGGGACCCGAAAGATGGTGAACTATGCCTGAATAGGGTGAAGCCAGAGGAAACTCTGGTGGAGGCTCGCAGCGGTTCTGACGTGCAAATCGATCGTCAAATTTTATAGGGC
>HMAS83575_ITS_XYY
A-GTGACCTGCGGAAGGATCATTGCCTGTACCTTTATATAAGTACAATTCAACCTCCCGTGTACTATTCCTGTTGCTTTCAGTGAGGTTTGACTTTACCTAACCATAGCGGGGCCGGGCGGCACCTAACTCTTT--GAATTTGTTTTGTCTTTTGTCTGAGTTTAATAAATATCAATTGTTAAAACTTTCAACAACGGATCTCTTGGTTCCAGCATCGATGAAGAACGCAGCGAAATGCGAAAAGTAATGTGAATTGCAGAGCTAAGTGGAACATCGAATCTTTGAACGCACATTGCGTGTCACGGTATCCCGTGACACATGCTTTTTTGAGCGTCCAGAC-CGCAAGCTTTTTTGCTTGGTTGTGAAGCTTGAGCGATGCCTCTGTGCATGTTCACCTTTGAAATCTATCGGCGCATGTCTTTACGTTCCATTTAGCGTTACAAGTGACTCTTTCGCTTGGATTTGTAAAGCTGTGTTGCTGTGATACCTCAATATATTCGA-------CCTCAAAGAAGTAGGGATACCCGCTGAACTTAAGCATATCATTGCCTTAGTAACTGCGAGTGAAGCGGCAAAAGCTCAAATTTGAAATGTGATTTCGACCCCTCAGTTGTAATTTAGAGGATTGCCATGGTGATAGCGCCCATACGAAGTTCTTTGGAACAAGACACCAATGAGGGTGATAGTCCCGTCAGATGAAAAATGGTGCGCTTCCGATATGGCATATCCGACGAGTCGAGTTGTTTGGGAATGCAGCTCAAAATGGGTGGTAAATTTCATCTAAAGCTAAATACAGGCTGGAGACCGATAGCGAACAAGTAGAGTGATCGAAAGATGAAAAGCACTTTGAAAAGAGAGTTAAATAGTACGTGAAATTGTTGAAAGGGAAGCGCTTGAGACCAGATTCGGCTGGCTTCATCCAAATTTCTGCATGGTGTATGTGCCGTTGGTTGAGCCAGCATCGGTTCTAATGGCGGGATAAAGGTTCGAGGAATGTGGCTCCAAAATTATGCGGAGTGTTATAGCCTTGAGTGCAATGTCGCCTATTGGAAAGGACCTTCGGCTAGGATGTTGGCTAAAAGGTCTTAAGCGGCCCGTCTTGAAACACGGACCAAGGAGTCTAACATCTATGCGAGTGTTTTGGCGTGAAACCATTGCGCGTAATGAAAGTGAACG-AGGTGGGAAGGGGTGCACCATCGACCGATCCTGAAGTTTACGGAAGGATTTGAGTAGAAGCATAGCTGTTGGGACCCGAAAGATGGTGAACTATGCCTGAATAGGGTGAAGCCAGAGGAAACTCTGGTGGAGGCTCGCAGCGGTTCTGACGTGCAAATCGATCGTCAAATTTTATAGGGG
>HMAS83576_ITS_XYY
AGGTGACCTGCGGAAGGATCATTGCCTGTACCTTTATATAAGTACAATTCAACCTCCCGTGTACTATTCCTGTTGCTTTCAGTGAGGTTTGACTTTACCTAACCATAGCGGGGCCGGGCGGCACCTAACTCTTT--GAATTTGTTTTGTCTTTTGTCTGAGTTTAATAAATATCAATTGTTAAAACTTTCAACAACGGATCTCTTGGTTCCAGCATCGATGAAGAACGCAGCGAAATGCGAAAAGTAATGTGAATTGCAGAGCTAAGTGGAACATCGAATCTTTGAACGCACATTGCGTGTCACGGTATCCCGTGACACATGCTTTTTTGAGCGTCCAGAC-CGCAAGCTTTTTTGCTTGGTTGTGAAGCTTGAGCGATGCCTCTGTGCATGTTCACCTTTGAAATCTATCGGCGCATGTCTTTACGTTCCATTTAGCGTTACAAGTGACTCTTTCGCTTGGATTTGTAAAGCTGTGTTGCTGTGATACCTCAATATATTCGA-------CCTCAAAGAAGTAGGGATACCCGCTGAACTTAAGCATATC-TTGCCTTAGTAACTGCGAGTGAAGCGGCAAAAGCTCAAATTTGAAATGTGATTTCGACCCCTCAGTTGTAATTTAGAGGATTGCCATGGTGATAGCGCCCATACGAAGTTCTTTGGAACAAGACACCAATGAGGGTGATAGTCCCGTCAGATGAAAAATGGTGCGCTTCCGATATGGCATATCCGACGAGTCGAGTTGTTTGGGAATGCAGCTCAAAATGGGTGGTAAATTTCATCTAAAGCTAAATACAGGCTGGAGACCGATAGCGAACAAGTAGAGTGATCGAAAGATGAAAAGCACTTTGAAAAGAGAGTTAAATAGTACGTGAAATTGTTGAAAGGGAAGCGCTTGAGACCAGATTCGGCTGGCTTCATCCAAATTTCTGCATGGTGTATGTGCCGTTGGTTGAGCCAGCATCGGTTCTAATGGCGGGATAAAGGTTCGAGGAATGTGGCTCCAAAATTATGCGGAGTGTTATAGCCTTGAGTGCAATGTCGCCTATTGGAAAGGACCTTCGGCTAGGATGTTGGCTAAAAGGTCTTAAGCGGCCCGTCTTGAAACACGGACCAAGGAGTCTAACATCTATGCGAGTGTTTTGGCGTGAAACCATTGCGCGTAATGAAAGTGAACG-AGGTGGGAAGGGGTGCACCATCGACCGATCCTGAAGTTTACGGAAGGATTTGAGTAGAAGCATAGCTGTTGGGACCCGAAAGATGGTGAACTATGCCTGAATAGGGTGAAGCCAGAGGAAACTCTGGTGGAGGCTCGCAGCGGTTCTGACGTGCAAATCGATCGTCAAATTTTATAGGGC
>HMAS97555_ITSXYY
AGG-TACCTGCGGAAGGATCATTATCTGTACCTTCGTCGTAATACAATTCCACATTCTGCGTATCATTCCTGTTGCTTCCGGTGGAGTTCGGTTTCGGCCGACTATGGCTGGTCCCCGCGGGAGGTAAAACCATTTGCATTTATTTTGCCTTCTGTCTGAATAATGTTTATAACAATTGTTAAAACTTTCAACAACGGATCTCTTGGTTCTCGCATCGATGAAGAACGCAGCGAAATGCGATAAGTAGTGTGAATTGCAGAATTCAGTGAATCATCGAATCTTTGAACGCACATTGCGCCTCCTGGTATTCCGGGAGGCATGCCTGTTCGAGCGTCAACAATTTCAAGCTCTTTTGCTTGGTTTTGAAGGTTGAGTGTTGCGCTTGCGCTCGTTCACCATTGAAATTCACAGGCGGACGGTTTCGTGTTCCTTCTGGCGTTATAGGTAACTCTCTCGCTTGGATACGTGAACCTGTCCTGCCCCAACCCC-CAATTAACTTGTGGTTGACCTCGGATCAGGTAGGGATACCCGCTGAACTTAAGCATATCATTGCCTTAGTAACTGCGAGTGAAGCGGCAAAAGCTCAAATTTGAAATCTGACGTTGACGTCCGAGTTGTAATTTGGAGGGATATCTTCGGAGCTGGCGCTGTCCTAAGTTCTTTGGAACCAGACATCATAGAGGGTGAGAATCCCGTGCCTGGGTGGCTGTCCTGCTCCATGTGAAGTGTCTCCGACGAGTCGAGTTGTTTGGGAATGCAGCTCAAAATGGGTGGTAAATTTCATCTAAAGCTAAATATTGGCGAGAGACCGATAGCGCACAAGTAGAGTGATCGAAAGATGAAAAGCACTTTGAAAAGAGAGTTAAACAGTACGTGAAATTGTTGAAAGGGAAGCGCTTGAGACCAGATTCAGCCGGCATCAGCTACATTTCTATGTGGTGCACTTGCCGTCGGTTGAGCCAGCATCGGTTTTGATGGTGGGATAAAGGTTTCAGGAATGTGGCTCCTCGATTTCGAGGAGTGTTATAGCCTGGAGCGCAATGCCGCCTGTCGGGAAGGATCTTTTGCTAGGATGCTGGCTAAAAGGTCTTAAGCGGCCCGTCTTGAAACACGGACCAAGGAGTCTAACATCTATGCGAGTGTTCGGGTGGAAAACCCTTGCGCGTAATGAAAGTGAACGGAGGTGGGAAGGGGTGCACCATCGACCGATCCCGATGTTTACGGAAGGATTTGAGTAGGAGCATAGCTGTTGGGACCCGAAAGATGGTGAACTATGCCTGAATAGGGTGAAGCCAGAGGAAACCTTGGTGGAAGCTCGCAGCGGTTCTGACGTGCAAATCGATCGTCAAATTTTATAGGGG
>HMJAU22992_ITS_XYY
AGGTGACCTGCGGAAGGATCATTATCAGTGCCTTTACGCGTACACAATTCAACACTCTGCGTACCTTTCCTGTTGCTTCCGGAGCGGCTAACCCCCGACCATCGGTGGTCCCTTCCTGCGGATGGTGAAACCACTTGCA-TTATCTTGCCATCAGTCTGAATTTTGTTAATAACAATTGTTAAAACTTTCAACAACGGATCTCTTGGTTCTCGCATCGATGAAGAACGCAGCGAAATGCGATAAGTAGTGTGAATTGCAGAATTCAGTGAATCATCGAATCTTTGAACGCACATTGCGCCTCCTGGCATTCCGGGAGGCATGCCTGTTCGAGCGTCAACCCACTCAAGCTCTTTGGCTTGGTTATGGGGGTTGAGGTACGTCCTTTGGCGACCTCACCCTCGAAATTCAGAGGCGGATTGCCCATTG-TTGCCCTGGCGTTATAAGTTGCTCTTTCGCTTGGA-TTTCATGGTCGTCTTGCCACAAACCTTTTTTCTTTTAT--GTTGACCTCGGATCAGGTAGGGATACCCGCTGAACTTAAGCATATCATTGCCTCAGTAACTGGGAGTGAAGCGGCAAAAGCTCAAATTTGAAATCTGACGCTGGCGTTCGAATTGTAATTTGGAGGGGCATTTTCGGAGCTGGCACCGTCCTAAGTTCCTTGGAACAGGACGTCACAGAGGGTGAGAATCCCGTGCCTGGATGGCTGTCCAGCTCCATGTGAGGTGTCTCCGACGAGTCGAGTTGTTTGGGAATGCAGCTCAAAATGGGTGGTAAATTTCATCTAAAGCTAAATACTGGCGAGAGACCGATAGCGCACAAGTAGAGTGATCGAAAGATGAAAAGCACTTTGAAAAGAGAGTTAAAAAGTACGTGAAATTGTTGAAAGGGAAGCGCTTGAGACCAGACTCAACCTTCATCAACTGTGCTTCTGTGCGGTGCACTTGCCGGGGGTTGGGCCAGCATCGGTTTTGACGGTGGGATAAAGGTTCGAGGAATGTGGCTCCCCGATTCCGGGGAGTGTTATAGCCCTGAGCGCAATGCCACCTGTTGGGAAGGACCTTCCGCTAGGATGCTGGCGCAATGGTCTTAAGCGGCCCGTCTTGAAACACGGACCAAGGAGTCTAACATCTATGCGAGTGTTCGGGTGGAAAACCCTTGCGCGTAATGAAAGTGAACGGAGGTGGGAAGGGGTGCACCATCGACCGATCCTGATGTCTTCGGAAGGATTTGAGTAGGAGCATAGCTGTTGGGACCCGAAAGATGGTGAACTATGCCTGAATAGGGTGAAGCCAGAGGAAACTCTGGTGGAGGCTCGCAGCGGTTCTGACGTGCAAATCGATCGTCAAATTTTATAGGGG
>HMJAU26926_ITS_XYY
AGGTGACCTGCGGAAGGATCATTATCTGTACCTTCATCGTAATACAATTCTACACTCTGCGTATCATTCCTGTTGCTTCCGCTG-GGTTTGGTCCCAACTACCTAAGGCTGCCGCTTGCGGGAGGTAAAACCATTTGTATTTATTTTGCCTTCTGTCTGAATAATGTTAATAACAATCGTTAAAACTTTCAACAACGGATCTCTTGGTTCTCGCATCGATGAAGAACGCAGCGAAATGCGATAAGTAGTGTGAATTGCAGAATTCAGTGAATCATCGAATCTTTGAACGCACATTGCGCCTCCTGGTATTCCGGGAGGCATGCCTGTTCGAGCGTCAGATATTTCAAGCTCTTTTGCTTGGTTTTGAAGGTTGAGTGTTGCCCTTGTACTCATTCACCTTTGAAATTCACTGGCGGACTGCTTCGTGTTCCTTTTAGCGTTATAGGTAACTCTTTCGCTTGGACTCGGTGGCCTGTCCTGCCCCAACCCC-CAACTATTTTGACGTTGACCTCGGATCAGGTAGGGATACCCGCTGAACTTAAGCATATCATTGCCTTAGTAACTGCGAGTGAAGCGGCAAAAGCTCAAATTTGAAATCTGACGTTGACGTTCGAATTGTAATTTGGAGGGATATCTTCGGAGCAGGCGCTGTCCTAAGTTCTTTGGAACCAGACATCATAGAGGGTGAGAATCCCGTGCCTGGGTGGCTGTCCCGCTCCATGTGAAGTGTCTCCGACGAGTCGAGTTGTTTGGGAATGCAGCTCAAAATGGGTGGTAAATTTCATCTAAAGCTAAATATTGGCGAGAGACCGATAGCGCACAAGTAGAGTGATCGAAAGATGAAAAGCACTTTGAAAAGAGAGTTAAACAGTACGTGAAATTGTTGAAAGGGAAGCGCTTGAGACTAGATTCGACCGGCATCAGCTACGTTTTTGCGTGGTGCACTTGCCGTCGGTTGAGCCAGCATCGGTTTCGATGGCGGGATAAAGGTTTCAGGAATGTGGCTCCTCAATTTTGAGGAGTGTTATAGCCTGGAGCGCAATGCTGCCTGTCGGGAAGGACCTTTTGCTAGGATGCTGGCTAAAAGGTCTTAAGCGGCCCGTCTTGAAACACGGACCAAGGAGTCTAACATCTATGCGAGTGTTCGGGTGGAAAACCCTTGCGCGTAATGAAAGTGAACGGAGGTGGGAAGGGGTGCACCATCGACCGATCCCGATGTTTACGGAAGGATTTGAGTAGGAGCATAGCTGTTGGGACCCGAAAGATGGTGAACTATGCCTGAATAGGGTGAAGCCAGAGGAAACCTTGGTGGAAGCTCGCAGCGGTTCTGACGTGCAAATCGATCGTCAAATTTTATAGGGC
>HMJAU4166_ITS_XYY
TAGTGACCTGCGGAAGGATCATTATCGGTGCCTTTACGCATACACAATTCAACCCTCTGTGTACCTTTCCTGTTGCTTCCGGTGCGGCTAACCCCCGACCATCGGTGGTCTGCCCTTTAGGAGGGCGAAACCATTTGGA-TTATCTTGCCTTCAGTCTGAAATTTGTTAATAACAATCGTTAAAACTTTCAACAACGGATCTCTTGGTTCTCGCATCGATGAAGAACGCAGCGAAATGCGATAAGTAGTGTGAATTGCAGAATTCAGTGAATCATCGAATCTTTGAACGCACATTGCGCCTCCTGGCATTCCGGGAGGCATGCCTGTTCGAGCGTCAACCCACTCAAGCTCTTCGGCTTGGTTATGGAGGTTGAGCTATGCCTTTCGGTGAACTCACCTTCGAAATTCAGAGGCGGATTGTTGCGTG-TTGCCCTGGCGTTATAAGTTGCTCTTTCGCTCGGA-TTGCATGGCCATCTTGCCACAAACATTCTATCTTCTAT--GTTGACCTCGGATCAGGTAGGGATACCCGCTGAACTTAAGCATATCATTGCCTCAGTAACTGCGAGTGAAGCGGCAAAAGCTCAAATTTGAAATCTGACGTTGGCGTTCGAATTGTAATTTGGAGGGGCATTTTCGGAGTTGGCGCCGTCCTAAGTTCCTTGGAACAGGACGTCACAGAGGGTGAGAATCCCGTGCCTGGATGGCTGTCCAGCTCCATGTGAGGTGTCTCCGACGAGTCGAGTTGTTTGGGAATGCAGCTCAAAATGGGTGGTAAATTTCATCTAAAGCTAAATACTGGCGAGAGACCGATAGCGCACAAGTAGAGTGATCGAAAGATGAAAAGCACTTTGAAAAGAGAGTTAAAAAGTACGTGAAATTGTTGAAAGGGAAGCGCTTGAGACCAGACTCAACCTTCATCAACTGCGCTTTTGTGCGGTGCACTTGCCGGGGGTTGGGCCAGCATCGGTTTTGACGGTGGGATAAAGGTTCGAGGAATGTGGCTCCCCGATTCCGGGGAGTGTTATAGCCTCGAGCGCAATGCCACCTGTTGGGAAGGACCTTCCGCTAGGATGCTGGCGCAATGGTCTTAAGCGGCCCGTCTTGAAACACGGACCAAGGAGTCTAACATCTATGCGAGTGTTCGGGTGGAAAACCCTTGCGCGTAATGAAAGTGAACGGAGGTGGGAAGGGGTGCACCATCGACCGATCCTGATGTCTTCGGAAGGATTTGAGTAGGAGCATAGCTGTTGGGACCCGAAAGATGGTGAACTATGCCTGAATAGGGTGAAGCCAGAGGAAACTCTGGTGGAGGCTCGCAGCGGTTCTGACGTGCAAATCGATCGTCAAATTTTATAGGGG
>LH218_ITS_XYY
ACGTAGACCTGCGGAGGATCATTATCTGTACCTTCGTCGTAATACAATTCTGCCCTCTGTGTACTTTTCCCGTTGCTTCCGGTATGGAGCGGCCCCGACCAGCTGTGGCTGGTGCCCATGAATGAATAAACCATTTGTATTTATTTTGCCTTCTGTCTGAATCATGTTAATAACAATCGTTAAAACTTTCAACAACGGATCTCTTGGTTCTCGCATCGATGAAGAACGCAGCGAAATGCGATAAGTAGTGTGAATTGCAGAATTCAGTGAATCATCGAATCTTTGAACGCACATTGCGCCTTCTGGTATTCCGGGAGGCATGCCTGCTCGAGCGTCAGATATTTCAAGCTCTTTTGCTTGGTTCTGATGGTTGAGTGTTGCATTTGTGCTCATTCACCTTTGAAATTTACAGGCGGACTGCTTCGTGTTCCTTTTGGCGTTACAGGTAACTCTTTCGCTTGGACTCGTTTGCCTGTCCTGCCCTCACCCC-CAACTATTTTGAGGTTGACCT-CGGCTTGGTAGGGATACCCGCTGAACTTAAGCATATCTTTGCCTTAGTAACTGCGAGTGAAGCGGCAAAAGCTCAAATTTGAAATCGGATGTTGACATTTGAATTGTAATTTGGAGGGATATCTTCGGAGCTGGCGCTGTCCTAAGTTCTTTGGAACCAGACATCATAGAGGGTGAGAATCCCGTGCCTGGGTGGCTGCCCCGCTCCATGTGAAGTGTCTCCGACGAGTCGAGTTGTTTGGGAATGCAGCTCAAAATGGGTGGTAAATTTCATCTAAAGCTAAATATTGGCGAGAGACCGATAGCGCACAAGTAGAGTGATCGAAAGATGAAAAGCACTTTGAAAAGAGAGTTAAACAGTACGTGAAATTGTTGAAAGGGAAGCGCTTGAGACTAGATTCAGCCGACATCAGCTACGTTTTTACGTGGTGCACTTGCCGTCGGTTGAGCCAGCATCGGTTTCGATGGCGGGATAAAGGTTTCAGGAATGTGGCTCCTCAATTTTGAGGAGTGTTATAGCCTGGAGCGCAATGCCGCCTGTCGGGAAGGACCTTTTGCTAGGATGCTGGCTAAAAGGTCTTAAGCGGCCCGTCTTGAAACACGGACCAAGGAGTCTAACATCTATGCGAGTGTTCGGGTGGAAAACCCTTGCGCGTAATGAAAGTGAACGGAGGTGGGAAGGGGTGCACCATCGACCGATCCCGATGTTTACGGAAGGATTTGAGTAGGAGCATAGCTGTTGGGACCCGAAAGATGGTGAACTATGCCTGAATAGGGTGAAGCCAGAGGAAACCTTGGTGGAAGCTCGCAGCGGTTCTGACGTGCAAATCGATCGTCAAATTTTATAGGGG
>LH234_ITS_SY
ATGTGACCTGCGG--AGGTCATTATCTGTACCTTCATCGTAATACAATTCTACACTCTGCGTATCATTCCTGTTGCTTCCGCTG-GGTTTGGTCTCAACTACCTAAGGCTGCCGCTTGCGGGAGGTAAAACCATTTGTATTTATTTTGCCTTCTGTCTGAATAATGTTAATAACAATCATTAAAACTTTCAACAACGGATCTCTTGGTTCTCGCATCGATGAAGAACGCAGCGAAATGCGATAAGTAGTGTGAATTGCAGAATTCAGTGAATCATCGAATCTTTGAACGCACATTGCGCCTCCTGGTATTCCGGGAGGCATGCCTGTTCGAGCGTCAGATATTTCAAGCTCTTTTGCTTGGTTTTGAAGGTTGAGTGTTGCCCTTGTACTCATTCACCTTTGAAATTCACTGGCGGACTGCTTCGTGTTCCTTTTAGCGTTATAGGTAACTCTTTCGCTTGGACTCGGTGGCCTGTCCTGCCCCAACCCC-CAACTATTTTGACGTTGACCTCGGATCAGGTAGGGATACCCGCTGAACTTAAGCATATCATTGCCTTAGTAACTGCGAGTGAAGCGGCAAAAGCTCAAATTTGAAATCTGACGTTGACGTTCGAATTGTAATTTGGAGGGATATCTTCGGAGCAGGCGCTGTCCTAAGTTCTTTGGAACCAGACATCATAGAGGGTGAGAATCCCGTGCCTGGGTGGCTGTCCCGCTCCATGTGAAGTGTCTCCGACGAGTCGAGTTGTTTGGGAATGCAGCTCAAAATGGGTGGTAAATTTCATCTAAAGCTAAATATTGGCGAGAGACCGATAGCGCACAAGTAGAGTGATCGAAAGATGAAAAGCACTTTGAAAAGAGAGTTAAACAGTACGTGAAATTGTTGAAAGGGAAGCGCTTGAGACTAGATTCGACCGGCATCAGCTACGTTTTTGCGTGGTGCACTTGCCGTCGGTTGAGCCAGCATCGGTTTCGATGGCGGGATAAAGGTTTCAGGAATGTGGCTCCTCAATTTTGAGGAGTGTTATAGCCTGGAGCGCAATGCTGCCTGTCGGGAAGGACCTTTTGCTAGGATGCTGGCTAAAAGGTCTTAAGCGGCCCGTCTTGAAACACGGACCAAGGAGTCTAACATCTATGCGAGTGTTCGGGTGGAAAACCCTTGCGCGTAATGAAAGTGAACGGAGGTGGGAAGGGGTGCACCATCGACCGATCCCGATGTTTACGGAAGGATTTGAGTAGGAGCATAGCTGTTGGGACCCGAAAGATGGTGAACTATGCCTGAATATGGTGAAGCCAGAGGAAACCTTGGTGGAAGCTCGCAGCGGTTCTGACGTGCAAATCGATCGTCAAATTTTATAGGGG
>LH278_ITS_YC
AGGTGACCTGCGG-AGGATCATTATCGGTGCCTTTACGCATACACAATTCAACCCTCTGTGTACCTTTCCTGTTGCTTCCGGTGCGGCTAACCCCCGACCATCGGTGGTCTGCCCTTTAGGAGGGCGAAACCATTTGGA-TTATCTTGCCTTCAGTCTGAAATTTGTTAATAACAATCGTTAAAACTTTCAACAACGGATCTCTTGGTTCTCGCATCGATGAAGAACGCAGCGAAATGCGATAAGTAGTGTGAATTGCAGAATTCAGTGAATCATCGAATCTTTGAACGCACATTGCGCCTCCTGGCATTCCGGGAGGCATGCCTGTTCGAGCGTCAACCCACTCAAGCTCTTTGGCTTGGTTATGGAGGTTGAGCTATGCCTTTCGGTGAACTCACCTTCGAAATTCAGAGGCGGATTGTCGCGTG-TTGCCCTGGCGTTATAAGTTGCTCTTTCGCTCGGA-TTGCATGGCCATCTTGCCACAAACATTCTATCTTCTAT--GTTGACCTCGGATCAGGTAGGGATACCCGCTGAACTTAAGCATATCATTGCCTCAGTAACTGCGAGTGAAGCGGCAAAAGCTCAAATTTGAAATCTGACGTTGGCGTTCGAATTGTAATTTGGAGGGGCATTTTCGGAGTTGGCGCCGTCCTAAGTTCCTTGGAACAGGACGTCACAGAGGGTGAGAATCCCGTGCCTGGATGGCTGTCCAGCTCCATGTGAGGTGTCTCCGACGAGTCGAGTTGTTTGGGAATGCAGCTCAAAATGGGTGGTAAATTTCATCTAAAGCTAAATACTGGCGAGAGACCGATAGCGCACAAGTAGAGTGATCGAAAGATGAAAAGCACTTTGAAAAGAGAGTTAAAAAGTACGTGAAATTGTTGAAAGGGAAGCGCTTGAGACCAGACTCAACCTTCATCAACTGCGCTTTTGTGCGGTGCACTTGCCGGGGGTTGGGCCAGCATCGGTTTTGACGGTGGGATAAAGGTTCGAGGAATGTGGCTCCCCGATTCCGGGGAGTGTTATAGCCCCGAGCGCAATGCCACCTGTTGGGAAGGACCTTCCGCTAGGATGCTGGCGCAATGGTCTTAAGCGGCCCGTCTTGAAACACGGACCAAGGAGTCTAACATCTATGCGAGTGTTCGGGTGGAAAACCCTTGCGCGTAATGAAAGTGAACGGAGGTGGGAAGGGGTGCACCATCGACCGATCCTGATGTCTTCGGAAGGATTTGAGTAGGAGCATAGCTGTTGGGACCCGAAAGATGGTGAACTATGCCTGAATAGGGTGAAGCCAGAGGAAACTCTGGTGGAGGCTCGCAGCGGTTCTGACGTGCAAATCGATCGTCAAATTTTATAGGGG
>LH406_ITS_GLJ
ACCTTGGCCGGGGAAAGGTCATTATCTGTACCTTCGTCGTAATACAATTCTGCCCTCTGTGTACTTTTCCCGTTGCTTCCGGTATGGAGCGGCCCCGACCAGCTGTGGCTGGTGCCCATGAATGAATAAACCATTTGTATTTATTTTGCCTTCTGTCTGAATCATGTTAATAACAATCGTTAAAACTTTCAACAACGGATCTCTTGGTTCTCGCATCGATGAAGAACGCAGCGAAATGCGATAAGTAGTGTGAATTGCAGAATTCAGTGAATCATCGAATCTTTGAACGCACATTGCGCCTTCTGGTATTCCGGGAGGCATGCCTGCTCGAGCGTCAGATATTTCAAGCTCTTTTGCTTGGTTCTGATGGTTGAGTGTTGCATTTGTGCTCATTCACCTTTGAAATTTACAGGCGGACTGCTTCGTGTTCCTTTTGGCGTTACAGGTAACTCTTTCGCTTGGACTCGTTTGCCTGTCCTGCCCTCACCCC-CAACTATTTTGAGGTTGACCT-CGGCTTGGTAGGGATACCCGCTGAACTTAAGCATATCATTGCCTTAGTAACTGCGAGTGAAGCGGCAAAAGCTCAAATTTGAAATCGGATGTTGACATTTGAATTGTAATTTGGAGGGATATCTTCGGAGCTGGCGCTGTCCTAAGTTCTTTGGAACCAGACATCATAGAGGGTGAGAATCCCGTGCCTGGGTGGCTGCCCCGCTCCATGTGAAGTGTCTCCGACGAGTCGAGTTGTTTGGGAATGCAGCTCAAAATGGGTGGTAAATTTCATCTAAAGCTAAATATTGGCGAGAGACCGATAGCGCACAAGTAGAGTGATCGAAAGATGAAAAGCACTTTGAAAAGAGAGTTAAACAGTACGTGAAATTGTTGAAAGGGAAGCGCTTGAGACTAGATTCAGCCGACATCAGCTACGTTTTTACGTGGTGCACTTGCCGTCGGTTGAGCCAGCATCGGTTTCGATGGCGGGATAAAGGTTTCAGGAATGTGGCTCCTCAATTTTGAGGAGTGTTATAGCCTGGAGCGCAATGCCGCCTGTCGGGAAGGACCTTTTGCTAGGATGCTGGCTAAAAGGTCTTAAGCGGCCCGTCTTGAAACACGGACCAAGGAGTCTAACATCTATGCGAGTGTTCGGGTGGAAAACCCTTGCGCGTAATGAAAGTGAACGGAGGTGGGAAGGGGTGCACCATCGACCGATCCCGATGTTTACGGAAGGATTTGAGTAGGAGCATAGCTGTTGGGACCCGAAAGATGGTGAACTATGCCTGAATAGGGTGAAGCCAGAGGAAACCTTGGTGGAAGCTCGCAGCGGTTCTGACGTGCAAATCGATCGTCAAATTTTATAGGGG
>MH859473_Warcupia_terrestris_CBS_891_69_ITS
AGGTGACCTGCGGAAGGATCATTATGTGTATCCCTGCGCATATACTCTTTAAACACCTGAGTACCTTTCCTGTTGCTTCCAGCGGCGCCCTCCACCGACTCATTG-----AGTCTCTGTGGGAGGTAAACCCTTTTGCA-TTTCCATGTCGTCTGTCTGA-TACTGTTTATAACAAATGTTAAAACTTTCAACAACGGATCTCTTGGTTCTCGCATCGATGAAGAACGCAGCGAAATGCGATAAGTAGTGTGAATTGCAGAATTCAGTGAATCATCGAATCTTTGAACGCACATTGCGCCTTCCGGACTTTCGGGAGGCATGCCTGTTCGAGCGTCAAACCCCTCAAGCTCTTTTGCTTGGTTATGGTGGAGGAGCAACGCCCTGGTGTGGGCTCCCCATCGAAATTCAATGGCGGAAAGTCTTGTGGCTGCCACGGTGTGATAAGTAACCCTTTCGCTGGTGCCCAAG--GTGCTCCTGCCCTTAACCCCCATTCTTTCTATGGTTGACCTCGGATCAGGTAGGGATACCCGCTGAACTTAAGCATATCATTGCCTTAGTAACTGCGAGTGAAGCGGCAAAAGCTCAAATTTGAAATCTGGCGTTGGCGTCCGAGTTGTAATTTGGAGGGGCATCTTCGGAGTTGGCGCCGTCCTAAGTTCCTTGGAACAGGACGTCACAGAGGGTGAGAATCCCGTGCCTGGATGGCTGTCCAGCTCCATGTGAAGTGTCTCCGACGAGTCGAGTTGTTTGGGAATGCAGCTCAAAATGGGTGGTAAATTTCATCTAAAGCTAAATATTGGCGAGAGACCGATAGCGCACAAGTAGAGTGATCGAAAGATGAAAAGCACTTTGAAAAGAGAGTTAAAAAGTACGTGAAATTGTTGAAAGGGAAGGGCTTGAGACCAGACTCGACTTTTATCAACCGTGCTTCTGCACGGTGCACTTGCCATTGGTCGGGCCAGCATCGGTTCTGGCGGTGGGATAAAGGCCTGAGGAATGTGGCTCTC----TTCGGGGAGTGTTATAGCCTCGGGTGTAATGCCGCCTGCTGGGAAGGACCTTCGGCTAGGATGCTGGCGTAATGGTCTTAAGCCGCCCGTCTTGAAACACGGACCAAGGAGTCTAACATCTATGCGAGTGTTCGGGTGGAAAACCCTTGCGCGTAATGAAAGTGAACGGAGGTGGGAAGGGGTGCACCATCGACCGGTCCTGATGTCTTCGGAAGGATCTGAGTAGGAGCATAGCTGTTGGGACCCGAAAGATGGTGAACTATGCCTGAATAGGGTGAAGCCAGAGGAAACTCTGGTGGAGGCTCGCAGCGGTTCTGACGTGCAAATCGATCGTCAAATTTTATAGGGG
>MH861870_Monascella_botryosa_CBS_233_85_ITS
TGGTGACCGTGGGAAGGATCATTAATGGTATCCTCGCGCAATCGCTCTTTAAACACCTGAGTACCTTTCCTGTTGCTTCCAGCGGGCC---CCGCCGACCTGTTG-----AGCCTCCGCGGGAGGTAAACCCTTCTGCA-TTGCCATGTCGTCTGTCTGA-TACTGTTTATAACAAATGTTAAAACTTTCAACAACGGATCTCTTGGTTCTCGCATCGATGAAGAACGAGGCGAAATGCGATAAGTAGTGTGAATTGCAGAATTCAGTGAATCATCGAATCTTTGAACGCACATTGCGCCTTCGGGACTTTCCGGAGGCATGCCTGTTCGAGCGTCAAACCACTCAAGCTGTTTTGCTTGGTTATGGTGGAGGAGCGACGTCCTGCGACGAGCTCCCCTCCGAAATTCAATGGCGGATGGCCTCGCGGCTGCCACGGTGTGATAAGTAAACCTTTCGCTGGTGCCCGA---GTGCTCCTGCCCTCACCCCCCATTTAAT--ATGGTTGACCTCGGATCAGGTCGGGAT---CCCTGAACTTAAGCATATCATTGCCTTAGTAACTGCGAGTGAAGCGGCAAAAGCTCAAATTTGAAATCTGGCGTCGGCGTCCGAGTTGTAATTTGGAGGGGCATCTTCGGAGCTGGCGCCGTCCTAAGTTCCTTGGAACAGGACGTCACAGAGGGTGAGAATCCCGTGCCTGGACGGCTGTCCAGCTCCATGTGAAGTGTCTCCGACGAGTCGAGTTGTTTGGGAATGCAGCTCAAAATGGGTGGTAAATGTCATCTAAAGCTAAATATTGGCGAGAGACCGATAGCGCACAAGTAGAGTGATCGAAAGATGAAAAGCACTTTGAAAAGAGAGTTAAAAAGTACGTGAAATTGTTGAAAGGGAAGGGCTTGAGACCAGACTCGACCCGTATCAGCCGTGCTTCTGTGCGGTGCACTTGCTGCGGGTCGGGCCAGCATCGGTTCTGGCGGTGGGATAAAGGCCTGAGGAATGTGGCTTCC----TTCGGGGAGTGTTATAGCCTCAGGTGTCATGCTGCCTGCTGGGAAGGACCTTCGGCTAGGATGCTGGCGTAATGGTCTTAAGCCGCCCGTCTTGAAACACGGACCAAGGAGTCTAACATCTATGCGAGTGTTCGGGTGGAAAACCCTTGCGCGTAATGAAAGTGAACGGAGGTGGGAAGGGGTGCACCATCGACCGGTCCTGATGTCTTCGGAAGGATCTGAGTAGGAGCATAGCTGTTGGGACCCGAAAGATGGTGAACTATGCCTGAATAGGGTGAAGCCAGAGGAAACTCTGGTGGAGGCTCGCAGCGGTTCTGACGTGCAAATCGATCGTCAAATTTTATAGGGG
>MG383806_Otidea_saliceticola_MCVE_29365_ITS
AGGTGACCTGCGGAAGGATCATTATCTGTACCTTCGTCGTAATACAATTCTACACTCTGCGTACCTTTCCTGTTGCTTCCGGCCGGGTTCGGTTCGGGGCTACCTTGGCTTGTCCCTCCGGGAGGTTAAACCATTTGTATTTATTTTGCCTTCTGTCTGAATCATGTTAATAACAATCGTTAAAACTTTCAACAACGGATCTCTTGGTTCTCGCATCGATGAAGAACGCAGCGAAATGCGATAAGTAGTGTGAATTGCAGAATTCAGTGAATCATCGAATCTTTGAACGCACATTGCGCCTCCTGGTATTCCGGGAGGCATGCCTGTTCGAGCGTCAGATATTTCAAGCTCTTTTGCTTGGTCCTGAAGGTTGAGTGTTGCTCTTGTACTCATTCACCTTTGAAATTTACAGGCGGACTGCATCGTGTTCCTTTTGGCGTTATAGGTAACTCTTTCGCTTGGACTCGGTGGCCTGTCCTGCCTCAACCCC-CAACTATTTTGACGTTGAC---------------------------------------------CTTAGTAACTGCGAGTGAAGCGGCAAAAGCTCAAATTTGAAATCTGACGTTGACGTTCGAATTGTAATTTGGAGGGATATCTTCGGAGCTGGCGCTGTTTTAAGTTCTTTGGAACCAGACATCATAGAGGGTGAGAATCCCGTGCCTGAATGGCTGTCCCGCTCCATGTGAAGTGTCTCCGACGAGTCGAGTTGTTTGGGAATGCAGCTCAAAATGGGTGGTAAATTTCATCTAAAGCTAAATATTGGCGAGAGACCGATAGCGCACAAGTAGAGTGATCGAAAGATGAAAAGCACTTTGAAAAGAGAGTTAAACAGTACGTGAAATTGTTGAAAGGGAAGCGCTTGAGACTAGATTCGGCCGGCATCAGCTACGTTTTTACGTGGTGCACTTGCCGTCGGTTGAGCCAGCATCGGTTTCGATGGCGGGATAAAGGTTTCAGGAATGTGGCTCCTCAATTTTGAGGAGTGTTATAGCCTGGAGTGCAATGCCGCCTGTTGGGAAGGACCTTTTGCTAGGATGCTGGCTAAAAGGTCTTAAGCGGCCCGTCTTGAAACACGGACCAAGGAGTCTAACATCTATGCGAGTGTTCGGGTGGAAAACCCTTGCGCGTAATGAAAGTGAACGCAGGTGGGAAGGGGTGCACCATCGACCGATCCCGATGTTTACGGAAGGATTTGAGTAGGAGCATAGCTGTTGGGACCCGAAAGATGGTGAACTATGCCTGAATAGGGTGAAGCCAGAGGAAACCTTGGTGGAAGCTCGCAGCGGTTCTGACGTGCAAATCGATCGTCAAATTTTATAGGGG
>KM010037_Otidea_sp_KH_2014f_GMFN_2293_ITS
AGGTGACCTGCGGAAGGATCATTATCTGTACCTTCGTCGTAATACAATTCTACACTCTGCGTACCTTTCCTGTTGCTTCCGGCCGGGTTCGGTTCGGGGCTACCTTGGCTTGTCCCTCCGGGAGGTTAAACCATTTGTATTTATTTTGCCTTCTGTCTGAATCATGTTAATAACAATCGTTAAAACTTTCAACAACGGATCTCTTGGTTCTCGCATCGATGAAGAACGCAGCGAAATGCGATAAGTAGTGTGAATTGCAGAATTCAGTGAATCATCGAATCTTTGAACGCACATTGCGCCTCCTGGTATTCCGGGAGGCATGCCTGTTCGAGCGTCAGATATTTCAAGCTCTTTTGCTTGGTCCTGAAGGTTGAGTGTTGCTCTTGTACTCATTCACCTTTGAAATTTACAGGCGGACTGCATCGTGTTCCTTTTGGCGTTATAGGTAACTCTTTCGCTTGGACTCGGTGGCCTGTCCTGCCTCAACC------CTATTTTGACGTTGACCTCGGATCAGGTAGGGATACCCGCTGAACTTAAGCATATC-------------CTGCGAGTGAAGCGGCAAAAGCTCAAATTTGAAATCTGACGTTGACGTTCGAATTGTAATTTGGAGGGATATCTTCGGAGCTGGCGCTGTTTTAAGTTCTTTGGAACCAGACATCATAGAGGGTGAGAATCCCGTGCCTGAATGGCTGTCCCGCTCCATGTGAAGTGTCTCCGACGAGTCGAGTTGTTTGGGAATGCAGCTCAAAATGGGTGGTAAATTTCATCTAAAGCTAAATATTGGCGAGAGACCGATAGCGCACAAGTAGAGTGATCGAAAGATGAAAAGCACTTTGAAAAGAGAGTTAAACAGTACGTGAAATTGTTGAAAGGGAAGCGCTTGAGACTAGATTCGGCCGGCATCAGCTACGTTTTTACGTGGTGCACTTGCCGTCGGTTGAGCCAGCATCGGTTTCGATGGCGGGATAAAGGTTTCAGGAATGTGGCTCCTCAATTTTGAGGAGTGTTATAGCCTGGAGTGCAATGCCGCCTGTTGGGAAGGACCTTTTGCTAGGATGCTGGCTAAAAGGTCTTAAGCGGCCCGTCTTGAAACACGGACCAAGGAGTCTAACATCTATGCGAGTGTTCGGGTGGAAAACCCTTGCGCGTAATGAAAGTGAACGGAGGTGGGAAGGGGTGCACCATCGACCGATCCCGATGTTTACGGAAGGATTTGAGTAGGAGCATAGCTGTTGGGACCCGAAAGATGGTGAACTATGCCTGAATAGGGTGAAGCCAGAGGAAACCTTGGTGGAAGCTCGCAGCGGTTCTGACGTGCAAATCGATCGTCAAATTTTATAGGGG
