# Supplementary material for: New Species and New Records of Otidea from China Based on Molecular and Morphological Data
Source: J Fungi (Basel). 2022 Mar 8;8(3):272. doi: 10.3390/jof8030272 (PMC8953430; doi:10.3390/jof8030272)
Supplement: Supplementary file 1 [file jof-08-00272-s001.zip › Supplementary Materials/File S2_Dataset II_(ITS+nrLSU+tef1-a┴+rpb2).fas]

>MK850486_Otidea_adorniae_MCVE_30102_ITS
-------------------CATTATCAGTGCCTTTACGCGTACACAATTCAACACTCTGCGTACCTTTCCCGTTGCTTCCGGAGCGGCTAACCCCCGACCATCGGTGGTCCCTTCCTTCGGAGGGTGAAACCATTTGCA-TTACCTTGCCATCAGTCTGAATTTTGTTAATAACAATCGTTAAAACTTTCAACAACGGATCTCTTGGTTCTCGCATCGATGAAGAACGCAGCGAAATGCGATAAGTAGTGTGAATTGCAGAATTCAGTGAATCATCGAATCTTTGAACGCACATTGCGCCTCCTGGCATTCCGGGAGGCATGCCTGTTCGAGCGTCAACCCACTCAAGCTTTTTGGCTTGGTTATGAAGGTTGAGCTATGCCCTTTGGTGCCCTCACCTTCGAAATTCAGAGGCGGATTGCCCCATG-TTTCCCTGGCGTTATAAGTTGCTCTTTCGCTCGGA-TTACATGGCCATCCTGCCACAAACCTCTAACCATCTAT--GTTGACCTCGG--------------------------------------------------------------------GCTCAAATTTGAAATCTGACGTTGACGTTCGAATTGTAATTTGGAGGGGCATTTTCGGAGCTGGCGTCGTCCTAAGTTCCTTGGAACAGGACGTCACAGAGGGTGAGAATCCCGTGCCTGGATGACTGTCCAGCTCCATGTGAGGTGTCTCCGACGAGTCGAGTTGTTTGGGAATGCAGCTCAAAATGGGTGGTAAATTTCATCTAAAGCTAAATACTGGCGAGAGACCGATAGCGCACAAGTAGAGTGATCGAAAGATGAAAAGCACTTTGAAAAGAGAGTTAAAAAGTACGTGAAATTGTTGAAAGGGAAGCGCTTGAGACCAGATTCAACCTTCATCAGCTGTGCTTCTGTACGGTGCACTTGCCGGGGGTTGGGCCAGCATCGGTTTTGACGGTGGGATAAAGGTTCGAGGAATGTGGCTCCCCGATTCCGGGGAGTGTTATAGCCCTGAGCGCAATGCCACCAGTCGGGAAGGACCTTCCGCTAGGATGCTGGCGAAATGGTTTTAAGCGGCCCGTCTTGAAACACGGACCAAGGAGTCTAACATCTATGCGAGTGTTCGGGTGGAAAACCCTTGCGCGTAATGAAAGTGAACGGAGGTGGGAAGGGGTGCACCATCG--------------------------------------------------------------------------------------------------------------------------------------------------------------------------------------------------------------------------------------------------------------------------------------------------------------------------------------------------------------------------------------------------------------------------------------------------------------------------------------------------------------------------------------------------------------------------------------------------------------------------------------------------------------------------------------------------------------------------------------------------------------------------------------------------------------------------------------------------------------------------------------------------------------------------------------------------------------------------------------------------------------------------------------------------------------------------------------------------------------------------------------------------------------------------------------------------------------------------------------------------------------------------------------------------------------------------------------------------------------------------------------------------------------------------------------------------------------------------------------------------------------------------------------------------------------------------------------------------------------------------------------------------------------------------------------------------------------------------------------------------------------------------------------------------------------------------------------------------------------------------------------------------------------------------------------------------------------------------------------------------------------------------------------------------------------------------------------------------------------------------------------------------------------------------------------------------------------------------------------------------------------------------------------------------------------------------------------------------------------------------------------------------------------------------------------------------------------------------------------------------------------------------------------------------------------------------------------------------------------------------------------------------------------------------------------------------------------------------------------------------------------------------------------------------------------------------------------------------------------------------------------------------------------------------------------------------------------------------------------------------------------------------------------------------------------------------------------------------------------------------------------------------------------------------------------------------------------------------------------------------------------------------------------------------------------------------
>MK850485_Otidea_adorniae_MCVE_30103_ITS
-------------------CATTATCAGTGCCTTTACGCGTACACAATTCAACACTCTGCGTACCTTTCCCGTTGCTTCCGGAGCGGCTAACCCCCGACCATCGGTGGTCCCTTCCTTCGGAGGGTGAAACCATTTGCA-TTACCTTGCCATCAGTCTGAATTTTGTTAATAACAATCGTTAAAACTTTCAACAACGGATCTCTTGGTTCTCGCATCGATGAAGAACGCAGCGAAATGCGATAAGTAGTGTGAATTGCAGAATTCAGTGAATCATCGAATCTTTGAACGCACATTGCGCCTCCTGGCATTCCGGGAGGCATGCCTGTTCGAGCGTCAACCCACTCAAGCTTTTTGGCTTGGTTATGAAGGTTGAGCTATGCCCTTTGGTGCCCTCACCTTCGAAATTCAGAGGCGGATTGCCCCATG-TTTCCCTGGCGTTATAAGTTGCTCTTTCGCTCGGA-TTACATGGCCATCCTGCCACAAACCTCTAACCATCTAT--GTTGACCTCGG--------------------------------------------------------------------GCTCAAATTTGAAATCTGACGTTGACGTTCGAATTGTAATTTGGAGGGGCATTTTCGGAGCTGGCGTCGTCCTAAGTTCCTTGGAACAGGACGTCACAGAGGGTGAGAATCCCGTGCCTGGATGACTGTCCAGCTCCATGTGAGGTGTCTCCGACGAGTCGAGTTGTTTGGGAATGCAGCTCAAAATGGGTGGTAAATTTCATCTAAAGCTAAATACTGGCGAGAGACCGATAGCGCACAAGTAGAGTGATCGAAAGATGAAAAGCACTTTGAAAAGAGAGTTAAAAAGTACGTGAAATTGTTGAAAGGGAAGCGCTTGAGACCAGATTCAACCTTCATCAGCTGTGCTTCTGTACGGTGCACTTGCCGGGGGTTGGGCCAGCATCGGTTTTGACGGTGGGATAAAGGTTCGAGGAATGTGGCTCCCCGATTCCGGGGAGTGTTATAGCCCTGAGCGCAATGCCACCAGTCGGGAAGGACCTTCCGCTAGGATGCTGGCGAAATGGTTTTAAGCGGCCCGTCTTGAAACACGGACCAAGGAGTCTAACATCTATGCGAGTGTTCGGGTGGAAAACCCTTGCGCGTAATGAAAGTGAACGGAGGTGGGAAGGGGTGCACCATCGAC------------------------------------------------------------------------------------------------------------------------------------------------------------------------------------------------------------------------------------------------------------------------------------------------------------------------------------------------------------------------------------------------------------------------------------------------------------------------------------------------------------------------------------------------------------------------------------------------------------------------------------------------------------------------------------------------------------------------------------------------------------------------------------------------------------------------------------------------------------------------------------------------------------------------------------------------------------------------------------------------------------------------------------------------------------------------------------------------------------------------------------------------------------------------------------------------------------------------------------------------------------------------------------------------------------------------------------------------------------------------------------------------------------------------------------------------------------------------------------------------------------------------------------------------------------------------------------------------------------------------------------------------------------------------------------------------------------------------------------------------------------------------------------------------------------------------------------------------------------------------------------------------------------------------------------------------------------------------------------------------------------------------------------------------------------------------------------------------------------------------------------------------------------------------------------------------------------------------------------------------------------------------------------------------------------------------------------------------------------------------------------------------------------------------------------------------------------------------------------------------------------------------------------------------------------------------------------------------------------------------------------------------------------------------------------------------------------------------------------------------------------------------------------------------------------------------------------------------------------------------------------------------------------------------------------------------------------------------------------------------------------------------------------------------------------------------------------------------------------------------------------------------------------------------------------------------------------------------------------------------------------------------------------------------------------------------
>MK850484_Otidea_adorniae_MCVE_30106_ITS
-------------------CATTATCAGTGCCTTTACGCGTACACAATTCAACACTCTGCGTACCTTTCCCGTTGCTTCCGGAGCGGCTAACCCMCGACCATCGGTGGTCCCTTCCTTCGGAGGGTGAAACCATTTGCA-TTACCTTGCCATCAGTCTGAATTTTGTTAATAACAATCGTTAAAACTTTCAACAACGGATCTCTTGGTTCTCGCATCGATG--------------------------------------------------------------------------------------------------------------------------------------------------------------------------------------------------------------------------------------------------------------------------------------------------------------------------------------------------------------------------GCTCAAATTTGAAATCTGACGTTGACGTTCGAATTGTAA-TTGGAGGGGCATTTTCGGAGCTGGCGTCGTCCTAAGTTCCTTGGAACAGGACGTCACAGAGGGTGAGAATCCCGTGCCTGGATGACTGTCCAGCTCCATGTGAGGTGTCTCCGACGAGTCGAGTTGTTTGGGAATGCAGCTCAAAATGGGTGGTAAATTTCATCTAAAGCTAAATACTGGCGAGAGACCGATAGCGCACAAGTAGAGTGATCGAAAGATGAAAAGCACTTTGAAAAGAGAGTTAAAAAGTACGTGAAATTGTTGAAAGGGAAGCGCTTGAGACCAGATTCAACCTTCATCAGCTGTGCTTCTGTACGGTGCACTTGCCGGGGGTTGGGCCAGCATCGGTTTTGACGGTGGGATAAAGGTTCGAGGAATGTGGCTCCCCGATTCCGGGGAGTGTTATAGCCCTGAGCGCAATGCCACCAGTCGGGAAGGACCTTCCGCTAGGATGCTGGCGAAATGGTTTTAAGCGGCCCGTCTTGAAACACGGACCAAGGAGTCTAACATCTATGCGAGTGTTCGGGTGGAAAACCCTTGCGCGTAATGAAAGTGAACGGAGGTGGGAAGGGGTGCACCATCGACCGATCCTGATGTCTTCGGAAGGATTTGAGTAGGAGCATAGCTGTTGGGACCCGAAAGATGGTGAACTATGCCTGAATAGGGTGAAGCCAGAGGAAACTCTGGTGGAGGCTCGCAGCGGTTCTGACGTGCAAATCGATCGTCAAATTTTATAGGGG-------------------------------------------------------------------------------------------------------------------------------------------------------------------------------------------------------------------------------------------------------------------------------------------------------------------------------------------------------------------------------------------------------------------------------------------------------------------------------------------------------------------------------------------------------------------------------------------------------------------------------------------------------------------------------------------------------------------------------------------------------------------------------------------------------------------------------------------------------------------------------------------------------------------------------------------------------------------------------------------------------------------------------------------------------------------------------------------------------------------------------------------------------------------------------------------------------------------------------------------------------------------------------------------------------------------------------------------------------------------------------------------------------------------------------------------------------------------------------------------------------------------------------------------------------------------------------------------------------------------------------------------------------------------------------------------------------------------------------------------------------------------------------------------------------------------------------------------------------------------------------------------------------------------------------------------------------------------------------------------------------------------------------------------------------------------------------------------------------------------------------------------------------------------------------------------------------------------------------------------------------------------------------------------------------------------------------------------------------------------------------------------------------------------------------------------------------------------------------------------------------------------------------------------------------------------------------------------------------------------------------------------------------------------------------------------------------------------------------------------------------------------------------------------------------------------------------------------------------------------------------------------------------------------------------------------------------------------------------------------------------------------------------------------------------------------------------------------------------------------------------------------------------------
>KM010070__Otidea_alutacea_Moorefun19_ITS
AGGTGACCTGCGGAAGGATCATTATCAGTGCCTTTACGCGTACACAATTCAACACTCTGCGTACCTTTCCCGTTGCTTCCGGAGCGGCTAACCCCCGACCATCGTTGGTCCCTTCCTGCGGAGGGTGAAACCATTTGCA-TTGTCTTGCCATCAGTCTGAATTTTGTTAATAACAATTGTTAAAACTTTCAACAACGGATCTCTTGGTTCTCGCATCGATGAAGAACGCAGCGAAATGCGATAAGTAGTGTGAATTGCAGAATTCAGTGAATCATCGAATCTTTGAACGCACATTGCGCCTCCTGGCATTCCGGGAGGCATGCCTGTTCGAGCGTCAACCCACTCAAGCTCTTTGGCTTGGTTATGGAGGTTGAGCTATGCCCTTCGGTAACCTCACCTTCGAAATTCAGAGGCGGATTGCCCCGTG-TTGCCCTGGCGTTATAAGTTGCTCTTTCGCTCGGA-TTACATGGCCATCTCGCCGCAAACCTCTGACCATCTAT--GTTGACCTCGGATCAGGTAGGGATACCCGCTGAACTTAAGCATATC------------ACTGCGAGTGAAGCGGCAAAAGCTCAAATTTGAAATCTGACGTTGGCGTTCGAATTGTAATTTGGAGGGGCATTTTCGGAGCTGGCGTCGTCCTAAGTTCCTTGGAACAGGACGTCACAGAGGGTGAGAATCCCGTGCCTGGATGGATGTCCAGCTCCATGTGAGGTGTCTCCGACGAGTCGAGTTGTTTGGGAATGCAGCTCAAAATGGGTGGTAAATTTCATCTAAAGCTAAATACTGGCGAGAGACCGATAGCGCACAAGTAGAGTGATCGAAAGATGAAAAGCACTTTGAAAAGAGAGTTAAAAAGTACGTGAAATTGTTGAAAGGGAAGCGCTTGAGACCAGACTCAACCTTCATCAGCTGCGCTTCTGTGCGGTGCACTTGCCGTGGGTTGGGCCAGCATCGGTTTTGACGGTGGGATAAAGGTTCGAGGAATGTGGCTCCCCGATTCCGGGGAGTGTTATAGCCCTGAGCGCAATGCCACCTGTTGGGAAGGACCTTCCGCTAGGATGCTGGCGCAATGGTCTTAAGCGGCCCGTCTTGAAACACGGACCAAGGAGTCTAACATCTATGCGAGTGTTCGGGTGGAAAACCCTTGCGCGTAATGAAAGTGAACGGAGGTGGGAAGGGGTGCACCATCGACCGATCCTGATGTCTTCGGAAGGATTTGAGTAGGAGCATAGCTGTTGGGACCCGAAAGATGGTGAACTATGCCTGAATAGGGTGAAGCCAGAGGAAACTCTGGTGGAGGCTCGCAGCGGTTCTGACGTGCAAATCGATCGTCAAATTTTATAGGGG--TTATCTACAAGGTTTGTCCGATCTGTTGCCTTTTTATAGAGT--CATCACTGATCTGCGATGTCTAGTGCGGTGGTATTGACAAGCGTACCATTGAGAAGTTCGAGAAGGAGGCTGCCGAACTCGGAAAGGGTTCCTTCAAGTACGCCTGGGTCTTGGACAAACTGAAGGCCGAGCGTGAGCGTGGTATTACTATCGATATCGCCCTCTGGAAGTTCGAGACCCCCAAGTACTATGTCACCGTCATTGGTAAGCCTGGTCTTTCTTGAATCGC-GCATAACCTCGCTGACAGTTTTTTGCTAGATGCCCCCGGTCACCGTGACTTCATCAAGAACATGATCACCGGTACCTCCCAAGCCGACTGCGCCATTCTCATCATCGCTGCCGGCACCGGTGAGTTCGAGGCCGGTATCTCCAAGGATGGTCAGACTCGTGAACACGCTTTGCTCGCCTACACCCTCGGCGTCAAGCAGCTCATCGTTGCCATCAATAAGATGGACACCACGAAGTGGTCTGAGGACCGTTTCAAGGAAATCGTCAAGGAGGTTTCCAACTTCATCAAGAAGGTTGGGTTCAACCCCAAGACAGTTGCCTTTGTCCCCATCTCCGGGTTCAATGGTGACAACATGATTGATGCTTCTAGCAACTGCCCCTGGTACAAGGGTAAG-TTCAAACTACATCTGCCCATGCAAGCAGCGCTAATACCTCTTCAGGATGGGACAAGGAGACCAAGGAGGGTGGCAAGTCGTCTGGCAAGACCCTTCTTGAGGCTATCGACTCCATCGACCGTCCCGAGCGGCCTTCCAGCAAGCCCCTCCGTCTTCCCCTCCAGGATGTCTACAAGATCGGTGGTATTGGAACAGTGCCTGTCGGTCGTGTCGAAACGGGTACCATCAAGCCTGGTATGGTCGTCACGTTCGCCCCCGCTGGTGTGACCACCGAAGTCAAGTCCGTCGAAATGCACCACGAGCAGCTTACTGAGGGTCTCCCCGGTGACAACGTTGGTTTCAATGTCAAGGTTAGTGGCCGATTGTGGTGACGCTAGTCTTTGCGTAGGTGCTAATGCTTCGT-ATAGAACGTTTCCGTCAAGGAAATCCGTCGTGGCAACGTTGCTGGTGACTCCAAGAACGACCCCCCCAAGGGTGCCGAGTCCTTCAACGCTCAGGTCATTCTGATGAACCATCCTGGTCAAGTCGGAAACGGATACGCCCCCGTCCTGGACTGCCACACCGCCCACATCGCTTGCAAGTTCGCTGAGCTGATCGAGAAGATCGATCGTCGTACCGGTAAATCCGTTGAGCAGTCACCCAAGTTCATCAAGTCTGGTGATGCTGCCATCGTCAAGATGGTTCCTTCCAAGCCCATGTGTGTTGAGGCTT----------------AGAATTTGGCACTCATGTCTTACATCACCGTCGGTACGCCAGGTGAACCATTGATCAATTTCATGGCAGAGCAGAATATGGAATTCCTTGAGGAATACGAACCCCAACGATCCCCGAATGCTACCAAGATCTTCCTCAATGGTGTGTGGGTTGGTATTCACCGTGATCCTCTTCATCTTGTTCGTCTGGTTCAGGAACTTCGGCGCAGTGGCTCCATTAGTCATGAAGTCAGTGTCATCCGAGATATAAGAGACAGAGAATTCAAGATCTTCACGGATGCTGGCAGAGTCTGCCGCCCACTGTTCGTCATAGATAACGACCCCACCCATGAGCGGCGAGGCCAGTTAGTTCTCACGAAGGACCACATTATGAGATTAGAAGACGATGCTGCTCTTCCACCGGAAGAGCGTTTTGGTTGGAAGGGATTGCTTGACTGTGGTGCGGTTGAGTACGTCGATGCAGAAGAGGAAGAAACGATCATGATCGTGATGACCCCAGAGGATCTCGAAATTTCCCGTCAAGTACAAGCAGGTTACGAATTAGCAGAAGAAACGGACCCCAACAAGCGTGTCAAGACACCGATCAACAAAAACATGAACCAGTACACCCACTGTGAAATTCACCCTAGCATGATACTCGGGATCTGCGCCAGCATCATTCCATTCCCTGATCACAATCAAGTACAATCACCCGGAAATTGACGTTTAGCTAACT-AGAAGCAAGTCTCCCCGTAATACTTATCAGTCCGCCATGGGNNNNNNNNNNNNNNNNNNNNNNNNNNNGAGTACCTCAAGTTTCGTGAGCTGCCCGCAGGTCAAAACGCCATTGTCGGTATAATGTGCTACARCGGATACAATCAAGAAGATTCGGTCATCATGAACCAAAGCAGTATTGATCGAGGACTGTTCCGCAGTCTTTTCTATCGATCTTACATGGACCAGGAGAAGCGCATTGGAATGCAGACGGTCGAGGAATTCGAAAAGCCTTCAAGGCAGAACACACTGAAGTTGAAGCACGGAACCTATGACAAACTAGACGATGATGGTCTCGTGGCTCCTGGCGTCCGTGTCTCTGGAGAGGATATTATCATTGGCAAGACCGCGCCAATTTCACCGGATGCTGAAGAGATGGGTCAGAGACAGAAGTATCATACTAAACGAGATGTGTCAACACCCTTACGGAGCACCGAGAACGGCATTGTCGACCAAGTCATGCTCACTACGAATGCGGATGGCTTGAAGTTCGTCAAAGTTCGGATGAGGACAACAAAGATACCGCAGATCGGGGACAAGTTTGCCTCACGTCATGGACAAAAGGTGACGGTGGTTGAAGTTATTGTTCCC-AATGCTGACTGCTAGGGCACAATCGGAATTGCGTATCGAGCAGAAGACATGCCCTTCACCAGCGAAGGAATTGTTCCTGACATCATAATTAATCCCCACGCTATTCCCTCTCGTATGACGATTGCTCATTTAATTGAATGCCAACTTAGTAAAGTTGCATCGCTGCGTGGATTCGAAGGGGATGCGACGCCCTTCACTGATGTGACCGTTGACTCAGTATCGAGCCTGTTACGCCAGAGCGGGTATCAGTCCCGAGGTTTCGAAGTGATGTACAA------------------
>KM010069__Otidea_alutacea_SF257085_ITS
AGGTGACCTGCGGAAGGATCATTATCAGTGCCTTTACGCGTACACAATTCAACACTCTGCGTACCTTTCCCGTTGCTTCCGGAGCGGCTAACCCCCGACCATCGGTGGTCCCTTCCTTCGGAGGGTGAAACCATTTGCA-TTACCTTGCCATCAGTCTGAATTTTGTTAATAACAATCGTTAAAACTTTCAACAACGGATCTCTTGGTTCTCGCATCGATGAAGAACGCAGCGAAATGCGATAAGTAGTGTGAATTGCAGAATTCAGTGAATCATCGAATCTTTGAACGCACATTGCGCCTCCTGGCATTCCGGGAGGCATGCCTGTTCGAGCGTCAACCCACTCAAGCTCTTTGGCTTGGTTATGAAGGTTGAGCTATGCCCATTGGTGACCTCACCTTCGAAATTCAGAGGCGGATTGCCCCATG-TTTCCCTGGCGTTATAAGTTGCTCTTTCGCTCGGA-TTACATGGCCATCCTGCCACAAACCTCTAACCATCTAT--GTTGACCTCGGATCAGGTAGGGATACCCGCTGAACTTAAGCATATCA--GCCTCAGTAACTGCGAGTGAAGCGGCAAAAGCTCAAATTTGAAATCTGACGTTGACGTTCGAATTGTAATTTGGAGGGGCATTTTCGGAGCTGGCGTCGTCCTAAGTTCCTTGGAACAGGACGTCACAGAGGGTGAGAATCCCGTGCCTGGATGACTGTCCAGCTCCATGTGAGGTGTCTCCGACGAGTCGAGTTGTTTGGGAATGCAGCTCAAAATGGGTGGTAAATTTCATCTAAAGCTAAATACTGGCGAGAGACCGATAGCGCACAAGTAGAGTGATCGAAAGATGAAAAGCACTTTGAAAAGAGAGTTAAAAAGTACGTGAAATTGTTGAAAGGGAAGCGCTTGAGACCAGACTCAACCTTCATCAGCTGTGCTTCTGTACGGTGCACTTGCCGGGGGTTGGGCCAGCATCGGTTTTGACGGTGGGATAAAGGTTCGAGGAATGTGGCTCCCCGATTCCGGGGAGTGTTATAGCCCTGAGCGCAATGCCACCAGTCGGGAAGGACCTTCCGCTAGGATGCTGGCGAAATGGTTTTAAGCGGCCCGTCTTGAAACACGGACCAAGGAGTCTAACATCTATGCGAGTGTTCGGGTGGAAAACCCTTGCGCGTAATGAAAGTGAACGGAGGTGGGAAGGGGTGCACCATCGACCGATCCTGATGTCTTCGGAAGGATTTGAGTAGGAGCATAGCTGTTGGGACCCGAAAGATGGTGAACTATGCCTGAATAGGGTGAAGCCAGAGGAAACTCTGGTGGAGGCTCGCAGCGGTTCTGACGTGCAAATCGATCGTCAAATTTTATAGGGG------------GGTTTGTCCGATCTGTTGCCTTTTTATAGAGT--CATCACTGATCTGCGATGTCTAGTGCGGTGGTATTGACAAGCGTACCATTGAGAAGTTCGAGAAGGAGGCTGCCGAACTCGGAAAGGGTTCCTTCAAGTACGCCTGGGTCTTGGACAAACTGAAGGCCGAGCGTGAGCGTGGTATTACTATCGATATCGCCCTCTGGAAGTTCGAGACCCCCAAGTACTATGTCACCGTCATTGGTAAGCCTGGTCTTTCTCGGATCGC-GCATAACCTCGCTGACAGTTTTTTGCTAGATGCCCCCGGTCACCGTGACTTCATCAAGAACATGATCACCGGTACCTCCCAGGCCGACTGCGCCATTCTCATCATCGCTGCCGGCACCGGTGAGTTCGAGGCCGGTATTTCCAAGGATGGTCAGACTCGTGAACACGCTTTGCTCGCCTACACCCTCGGTGTCAAGCAGCTCATCGTTGCCATCAATAAGATGGACACCACGAAGTGGTCTGAGGACCGTTTCAAGGAAATTGTCAAGGAGGTTTCCAACTTCATCAAGAAGGTTGGGTTCAACCCTAAGACAGTTGCCTTTGTCCCCATCTCCGGGTTCAATGGTGACAACATGATTGATGCTTCTAGCAACTGCCCGTGGTATAAGGGTAAG-TTCAAACTACATCTACCCATGCAAGCAGCGCTAATACCTCTTCAGGATGGGACAAGGAGACCAAGGAGGGTGGCAAGTCGTCTGGCAAGACCCTTCTTGAGGCTATCGACTCCATCGACCGTCCCGAGCGGCCTTCCAGCAAGCCCCTCCGTCTTCCCCTCCAGGATGTCTACAAGATCGGTGGTATTGGAACAGTGCCTGTCGGTCGTGTCGAAACGGGTACCATCAAGCCTGGTATGGTCGTCACGTTCGCCCCCGCTGGTGTGACCACCGAAGTCAAGTCCGTCGAAATGCACCACGAGCAGCTTACTGAGGGTCTCCCCGGTGACAACGTTGGTTTCAATGTCAAGGTTAGTGGCCGATTGCGGTGACGCTAGTCTTTGCGTAGGTGCTAATGCTTTATAATAGAACGTTTCCGTCAAGGAAATCCGTCGTGGCAACGTTGCTGGTGACTCCAAGAATGACCCCCCCAAGGGTGCCGAGTCCTTCAACGCTCAGGTCATTCTGATGAACCATCCTGGTCAAGTCGGAAACGGATACGCCCCCGTCCTGGACTGCCACACCGCCCACATCGCTTGCAAGTTCGCTGAGCTGATCGAGAAGATTGATCGTCGTACCGGTAAATCCGTTGAGCAGTCCCCCAAGTTCATCAAGTCTGGTGATGCTGCCATCGTCAAGATGATTCCTTCC---------------------------------CGTCAAGAATTTGGCACTCATGTCTTACATCACCGTCGGTACGCCAGGTGAACCATTGATCAATTTCATGGCAGAGCAGAATATGGAATTCCTTGAGGAATACGAACCCCAACGATCCCCGAATGCTACCAAGATCTTCCTCAATGGTGTGTGGGTTGGTATTCACCGTGATCCTCTCCATCTTGTTCGTCTGGTTCAGGAACTTCGGCGCAGTGGCTCCATTAGTCATGAAGTCAGTGTCATCCGAGATATAAGAGACAGAGAATTCAAGATCTTCACGGATGCTGGCAGAGTCTGCCGCCCACTGTTCGTCATAGATAACGACCCCACCCATGAGCGGCGAGGCCAGTTAGTCCTCACGAAGGACCACATTATGAGATTAGAAGACGACGCTGCTCTTCCACAGGAAGAGCGTTTTGGTTGGAAGGGGTTGCTTGACTGTGGTGCGGTTGAGTACGTCGATGCAGAGGAAGAAGAAACGATCATGATCGTGATGACCCCAGAGGATCTCGAAATTTCCCGTCAAGTACAAGCAGGTTACGAATTAGCAGAAGAAACGGACCCCAACAAGCGTGTCAAGACACCGATCAACAAAAACATGAACCAGTACACCCACTGTGAAATTCACCCTAGCATGATACTCGGGATCTGCGCCAGCATCATTCCATTCCCTGATCACAATCAAGTACAATCACCCGGAAATTGACGTTTAGCTAATT-AGAAGCAAGTCTCCCCGTAATACTTATCAGTCCGCCATGGG------------------------------------------------------------------------------------------------------------------------------------------------------------------------------------------------------------------------------------------------------------------------------------------------------------------------------------------------------------------------------------------------------------------------------------------------------------------------------------------------------------------------------------------------------------------------------------------------------------------------------------------------------------------------------------------------------------------------------------------------------------------------------------------------------------------------------------------------------------------------------------------------------------------
>KM010066_Otidea_alutacea_KH_09_178_ITS
------CCTGCGGAAGGATCATTATCAGTGCCTTTACGCGTACACAATTCAACACTCTGCGTACCTTTCCTGTTGCTTCCGGAGCGGCTAACCCCCGACTACTGGTGGTCCCTTCCTGCGGAGGGTGAAACCATTTGCA-TTGTCTTGCCATCAGTCTGAATTTTGTTAATAACAATTGTTAAAACTTTCAACAACGGATCTCTTGGTTCTCGCATCGATGAAGAACGCAGCGAAATGCGATAAGTAGTGTGAATTGCAGAATTCAGTGAATCATCGAATCTTTGAACGCACATTGCGCCTCCTGGCATTCCGGGAGGCATGCCTGTTCGAGCGTCAACCCACTCAAGCTCTTCGGCTTGGTTATGGAGGTTGAGCTACACCCTTCGGTGACCTCACCTTCGAAATTCAGAGGCGGATTGCCCCGTG-TTGCCCTGGCGTTATAAGTTGCTCTTTCGCTTGGA-TTACATGGCCATTTTGCCACAAACTTTTAATTTTCCAT--GTTGACCTCGGATCAGGTAGGGATACCCGCTGAACTTAAGCATATCATTGCCTCAGTAACTGCGAGTGAAGCGGCAAAAGCTCAAATTTGAAATCTGACGCTGGCGTTCGAATTGTAATTTGGAGGGGCATTTTCGGAGCTGGCGTCGTCCTAAGTTCCTTGGAACAGGACGTCACAGAGGGTGAGAATCCCGTGCCTGGATGGCTGTCCAGCTCCATGTGAGGTGTCTCCGACGAGTCGAGTTGTTTGGGAATGCAGCTCAAAATGGGTGGTAAATTTCATCTAAAGCTAAATACTGGCGAGAGACCGATAGCGCACAAGTAGAGTGATCGAAAGATGAAAAGCACTTTGAAAAGAGAGTTAAAAAGTACGTGAAATTGTTGAAAGGGAAGCGCTTGAGACCAGACTCAACCTTTATCAGCTGTGCTTTTGTGCAGTGCACTTGCCGGAGGTTGGGCCAGCATCGGTTTTGACGGTGGGATAAAGGTTCGAGGAATGTGGCTCCCCGATTTCGGAGAGTGTTATAGCCCTGAGCGCAATGCCACCTGTTGGGAAGGACCTTCCGCTAGGATGCTGGCGCAATGGTCTTAAGCGGCCCGTCTTGAAACACGGACCAAGGAGTCTAACATCTATGCGAGTGTTCGGGTGGAAAACCCTTGCGCGTAATGAAAGTGAACGGAGGTGGGAAGGGGTGCACCATCGACCGATCCTGATGTCTTCGGAAGGATTTGAGTAGGAGCATAGCTGTTGGGACCCGAAAGATGGTGAACTATGCCTGAATAGGGTGAAGCCAGAGGAAACTCTGGTGGAGGCTCGCAGCGGTTCTGACGTGCAAATCGATCGTCAAATTTTATAGGGGTCTTATCTACAAGGTTTGTCCGATCTATTACCTTTTTATAGAGT--CATCACTGATCTGCGATGTCTAGTGCGGTGGTATTGACAAGCGTACCATTGAGAAGTTCGAGAAGGAGGCTGCCGAACTCGGAAAGGGTTCCTTCAAGTACGCCTGGGTCTTGGACAAACTGAAGGCCGAGCGTGAGCGTGGTATTACTATCGATATCGCCCTCTGGAAGTTCGAGACCCCCAAGTACTATGTCACCGTCATTGGTAAGCCTGGTCTTTCTCGAATCGC-GCATAACCTCGCTGACAGTTTTTTGCTAGATGCCCCCGGTCACCGTGACTTCATCAAGAACATGATCACCGGTACCTCCCAGGCCGACTGCGCCATTCTCATCATCGCTGCCGGTACCGGTGAGTTCGAGGCCGGTATCTCCAAGGATGGTCAGACTCGTGAACACGCTTTGCTCGCCTACACCCTCGGTGTCAAGCAGCTCATCGTTGCCATCAATAAGATGGACACCACGAAGTGGTCTGAGGACCGTTTCAAGGAAATCGTCAAGGAGGTCTCCAACTTCATCAAGAAGGTTGGGTTCAACCCCAAGACAGTCGCCTTTGTCCCCATCTCCGGGTTCAACGGTGACAACATGATTGATGCTTCTAGCAACTGCCCATGGTACAAGGGTAAG-TTCAAACTACATCTACCCATGCAAGCAGTGCTAATACTTCTTTAGGATGGGACAAGGAGACCAAGGAGGGTGGCAAGTCGTCTGGCAAGACCCTTCTTGAGGCTATCGACTCCATCGACCGTCCCGAGCGGCCTTCCAGCAAGCCCCTCCGTCTTCCCCTCCAGGATGTCTACAAGATCGGTGGTATTGGAACAGTGCCTGTCGGTCGTGTCGAAACGGGTACCATCAAGCCTGGTATGGTCGTCACGTTCGCCCCCGCTGGTGTGACCACCGAAGTCAAGTCCGTTGAAATGCACCACGAGCAGCTTACTGAGGGTCTCCCCGGTGACAACGTTGGTTTCAATGTCAAGGTTAGTGGCCGATTGTGGTGACGCTAGTCTTTGCGTAGGTGCTAATGCTTTGTAATAGAACGTTTCCGTCAAGGAAATCCGTCGTGGCAACGTCGCTGGTGACTCCAAGAACGACCCCCCCAAGGGTGCCGAGTCCTTCAACGCTCAGGTCATTCTGATGAACCATCCTGGTCAAGTCGGAAACGGATATGCCCCCGTCCTGGACTGCCACACCGCCCACATCGCTTGCAAGTTCGCTGAGTTGATCGAGAAGATCGATCGTCGTACCGGTAAATCCGTTGAGCAGTCCCCCAAGTTCATCAAGTCTGGTGATGCTGCCATCGTCAAGATGGTTCCTTCCAAGCCCATGTGTGTTGAGGCTT--------------------------------------------------------------------------TTTCATGGCAGAGCAGAATATGGAATTCCTTGAGGAATACGAACCCCAACGATCCCCGAATGCTACCAAGATCTTCCTCAATGGTGTGTGGGTTGGTATTCACCGTGATCCTCTTCATCTTGTTCGTCTGGTTCAGGAACTTCGGCGCAGTGGCTCCATTAGTCATGAAGTCAGTGTCATCCGAGATATAAGAGACAGAGAATTCAAGATCTTCACGGATGCTGGCAGAGTCTGCCGCCCACTGTTCGTCATAGATAACGACCCCACCCATGAGCGGCGAGGCCAGTTAGTCCTCACGAAGGACCACATTATGAGATTAGAAGACGACGCTGCTCTTCCGGTGGAAGAGCGTTTTGGTTGGAAGGGGTTGCTTGACTGTGGTGCGGTTGAGTACGTCGATGCAGAGGAAGAAGAAACGATCATGATCGTGATGACCCCAGAGGATCTCGAAATTTCCCGTCAAGTACAAGCAGGTTACGAATTAGCAGAAGAAACGGACCCCAACAAGCGTGTCAAGACACCGATCAACAAAAACATGAACCAGTACACTCACTGTGAAATTCACCCTAGCATGATACTCGGGATCTGCGCCAGCATCATTCCATTCCCTGATCACAATCAAGTACAATCACCCGGAAATTGACGTTTAGCTAACT-AGAAGCAAGTCTCCCCGTAATACTTATCAGTCCGCCATGGGAAACCTCTTGCAACAACTCGTTCTATGGAGTACCTCAAGTTTCGTGAGCTGCCCGCAGGTCAAAACGCCATTGTCGGTATAATGTGCTACAGCGGATACAATCAAGAAGATTCGGTCATCATGAACCAAAGCAGTATTGATCGAGGACTGTTCCGTAGTCTTTTCTATCGATCTTACATGGACCAGGAGAAGCGCATTGGAATGCAGACGGTCGAGGAATTCGAAAAGCCTTCAAGGCAGAACACACTGAAGTTGAAGCACGGAACCTATGACAAACTAGACGATGATGGTCTCGTGGCTCCCGGCGTCCGTGTCTCTGGAGAGGATATTATCATTGGCAAGACCGCGCCAATTTCGCCGGATGCTGAGGAGATGGGTCAGAGACAGAAGTATCATACTAAACGAGATGTGTCAACACCCTTACGGAGCACCGAGAACGGCATTGTCGACCAAGTCATGCTCACTACGAATGCGGATGGCTTGAAGTTCGTCAAAGTTCGGATGAGGACAACAAAGATACCGCAGATCGGGGACAAGTTTGCCTCACGTCATGGACAAAAGGTGACGGTGGTTGAAGTTATTGTTCCCAAATGCTGACTTCTAGGGCACAATCGGAATTGCGTATCGAGCAGAAGACATGCCCTTCACCAGCGAAGGAATTGTTCCTGACATCATAATTAATCCCCACGCTATTCCCTCTCGTATGACGATTGCCCATTTAATTGAATGCCAACTTAGTAAAGTTGCATCGCTGCGTGGATTCGAAGGGGATGCGACGCCTTTCACTGATGTGACCGTTGACTCAGTATCGAGCCTGTTACGCCAGAGCGGGTATCAGTCCCGAGGTTTCGAAGTGATGTACAACGGCCATACAGGACGAAA
>KM010064_Otidea_alutacea_KH_09_135_ITS
------CCTGCGGAAGGATCATTATCAGTGCCTTTATGCGTACACAATTCAACACTCTGCGTACCTTTCCTGTTGCTTCCGGAGCGGCTAACCCCCGACTATCGATGGTCCCTTCCTGCGGAGGGTGAAACCATTTGCA-TTATCTTGCCATCAGTCTGAATTTTGTTAATAACAATCGTTAAAACTTTCAACAACGGATCTCTTGGTTCTCGCATCGATGAAGAACGCAGCGAAATGCGATAAGTAGTGTGAATTGCAGAATTCAGTGAATCATCGAATCTTTGAACGCACATTGCGCCTCCTGGCATTCCGGGAGGCATGCCTGTTCGAGCGTCAACCCACTCAAGCTCTTTGGCTTGGTTATGGAGGTTGAGCTACACCCTTCGGTGACCTCACCTTCGAAATTGAGAGGCGGATTGCCCCGTG-TTGCCCTGGCGTTATAAGTTGCTCTTTCGCTTGGA-TTCCATGGTCGTCTTGCCACAAACCTTTAATCTTCCAT--GTTGACCTCGGATCAGGTAGGGATACCCGCTGAACTTAAGCATATCATTGCCTCAGTAACTGCGAGTGAAGCGGCAAAAGCTCAAATTTGAAATCTGACGCTGGCGTTCGAATTGTAATTTGGAGGGGCATTTTCGGAGCTGGCGTCGTCCTAAGTTCCTTGGAACAGGACGTCACAGAGGGTGAGAATCCCGTGCCTGGATGGCTGTCCAGCTCCATGTGAGGTGTCTCCGACGAGTCGAGTTGTTTGGGAATGCAGCTCAAAATGGGTGGTAAATTTCATCTAAAGCTAAATACTGGCGAGAGACCGATAGCGCACAAGTAGAGTGATCGAAAGATGAAAAGCACTTTGAAAAGAGAGTTAAAAAGTACGTGAAATTGTTGAAAGGGAAGCGCTTGAGACCAGACTCAACCGTTATCAGCTGTGCTTTTGTGCAGTGCACTTGCCGAGGGTTGGGCCAGCATCGGTTTTGACGGTGGGATAAAGGTTCGAGGAATGTGGCTCCCCGATTCCGGGGAGTGTTATAGCCCTGAGCGCAATGCCACCTGTTGGGAAGGACCTTCCGCTAGGATGCTGGCGCAATGGTCTTAAGCGGCCCGTCTTGAAACACGGACCAAGGAGTCTAACATCTATGCGAGTGTTCGGGTGGAAAACCCTTGCGCGTAATGAAAGTGAACGGAGGTGGGAAGGGGTGCACCATCGACCGATCCTGATGTCTTCGGAAGGATTTGAGTAGGAGCATAGCTGTTGGGACCCGAAAGATGGTGAACTATGCCTGAATAGGGTGAAGCCAGAGGAAACTCTGGTGGAGGCTCGCAGCGGTTCTGACGTGCAAATCGATCGTCAAATTTTATAGGGGTCTTATCTACAAGGTTTGTCCGATCTATTACCTTTTTATAGAGT--CATCACTGATCTGCGATGTCTAGTGCGGTGGTATTGACAAGCGTACCATTGAGAAGTTCGAGAAGGAGGCTGCCGAACTCGGAAAGGGTTCCTTCAAGTACGCCTGGGTCTTGGACAAACTGAAGGCCGAGCGTGAGCGTGGTATTACTATCGATATCGCCCTCTGGAAGTTCGAGACCCCCAAGTACTATGTCACCGTCATTGGTAAGCCTGGTCTTTCTCGAATCGC-GCACAACCTCGCTGACAGTTTTTTGCTAGATGCCCCCGGTCACCGTGACTTCATCAAGAACATGATCACCGGTACCTCCCAGGCCGACTGCGCCATTCTCATCATCGCTGCCGGCACCGGTGAGTTCGAGGCCGGTATCTCCAAGGATGGTCAGACTCGTGAACACGCTTTGCTCGCCTACACCCTCGGTGTCAAGCAGCTCATCGTTGCCATCAATAAGATGGACACCACGAAGTGGTCTGAGGACCGTTTCAAGGAAATCGTCAAGGAGGTCTCCAACTTCATCAAGAAGGTTGGGTTCAACCCCAAGACAGTCGCCTTTGTCCCCATCTCCGGGTTCAATGGTGACAACATGATTGATGCTTCTAGCAACTGCCCATGGTACAAGGGTAAG-TTCAAACTACATCTACCCATGCAAGCAGTGCTAATACTTCTTTAGGATGGGACAAGGAGACCAAGGAGGGTGGCAAGTCGTCTGGCAAGACCCTTCTTGAGGCTATCGACTCCATCGACCGTCCCGAGCGGCCTTCCAGCAAGCCCCTCCGTCTTCCCCTCCAGGATGTCTACAAGATCGGTGGTATTGGAACAGTGCCTGTCGGTCGTGTCGAAACGGGTACCATCAAGCCCGGTATGGTCGTCACGTTCGCCCCCGCTGGTGTGACCACCGAAGTCAAGTCCGTCGAAATGCACCACGAGCAGCTTACTGAGGGTCTCCCCGGTGACAACGTTGGTTTCAATGTCAAGGTTAGTGGCCGATTGTGGTGACGCTAGTCTTTGCGTAGGTGCTAATGCTTTGTAATAGAACGTTTCCGTCAAGGAAATCCGTCGTGGCAACGTCGCTGGTGACTCCAAGAACGACCCCCCCAAGGGTGCCGAGTCCTTCAACGCTCAGGTCATTCTGATGAACCATCCTGGTCAAGTCGGAAACGGATACGCCCCCGTCCTGGACTGCCACACCGCCCACATCGCTTGCAAGTTCGCTGAGCTGATCGAGAAGATCGATCGTCGTACCGGTAAATCCGTTGAGCAGTCCCCCAAGTTCATCAAGTCTGGTGATGCTGCCATCGTCAAGATGGTTCCTTCCAAGCCCATGTGTGTTGAGGCTTGCTTGCGGACTTGTCAAGAATTTGGCACTCATGTCTTACATCACCGTCGGTACGCCAGGCGAACCATTGATCAATTTCATGGCAGAGCAGAATATGGAATTCCTTGAGGAATATGAACCCCAACGATCCCCGAATGCTACCAAGATCTTCCTCAATGGTGTGTGGGTTGGTATTCACCGTGATCCTCTCCATCTTGTTCGTCTGGTTCAGGAACTTCGGCGCAGTGGCTCCATTAGTCATGAAGTCAGTGTCATCCGAGATATAAGAGACAGAGAATTCAAGATCTTCACGGATGCTGGCAGAGTCTGCCGCCCACTGTTCGTCATAGATAACGACCCCACCCATGAGCGGCGAGGCCAGTTAGTCCTCACGAAGGACCACATTATGAGATTAGAAGACGACGCTGCCCTTCCGGTGGAAGAGCGTTTTGGTTGGAAGGGGTTGCTTGACTGTGGTGCAGTTGAGTACGTCGATGCAGAGGAAGAAGAAACGATCATGATCGTGATGACCCCAGAGGATCTCGAAATTTCCCGTCAAGTACAAGCAGGTTACGAATTAGCAGAAGAAACGGACCCCAACAAGCGTGTCAAGACACCGATCAACAAAAACATGAACCAGTACACCCACTGTGAAATTCACCCTAGCATGATACTCGGGATCTGCGCCAGCATCATTCCATTCCCTGATCACAATCAAGTACAATTACCCGGAAATTGACATTTAGCTAACT-AGAAGCNNNNNNNNNNNNNNNNNNNNNNNNNNNNNNNNNNNAAACCTCTTGCAACAACTCGTTCCATGGAGTACCTCAAGTTTCGTGAGCTGCCCGCAGGTCAAAACGCCATTGTCGGTATAATGTGCTACAGCGGATACAATCAAGAAGATTCGGTCATCATGAACCAAAGCAGTATTGATCGAGGACTGTTCCGCAGTCTTTTCTATCGATCTTACATGGACCAGGAGAAGCGTATTGGAATGCAGACGGTCGAGGAATTCGAAAAGCCTTCAAGGCAGAACACACTGAAGTTGAAGCACGGAACCTATGACAAACTAGACGATGATGGTCTCGTGGCTCCCGGCGTCCGTGTCTCTGGAGAGGATATTATCATTGGCAAGACCGCGCCAATTTCGCCGGATGCTGAGGAGATGGGTCAGAGGCAGAAGTATCATACTAAACGAGATGTGTCAACACCCTTACGGAGCACCGAGAACGGCATTGTCGACCAAGTCATGCTCACTACGAATGCGGATGGCTTGAAGTTCGTCAAAGTTCGGATGAGGACAACAAAGATACCGCAGATCGGGGACAAGTTTGCCTCACGTCATGGACAAAAGGTGACGGTGGTTGAAGTTATTGTTCCCAAATGCTGACTGCCAGGGCACAATCGGAATTGCGTATCGAGCAGAAGACATGCCCTTCACCAGCGAAGGAATTGTTCCTGACATCATAATTAATCCCCACGCTATTCCCTCTCGTATGACGATTGCCCATTTAATTGAATGCCAACTTAGTAAAGTTGCATCGCTGCGTGGATTCGAAGGGGATGCGACGCCTTTCACTGATGTGACCGTTGACTCAGTGTCGAGCCTGTTACGCCAGAGCGGGTATCAGTCCCGAGGTTTCGAAGTGATGTACAACGGCCATACAGGACGAAA
>KM010062_Otidea_alutacea_JS_08_81_ITS
AGGTGACCTGCGGAAGGATCATTATCAGTGCCTTTACGCGTACACAATTCAACACTCTGCGTACCTTTCCTGTTGCTTCCGGAGCGGCTAACCCCCGACCATCGGTGGTCCCTTCCTGCGGAGGGTGAAACCATTTGCA-TTGTCTTGCCATCAGTCTGAATTTTGTTAATAACAATCGTTAAAACTTTCAACAACGGATCTCTTGGTTCTCGCATCGATGAAGAACGCAGCGAAATGCGATAAGTAGTGTGAATTGCAGAATTCAGTGAATCATCGAATCTTTGAACGCACATTGCGCCTCCTGGTATTCCGGGAGGCATGCCTGTTCGAGCGTCAACCCACTCAAGCTCTTTGGCTTGGTTATGGAGGTTGAGCTATGCCCTTTGGTGACCTCACCTTCGAAATTCAGAGGCGGATTGCCCCGTG-TTGCCCTGGCGTTATAAGTTGCTCTTTCGCTTGGA-TTACATGGTCATCTTGCCACAAACCTTTAACCTTCCAT--GTTGACCTCGGATCAGGTAAGGATACCCGCTGAACTTAAGCATATCA--GCCTCAGTAACTGCGAGTGAAGCGGCAAAAGCTCAAATTTGAAATCTGACGCTGGCGTTCGAATTGTAATTTGGAGGGGCATTTTCGGAGCTGACGCCGTCCTAAGTTCCTTGGAACAGGACGTCACAGAGGGTGAGAATCCCGTGCCTGGATGGCTGTCCAGCTCCATGTGAGGTGTCTCCGACGAGTCGAGTTGTTTGGGAATGCAGCTCAAAATGGGTGGTAAATTTCATCTAAAGCTAAATACTGGCGAGAGACCGATAGCGCACAAGTAGAGTGATCGAAAGATGAAAAGCACTTTGAAAAGAGAGTTAAAAAGTACGTGAAATTGTTGAAAGGGAAGCGCTTGAGACCAGACTCAACCTTCATCAGCTGTGCTTTTGTGCGGTGCACTTGCCGGGGGTTGGGCCAGCATCGGTTTCGACGGTGGGACAAAGGTTCGAGGAATGTGGCTCCCCGATTTCGGGGAGTGTTATAGCCCTGAGCGCAATGCCACCTGTTGGGAAGGACCTTCCGCTAGGATGCTGGCGCAATGGTCTTAAGCGGCCCGTCTTGAAACACGGACCAAGGAGTCTAACATCTATGCGAGTGTTCGGGTGGAAAACCCTTGCGCGTAATGAAAGTGAACGGAGGTGGGAAGGGGTGCACCATCGACCGATCCTGATGTCTTCGGAAGGATTTGAGTAGGAGCATAGCTGTTGGGACCCGAAAGATGGTGAACTATGCCTGAATAGGGTGAAGCCAGAGGAAACTCTGGTGGAGGCTCGCAGCGGTTCTGACGTGCAAATCGATCGTCAAATTTTATAGGGG------------GGTTTGTCCGATCTATTACCTTTTTATAGAGT--CATCACTGATCTGCGATGTCTAGTGCGGTGGTATTGACAAGCGTACCATTGAGAAGTTCGAGAAGGAGGCTGCCGAACTCGGAAAGGGTTCCTTCAAATACGCCTGGGTCTTGGACAAACTGAAGGCCGAGCGTGAGCGTGGTATTACTATCGATATCGCCCTCTGGAAGTTCGAGACCCCCAAGTACTATGTCACCGTCATTGGTAAGCCTGGTCTTTCTCGAATCGC-GTATAACCTCGCTGACAGTTTTTTACTAGATGCCCCCGGTCACCGTGACTTCATCAAGAACATGATCACCGGTACCTCCCAAGCCGACTGCGCCATTCTCATCATCGCTGCCGGCACCGGTGAGTTCGAGGCCGGTATCTCCAAGGATGGTCAGACTCGTGAACACGCTTTGCTCGCCTACACCCTCGGTGTCAAGCAGCTCATCGTTGCCATCAATAAGATGGACACCACGAAGTGGTCTGAGGACCGTTTCAAGGAAATCGTCAAGGAGGTCTCCAACTTCATCAAGAAGGTTGGGTTCAACCCCAAGACAGTTGCCTTTGTCCCCATCTCCGGGTTCAATGGTGACAACATGATTGATGCTTCTAGCAACTGCCCATGGTACAAGGGTAAG-TTCAAACTACATCTATCCATGCAAGCAGTGCTAATACCTCTCCAGGATGGGACAAGGAGACCAAGGAGGGTGGCAAGTCGTCCGGCAAGACCCTTCTTGAGGCTATCGACTCCATCGACCGTCCCGAGCGGCCTTCCAGCAAGCCCCTCCGTCTTCCTCTCCAGGATGTCTACAAGATCGGTGGTATTGGAACAGTGCCCGTCGGTCGTGTCGAAACGGGTACCATCAAGCCTGGTATGGTCGTCACGTTCGCCCCCGCTGGTGTGACCACCGAAGTCAAGTCCGTCGAAATGCACCACGAGCAGCTTACTGAGGGTCTCCCCGGTGATAACGTTGGTTTCAACGTCAAGGTTAGTGGCCAATTGTGGTGACGCTAGTCTTTGCGTAGGTGCTAATGCTTTGTAATAGAACGTTTCCGTCAAGGAAATCCGTCGTGGCAACGTCGCTGGTGACTCCAAGAACGACCCCCCTAAGGGTGCCGAGTCCTTCAACGCTCAGGTCATTCTGATGAACCATCCCGGTCAAGTCGGAAACGGATACGCCCCCGTCCTGGACTGCCACACCGCCCACATCGCTTGCAAGTTCGCTGAGCTGATCGAGAAGATCGATCGTCGTACCGGTAAATCCGTTGAGCAGTCCCCCAAGTTCATCAAGTCTGGTGATGCTGCCATCGTCAAGATGGTTCCTTCCAAGCCCATGTGTGTTGAGGCTT---------------------------------------------GTCGGTACGCCAGGTGAACCATTGATCAATTTCATGGCAGAGCAGAATATGGAATTCCTTGAGGAATACGAACCCCAACGATCTCCGAATGCTACCAAGATCTTCCTCAATGGTGTGTGGGTTGGTATTCACCGTGATCCTCTTCATCTTGTTCGTCTGGTTCAGGAACTTCGGCGCAGTGGCTCCATTAGTCATGAAGTCAGTGTCATCCGAGATATAAGAGACAGAGAATTCAAGATCTTCACGGATGCTGGCAGAGTCTGCCGCCCACTGTTCGTCATAGATAACGACCCCACCCATGAGCGGCGAGGCCAGCTAGTCCTCACGAAGGACCACATTATGAGATTAGAAGACGACGCTGCTCTTCCACCGGAAGAGCGTTTTGGTTGGAAGGGGTTGCTTGACTGTGGTGCGGTTGAGTACGTCGATGCAGAGGAAGAAGAAACGATCATGATCGTGATGACCCCAGAGGATCTCGAAATTTCCCGTCAAGTACAAGCAGGTTACGAATTAGCAGAAGAAACGGACCCCAACAAGCGTGTCAAGACACCGATCAACAAAAACATGAACCAGTACACCCACTGCGAAATTCACCCTAGCATGATACTTGGGATCTGTGCCAGCATCATTCCATTCCCTGATCACAATCAAGTACAATCGCCCGGAAANNNNNNNNNNNNNNNNN-NNNNNNNNNNNNNNNNNNNNNNNNNNNNNNNNNNNNNNNNNNNNCCTCTTGCAACAACTCGTTCTATGGAGTACCTCAAGTTTCGTGAGCTGCCCGCAGGTCAAAACGCCATTGTCGGTATAATGTGCTACAGCGGATACAATCAAGAAGATTCGGTCATCATGAACCAAAGCAGTATTGATCGAGGACTGTTCCGCAGTCTTTTCTATCGATCTTACATGGACCAGGAGAAGCGCATTGGAATGCAGACGGTCGAGGAATTCGAAAAGCCTTCGAGGCAGAACACACTGAAGTTGAAGCATGGAACCTATGACAAACTAGACGATGATGGTCTCGTGGCTCCCGGCGTCCGTGTCTCTGGAGAGGACATTATCATTGGCAAGACCGCGCCAATTTCACCGGATGCTGAGGAGATGGGCCAGAGACAGAAGTATCATACTAAACGAGATGTGTCGACACCCTTGCGGAGCACCGAGAACGGCATTGTCGACCAAGTCATGCTCACTACGAATGCGGATGGCTTGAAGTTCGTGAAAGTTCGGATGAGGACAACAAAGATACCGCAGATCGGGGACAAGTTTGCTTCACGTCATGGACAAAAGGTGACGGTGGTTGAAGTTATTGT------ATGCTGACTGCTAGGGCACAATCGGAATTGCGTATCGAGCAGAAGACATGCCCTTCACCAGCGAAGGAATTGTTCCTGACATCATAATTAATCCCCACGCTATTCCCTCTCGTATGACGATTGCTCATTTAATTGAATGCCAACTTAGTAAAGTTGCATCGCTGCGTGGATTCGAAGGGGATGCGACGCCTTTCACTGATGTGACCGTTGACTCAGTATCGAGCCTGTTACGCCAGAGCGGGTATCAGTCCCGAGGTTTNGAA-----------------------------
>KM010072_Otidea_alutacea_ARAN_A3023204_ITS
AGGTGACCTGCGGAAGGATCATTATCAGTGCCTTTACGCGTACACAATTCAACACTCTGCGTACCTTTCCTGTTGCTTCCGGAGCGGCTAACCCCCGACCATCGGTGGTCCCTTCCTGCGGATGGTGAAACCACTTGCA-TTATCTTGCCATCAGTCTGAATTTTGTTAATAACAATTGTTAAAACTTTCAACAACGGATCTCTTGGTTCTCGCATCGATGAAGAACGCAGCGAAATGCGATAAGTAGTGTGAATTGCAGAATTCAGTGAATCATCGAATCTTTGAACGCACATTGCGCCTCCTGGCATTCCGGGAGGCATGCCTGTTCGAGCGTCAACCCACTCAAGCTCTTTGGCTTGGTTATGGGGGTTGAGGTACGTCCTTTGGCGACCTCACCCTCGAAATTCAGAGGCGGATTGCCCATTG-TTGCCCTGGCGTTATAAGTTGCTCTTTCGCTTGGA-TTTCATGGTCGTCTTGCCACAAACCTTTTTTCTTTTAT--GTTGACCTCGGATCAGGTAGGGATACCCGCTGAACTTAAGCATATCATTGCCTCAGTAACTGCGAGTGAAGCGGCAAAAGCTCAAATTTGAAATCTGACGCTGGCGTTCGAATTGTAATTTGGAGGGGCATTTTCGGAGCTGGCACCGTCCTAAGTTCCTTGGAACAGGACGTCACAGAGGGTGAGAATCCCGTGCCTGGATGGCTGTCCAGCTCCATGTGAGGTGTCTCCGACGAGTCGAGTTGTTTGGGAATGCAGCTCAAAATGGGTGGTAAATTTCATCTAAAGCTAAATACTGGCGAGAGACCGATAGCGCACAAGTAGAGTGATCGAAAGATGAAAAGCACTTTGAAAAGAGAGTTAAAAAGTACGTGAAATTGTTGAAAGGGAAGCGCTTGAGACCAGACTCAACCTTCATCAACTGTGCTTCTGTGCGGTGCACTTGCCGGGGGTTGGGCCAGCATCGGTTTTGACGGTGGGATAAAGGTTCGAGGAATGTGGCTCCCCGATTCCGGGGAGTGTTATAGCCCTGAGCGCAATGCCACCTGTTGGGAAGGACCTTCCGCTAGGATGCTGGCGCAATGGTCTTAAGCGGCCCGTCTTGAAACACGGACCAAGGAGTCTAACATCTATGCGAGTGTTCGGGTGGAAAACCCTTGCGCGTAATGAAAGTGAACGGAGGTGGGAAGGGGTGCACCATCGACCGATCCTGATGTCTTCGGAAGGATTTGAGTAGGAGCATAGCTGTTGGGACCCGAAAGATGGTGAACTATGCCTGAATAGGGTGAAGCCAGAGGAAACTCTGGTGGAGGCTCGCAGCGGTTCTGACGTGCAAATCGATCGTCAAATTTTATAGGGGTCTTATCTACAAGGTTTGTCCGATCTATTACCTTTTTATAGAGC--CATCACTGATCTGCGATGTCTAGTGCGGTGGTATTGACAAGCGTACCATTGAGAAGTTCGAGAAGGAGGCTGCCGAACTCGGAAAGGGTTCCTTCAAGTACGCCTGGGTCTTGGACAAACTGAAGGCCGAGCGTGAGCGTGGTATTACTATCGATATCGCCCTCTGGAAGTTCGAGACCCCCAAGTACTATGTCACCGTCATTGGTAAGCCTGGTCTTTCTCGAATCGC-GTATAACCTCGCTGACAGTTTTTTACTAGATGCCCCCGGTCACCGTGACTTCATCAAGAACATGATCACCGGTACCTCCCAAGCCGACTGCGCCATTCTCATCATCGCTGCCGGCACCGGTGAGTTCGAGGCCGGTATTTCCAAGGATGGTCAGACTCGTGAACACGCTTTGCTCGCCTACACCCTCGGTGTCAAGCAGCTCATCGTTGCCATCAATAAGATGGACACCACGAAATGGTCTGAGGACCGTTTCAAGGAAATCGTCAAGGAGGTCTCCAACTTCATCAAGAAGGTTGGGTTCAACCCCAAGACAGTTGCCTTTGTCCCCATCTCCGGGTTCAATGGTGACAACATGATTGATGCTTCTAGCAACTGCCCATGGTACAAGGGTAAG-TTCAAACTACATCTACCCATGCAAGCAGTGCTAATACCTCTCCAGGATGGGACAAGGAGACCAAGGAGGGTGGCAAGTCGTCTGGCAAGACCCTTCTTGAGGCTATCGACTCCATCGACCGTCCCGAGCGGCCTTCCAGCAAGCCCCTCCGTCTTCCTCTCCAGGATGTCTACAAGATCGGTGGTATTGGAACAGTGCCTGTCGGTCGTGTCGAAACGGGTACCATCAAGCCTGGTATGGTCGTCACGTTCGCCCCCGCTGGTGTGACCACCGAAGTCAAGTCCGTCGAAATGCACCACGAGCAGCTTACTGAGGGTCTCCCCGGTGATAACGTTGGTTTCAACGTCAAGGTTAGTGGCCGATTGTGGTGACGCTAGTCTTTGCGTAGGTGCTAATGCTTTGTAATAGAACGTTTCCGTCAAGGAAATCCGTCGTGGCAACGTCGCTGGTGACTCCAAGAACGACCCCCCTAAGGGTGCCGAGTCCTTCAACGCTCAGGTCATTCTGATGAACCATCCCGGTCAAGTCGGAAACGGATACGCCCCCGTCCTGGACTGCCACACCGCCCACATCGCTTGCAAGTTCGCTGAGCTGATCGAGAAGATCGATCGTCGTACCGGTAAATCCGTTGAGCAGTCCCCCAAGTTCATCAAGTCTGGTGATGCTGCCATCGTCAAGATGGTTCCTTCCAAGCCCATGTGTGTTGAGGCTT---------------AAAAATTTGGCACTCATGTCTTACATCACCGTCGGTACGCCAGGTGAACCATTGATCAATTTCATGGCAGAGCAGAATATGGAATTCCTTGAGGAATACGAACCCCAACGATCTCCGAATGCTACCAAGATCTTCCTCAATGGTGTGTGGGTTGGTATTCACCGTGATCCTCTTCATCTTGTTCGTCTGGTCCAGGAACTTCGGCGCAGTGGCTCCATTAGTCATGAAGTCAGTGTCATCCGAGATATAAGAGACAGAGAATTTAAGATCTTCACGGATGCTGGCAGAGTCTGCCGCCCACTGTTCGTCATAGATAACGACCCCACCCATGAGCGGCGAGGCCAGCTAGTCCTCACGAAGGACCACATTATGAGGTTAGAAGACGACGCTGCTCTTACACCGGAAGAGCGTTTTGGTTGGAAGGGGTTGCTTGACTGTGGTGCGGTTGAGTACGTCGATGCAGAGGAAGAAGAAACGATCATGATCGTGATGACCCCAGAGGATCTCGAAATTTCCCGTCAAGTACAAGCAGGTTACGAATTAGCAGAAGAAACGGACCCCAACAAGCGTGTCAAGACACCTATCAACAAAAACATGAACCAGTACACCCACTGTGAAATTCACCCTAGCATGATACTCGGGATCTGTGCCAGCATCATTCCATTCCCTGATCACAATCAAGTACAATCACCCGGAAATTGACGTTTAGCTAACT-AGAAGCAAGTCTCCCCGTAATACTTATCAGTCCGCCATGGGAAACCTCTTGCAACAACTCGTTCTATGGAGTACCTCAAGTTTCGTGAGCTGCCCGCAGGTCAAAACGCCATTGTCGGTATAATGTGCTACAGCGGATACAATCAAGAAGATTCGGTCATCATGAACCAAAGCAGTATTGATCGAGGACTGTTCCGCAGTCTTTTCTATCGATCTTACATGGACCAGGAGAAGCGCATTGGAATGCAGACGGTCGAGGAATTCGAAAAGCCTTCAAGGCAGAACACACTGAAGTTGAAGCACGGAACCTATGACAAACTAGACGATGATGGTCTCGTGGCTCCCGGCGTCCGTGTCTCTGGAGAGGATATTATCATTGGCAAGACCGCGCCAATTTCGCCGGATGCTGAGGAGATGGGCCAGAGACAGAAGTATCATACTAAACGAGATGTGTCAACACCCTTACGGAGCACCGAGAACGGCATTGTCGACCAAGTCATGCTCACTACGAATGCGGATGGCTTGAAGTTCGTCAAAGTTCGGATGAGGACAACAAAGATACCGCAGATCGGGGACAAGTTTGCCTCACGTCATGGACAAAAGGTGACGGTGGCTGAAGTTATTGTTCCCAAATGCTGACTGCTAGGGCACAATCGGAATTGCGTATCGAGCAGAAGACATGCCCTTCACCAGCGAAGGAATTGTTCCTGACATCATAATTAATCCTCACGCTATTCCCTCTCGTATGACGATTGCCCATTTAATTGAATGCCAACTTAGTAAAGTTGCATCGCTGCGTGGATTCGAAGGGGATGCGACGCCTTTCACTGATGTGACCGTTGACTCAGTATCGAGCCTGTTACGCCAGAGCGGGTATCAGTCCCGAGGTTTCGAAGTGATGTACAACGGCCATACAGGACGAAA
>KM010071_Otidea_alutacea_KH_09_133_ITS
AGGTGACCTGCGGAAGGATCATTATCAGTGCCTTTACGCGTACACAATTCAACACTCTGCGTACCTTTCCTGTTGCTTCCGGAGCGGCTAACCCCCGACCATCGGTGGTCCCTTCCTGCGGATGGTGAAACCACTTGCA-TTATCTTGCCATCAGTCTGAATTTTGTTAATAACAATTGTTAAAACTTTCAACAACGGATCTCTTGGTTCTCGCATCGATGAAGAACGCAGCGAAATGCGATAAGTAGTGTGAATTGCAGAATTCAGTGAATCATCGAATCTTTGAACGCACATTGCGCCTCCTGGCATTCCGGGAGGCATGCCTGTTCGAGCGTCAACCCACTCAAGCTCTTTGGCTTGGTTATGGGGGTTGAGGTACGTCCTTTGGCGACCTCACCCTCGAAATTCAGAGGCGGATTGCCCATTG-TTGCCCTGGCGTTATAAGTTGCTCTTTCGCTTGGA-TTTCATGGTCGTCTTGCCACAAACCTTTTTTCTTTTAT--GTTGACCTCGGATCAGGTAGGGATACCCGCTGAACTTAAGCATATCAATGCCTCAGTAACTGCGAGTGAAGCGGCAAAAGCTCAAATTTGAAATCTGACGCTGGCGTTCGAATTGTAATTTGGAGGGGCATTTTCGGAGCTGGCACCGTCCTAAGTTCCTTGGAACAGGACGTCACAGAGGGTGAGAATCCCGTGCCTGGATGGCTGTCCAGCTCCATGTGAGGTGTCTCCGACGAGTCGAGTTGTTTGGGAATGCAGCTCAAAATGGGTGGTAAATTTCATCTAAAGCTAAATACTGGCGAGAGACCGATAGCGCACAAGTAGAGTGATCGAAAGATGAAAAGCACTTTGAAAAGAGAGTTAAAAAGTACGTGAAATTGTTGAAAGGGAAGCGCTTGAGACCAGACTCAACCTTCATCAACTGTGCTTCTGTGCGGTGCACTTGCCGGGGGTTGGGCCAGCATCGGTTTTGACGGTGGGATAAAGGTTCGAGGAATGTGGCTCCCCGATTCCGGGGAGTGTTATAGCCCTGAGCGCAATGCCACCTGTTGGGAAGGACCTTCCGCTAGGATGCTGGCGCAATGGTCTTAAGCGGCCCGTCTTGAAACACGGACCAAGGAGTCTAACATCTATGCGAGTGTTCGGGTGGAAAACCCTTGCGCGTAATGAAAGTGAACGGAGGTGGGAAGGGGTGCACCATCGACCGATCCTGATGTCTTCGGAAGGATTTGAGTAGGAGCATAGCTGTTGGGACCCGAAAGATGGTGAACTATGCCTGAATAGGGTGAAGCCAGAGGAAACTCTGGTGGAGGCTCGCAGCGGTTCTGACGTGCAAATCGATCGTCAAATTTTATAGGGGTCTTATCTACAAGGTTTGTCCGATCTATTACCTTTTTATAGAGC--CATCACTGATCTGCGATGTCTAGTGCGGTGGTATTGACAAGCGTACCATTGAGAAGTTCGAGAAGGAGGCTGCCGAACTCGGAAAGGGTTCCTTCAAGTACGCCTGGGTCTTGGACAAACTGAAGGCCGAGCGTGAGCGTGGTATTACTATCGATATCGCCCTCTGGAAGTTCGAGACCCCCAAGTACTATGTCACCGTCATTGGTAAGCCTGGTCTTTCTCGAATCGC-GTATAACCTCGCTGACAGTTTTTTACTAGATGCCCCCGGTCACCGTGACTTCATCAAGAACATGATCACCGGTACCTCCCAAGCCGACTGCGCCATTCTCATCATCGCTGCCGGCACCGGTGAGTTCGAGGCCGGTATTTCCAAGGATGGTCAGACTCGTGAACACGCTTTGCTCGCCTACACCCTCGGTGTCAAGCAGCTCATCGTTGCCATCAATAAGATGGACACCACGAAATGGTCTGAGGACCGTTTCAAGGAAATCGTCAAGGAGGTCTCCAACTTCATCAAGAAGGTTGGGTTCAACCCCAAGACAGTTGCCTTTGTCCCCATCTCCGGGTTCAATGGTGACAACATGATTGATGCTTCTAGCAACTGCCCATGGTACAAGGGTAAG-TTCAAACTACATCTACCCATGCAAGCAGTGCTAATACCTCTCCAGGATGGGACAAGGAGACCAAGGAGGGTGGCAAGTCGTCTGGCAAGACCCTTCTTGAGGCTATCGACTCCATCGACCGTCCCGAGCGGCCTTCCAGCAAGCCCCTCCGTCTTCCTCTCCAGGATGTCTACAAGATCGGTGGTATTGGAACAGTGCCTGTCGGTCGTGTCGAAACGGGTACCATCAAGCCTGGTATGGTCGTCACGTTCGCCCCCGCTGGTGTGACCACCGAAGTCAAGTCCGTCGAAATGCACCACGAGCAGCTTACTGAGGGTCTCCCCGGTGATAACGTTGGTTTCAACGTCAAGGTTAGTGGCCGATTGTGGTGACGCTAGTCTTTGCGTAGGTGCTAATGCTTTGTAATAGAACGTTTCCGTCAAGGAAATCCGTCGTGGCAACGTCGCTGGTGACTCCAAGAACGACCCCCCTAAGGGTGCCGAGTCCTTCAACGCTCAGGTCATTCTGATGAACCATCCCGGTCAAGTCGGAAACGGATACGCCCCCGTCCTGGACTGCCACACCGCCCACATCGCTTGCAAGTTCGCTGAGCTGATCGAGAAGATCGATCGTCGTACCGGTAAATCCGTTGAGCAGTCCCCCAAGTTCATCAAGTCTGGTGATGCTGCCATCGTCAAGATGGTTCCTTCCAAGCCCATGTGTGTTGAGGCTTGCTTGCGGACTTGTTAAAAATTTGGCACTCATGTCTTACATCACCGTCGGTACGCCAGGTGAACCATTGATCAATTTCATGGCAGAGCAGAATATGGAATTCCTTGAGGAATACGAACCCCAACGATCCCCGAATGCTACCAAGATCTTCCTCAATGGTGTGTGGGTTGGTATTCACCGTGATCCTCTTCATCTTGTTCGTCTGGTCCAGGAACTTCGGCGCAGTGGCTCCATTAGTCATGAAGTCAGTGTCATCCGAGATATAAGAGACAGAGAATTTAAGATCTTCACGGATGCTGGCAGAGTCTGCCGCCCACTGTTCGTCATAGATAACGACCCCACCCATGAGCGGCGAGGCCAGCTAGTCCTCACGAAGGACCACATTATGAGGTTAGAAGACGACGCTGCTCTTACACCGGAAGAGCGTTTTGGTTGGAAGGGGTTGCTTGACTGTGGTGCGGTTGAGTACGTCGATGCAGAGGAAGAAGAAACGATCATGATCGTGATGACCCCAGAGGATCTCGAAATTTCCCGTCAAGTACAAGCAGGTTACGAATTAGCAGAAGAAACGGACCCCAACAAGCGTGTCAAGACACCTATCAACAAAAACATGAACCAGTACACCCACTGTGAAATTCACCCTAGCATGATACTCGGGATCTGTGCCAGCATCATTCCATTCCCTGATCACAATCAAGTACAATCACCCGGAAATTGACGTTTAGCTAACT-AGAAGCAAGTCTCCCCGTAATACTTATCAGTCCGCCATGGGAAACCTCTTGCAACAACTCGTTCTATGGAGTACCTCAAGTTTCGTGAGCTGCCCGCAGGTCAAAACGCCATTGTCGGTATAATGTGCTACAGCGGATACAATCAAGAAGATTCGGTCATCATGAACCAAAGCAGTATTGATCGAGGACTGTTCCGCAGTCTTTTCTATCGATCTTACATGGACCAGGAGAAGCGCATTGGAATGCAGACGGTCGAGGAATTCGAAAAGCCTTCAAGGCAGAACACACTGAAGTTGAAGCACGGAACCTATGACAAACTAGACGATGATGGTCTCGTGGCTCCCGGCGTCCGTGTCTCTGGAGAGGATATTATCATTGGCAAGACCGCGCCAATTTCGCCGGATGCTGAGGAGATGGGCCAGAGACAGAAGTATCATACTAAACGAGATGTGTCAACACCCTTACGGAGCACCGAGAACGGCATTGTCGACCAAGTCATGCTCACTACGAATGCGGATGGCTTGAAGTTCGTCAAAGTTCGGATGAGGACAACAAAGATACCGCAGATCGGGGACAAGTTTGCCTCACGTCATGGACAAAAGGTGACGGTGGATGAAGTTATTGTTCCCAAATGCTGACTGCTAGGGCACAATCGGAATTGCGTATCGAGCAGAAGACATGCCCTTCACCAGCGAAGGAATTGTTCCTGACATCATAATTAATCCTCACGCTATTCCCTCTCGTATGACGATTGCCCATTTAATTGAATGCCAACTTAGTAAAGTTGCATCGCTGCGTGGATTCGAAGGGGATGCGACGCCTTTCACTGATGTGACCGTTGACTCAGTATCGAGCCTGTTACGCCAGAGCGGGTATCAGTCCCGAGGTTTCGAAGTGATGTACAACGGCCATACAGGACGAAA
>AF072074_Otidea_umbrina_OSC_56758_ITS
--------------------------------------------CAATTCAACACTCTGCGTACCTTTCCCGTTGCTTCCGGAGCGGCTAACCCCCGACCATCGTTGGTCCCTTCCTGCGGAGGGTGAAA-CATTTGCA-TTATCTTGCCATCAGTCTGAATTTTGTTAATAACAATTGTTAAAACTTTCAACAACGGATCTCTTGGTTCTCGCATCGATGAAGAACGCAGCGAAATGCGATAAGTAGTGTGAATTGCAGAATTCAGTGAATCATCGAATCTTTGAACGCACATTGCGCCTCCTGGCATTCCGGGAGGCATGCCTGTTCGAGCGTCAACCCACTC-AGCTCTTTGGCTTGGTTATGGAGGTTGAGCTATGCCCTTCGGTAACCTCACCTTCGAAATTCAGAGGCGGATTGCCCCGTG-TTGCCCTGGCGTTATAAGTTGCTCTTTCGCTCGGA-TTACATGGCCATCTCGCCGCA------------------------------------------------------------------TTGCCTCAGTAACTGCGAGTGAAGCGGCAAAAGCTCAAATTTGAAATCTGACGTTGGCGTTCGAATTGTAATTTGGAGGGGCATTTTCGGAGCTGGCGTCGTCCTAAGTTCCTTGGAACAGGACGTCACAGAGGGTGAGAATCCCGTGCCTGGATGGATGTCCAGCTCCATGTGAGGTGTCTCCGACGAGTCGAGTTGTTTGGGAATGCAGCTCAAAATGGGTGGTAAATTTCATCTAAAGCTAAATACTGGCGAGAGACCGATAGCGCACAAGTAGAGTGATCGAAAGATGAAAAGCACTTTGAAAAGAGAGTTAAAAAGTACGTGAAATTGTTGAAAGGGAAGCGCTTGAGACCAGACTCAACCTTCATCAGCTGCGCTTCTGTGCGGTGCACTTGCCGTGGGTTGGGCCAGCATCGGTTTTGACGGTGGGATAAAGGTTCGAGGAATGTGGCTCCCCGATTCCGGGGAGTGTTATAGCCCTGAGCGCAATGCCACCTGTTGGGAAGGACCTTCCGCTAGGATGCTGGCGCAATGGTCTTAAGCGGCCCGTCTTGAAACACGGACCAAGGAGTCTAACATCTATGCGAGTGTTCGGGTGGAAAACCCTTGCGCGTAATGAAAGTGAACGGAGGTGGGAAGGGGTGCACCATCGACCGATCCTGATGTCTTCGGAAGGATTTGAGTAGGAGCATAGCTGTTGGGACCCGAAAGATGGTGAACTATGCCTGAATAGGGTGAAGCCAGAGGAAACTCTGGTGGAGGCTCGCAGCGGTTCTGACGTGCAAATCGATCGTCAAATTTTATAGGGG--TTATCTACAAGGTTTGTCCGATCTGTTGCCTTTTTATAGAGT--CATCACTGATCTGCGATGTCTAGTGCGGTGGTATTGACAAGCGTACCATTGAGAAGTTCGAGAAGGAGGCTGCCGAACTCGGAAAGGGTTCCTTCAAGTACGCCTGGGTCTTGGACAAACTGAAGGCCGAGCGTGAGCGTGGTATTACTATCGATATCGCCCTCTGGAAGTTCGAGACCCCCAAGTACTATGTCACCGTCATTGGTAAGCCTGGTCTTTCTTGAATCGC-GCATAACCTCGCTGACAGTTTTTTGCTAGATGCCCCCGGTCACCGTGACTTCATCAAGAACATGATCACCGGTACCTCCCAAGCCGACTGCGCCATTCTCATCATCGCTGCCGGCACCGGTGAGTTCGAGGCCGGTATCTCCAAGGATGGTCAGACTCGTGAACACGCTTTGCTCGCCTACACCCTCGGCGTCAAGCAGCTCATCGTTGCCATCAATAAGATGGACACCACGAAGTGGTCTGAGGACCGTTTCAAGGAAATCGTCAAGGAGGTTTCCAACTTCATCAAGAAGGTTGGGTTCAACCCCAAGACAGTTGCCTTTGTCCCCATCTCCGGGTTCAATGGTGACAACATGATTGATGCTTCTAGCAACTGCCCCTGGTACAAGGGTAAG-TTCAAACTACATCTGCCCATGCAAGCAGCGCTAATACCTCTTCAGGATGGGACAAGGAGACCAAGGAGGGTGGCAAGTCGTCTGGCAAGACCCTTCTTGAGGCTATCGACTCCATCGACCGTCCCGAGCGGCCTTCCAGCAAGCCCCTCCGTCTTCCCCTCCAGGATGTCTACAAGATCGGTGGTANNNNNNNNNNNNNNNNNNNNNNNNNNNNNNNNNNNNNNATCNAGCCTGGTATGGTCGTCACGTTCGCCCCCGCTGGTGTGNCCACCGAAGTCAAGTCCGTCGAAATGCACCACGAGCAGCTTCCTGAGGGTCTCCCCGGTGACAACGTTGGTTTCAATGTCAAGGTTAGTGGCCGATTGTGGTGACGCTAGTCTTTGCGTAGGTGCKAAKGCTTCGT-ATAGAACGTTTCCGTCAAGGAAATCCGTCGTGGCAACGTTGCTGGTGACTCCAAGAACGACCCCCCCAAGGGTGCCGAGTCCTTCAACGCTCAGGTCATTCTGATGAACCATCCTGGTCAAGTCGGAAACGGATACGCCCCCGTCCTGGACTGCCACACCGCCCACATCGCTTGCAAGTTCGCTGAGCTGATCGAGAAGATCGATCGTCGTACCGGTAAATCCGTTGAGCAGTCACCCAAGTTCATCAAGTCTGGTGATGCTGCCATCGTCAAGATGGTTCCTTCCAAGCCCATGTGTGTTGAGGCTT----------------------------------------------------------------------------------------------------------------------------------------------------------------------------------------------------------------------------------------------------------------------------------------------------------------------------------------------------------------------------------------------------------------------------------------------------------------------------------------------------------------------------------------------------------------------------------------------------------------------------------------------------------------------------------------------------------------------------------------------------------------------------------------------------------------------------------------------------------------------------------------------------------------------------------------------------------------------------------------------------------------------------------------------------------------------------------------------------------------------------------------------------------------------------------------------------------------------------------------------------------------------------------------------------------------------------------------------------------------------------------------------------------------------------------------------------------------------------------------------------------------------------------------------------------------------------------------------------------------------------------------------------------------------------------------------------------------------
>KM010060_Otidea_alutacea_KH_10_193_ITS
AGGTGACCTGCGGAAGGATCATTATCAGTGCCTTTACGCGTACACAATTCAACACTCTGCGTACCTTTCCTGTTGCTTCCGGAGCGGCTAACCCCCGACCATCGGTGGTCCCTTCCTGCGGAGGGTGAAACCATTTGCA-TTGTCTTGCCATCAGTCTGAATTTTGTTAATAACAATCGTTAAAACTTTCAACAACGGATCTCTTGGTTCTCGCATCGATGAAGAACGCAGCGAAATGCGATAAGTAGTGTGAATTGCAGAATTCAGTGAATCATCGAATCTTTGAACGCACATTGCGCCTCCTGGTATTCCGGGAGGCATGCCTGTTCGAGCGTCAACCCACTCAAGCTCTTTGGCTTGGTTATGGAGGTTGAGCTATGCCCTTTGGTGACCTCACCTTCGAAATTCAGAGGCGGATTGCCCCGTG-TTGCCCTGGCGTTATAAGTTGCTCTTTCGCTTGGA-TTACATGGTCATCTTGCCACAAACCTTTAACCTTCCAT--GTTGACCTCGGATCAGGTAAGGATACCCGCTGAACTTAAGCATATCA----------------------AGCGGCAAAAGCTCAAATTTGAAATCTGACGCTGGCGTTCGAATTGTAATTTGGAGGGGCATTTTCGGAGCTGACGCCGTCCTAAGTTCCTTGGAACAGGACGTCACAGAGGGTGAGAATCCCGTGCCTGGATGGCTGTCCAGCTCCATGTGAGGTGTCTCCGACGAGTCGAGTTGTTTGGGAATGCAGCTCAAAATGGGTGGTAAATTTCATCTAAAGCTAAATACTGGCGAGAGACCGATAGCGCACAAGTAGAGTGATCGAAAGATGAAAAGCACTTTGAAAAGAGAGTTAAAAAGTACGTGAAATTGTTGAAAGGGAAGCGCTTGAGACCAGACTCAACCTTCATCAGCTGTGCTTTTGTGCGGTGCACTTGCCGGGGGTTGGGCCAGCATCGGTTTCGACGGTGGGACAAAGGTTCGAGGAATGTGGCTCCCCGATTTCGGGGAGTGTTATAGCCCTGAGCGCAATGCCACCTGTTGGGAAGGACCTTCCGCTAGGATGCTGGCGCAATGGTCTTAAGCGGCCCGTCTTGAAACACGGACCAAGGAGTCTAACATCTATGCGAGTGTTCGGGTGGAAAACCCTTGCGCGTAATGAAAGTGAACGGAGGTGGGAAGGGGTGCACCATCGACCGATCCTGATGTCTTCGGAAGGATTTGAGTAGGAGCATAGCTGTTGGGACCCGAAAGATGGTGAACTATGCCTGAATAGGGTGAAGCCAGAGGAAACTCTGGTGGAGGCTCGCAGCGGTTCTGACGTGCAAATCGATCGTCAAATTTTATAGGGG-----------AGGTTTGTCCGATCTATTACCTTTTTATAGAGT--CATCACTGATCTGCGATGTCTAGTGCGGTGGTATTGACAAGCGTACCATTGAGAAGTTCGAGAAGGAGGCTGCCGAACTCGGAAAGGGTTCCTTCAAATACGCCTGGGTCTTGGACAAACTGAAGGCCGAGCGTGAGCGTGGTATTACTATCGATATCGCCCTCTGGAAGTTCGAGACCCCCAAGTACTATGTCACCGTCATTGGTAAGCCTGGTCTTTCTCGAATCGC-GTATAACCTCGCTGACAGTTTTTTACTAGATGCCCCCGGTCACCGTGACTTCATCAAGAACATGATCACCGGTACCTCCCAAGCCGACTGCGCCATTCTCATCATCGCTGCCGGCACCGGTGAGTTCGAGGCCGGTATCTCCAAGGATGGTCAGACTCGTGAACACGCTTTGCTCGCCTACACCCTCGGTGTCAAGCAGCTCATCGTTGCCATCAATAAGATGGACACCACGAAGTGGTCTGAGGACCGTTTCAAGGAAATCGTCAAGGAGGTCTCCAACTTCATCAAGAAGGTTGGGTTCAACCCCAAGACAGTTGCCTTTGTCCCCATCTCCGGGTTCAATGGTGACAACATGATTGATGCTTCTAGCAACTGCCCATGGTACAAGGGTAAG-TTCAAACTACATCTATCCATGCAAGCAGTGCTAATACCTCTCCAGGATGGGACAAGGAGACCAAGGAGGGTGGCAAGTCGTCCGGCAAGACCCTTCTTGAGGCTATCGACTCCATCGACCGTCCCGAGCGGCCTTCCAGCAAGCCCCTCCGTCTTCCTCTCCAGGATGTCTACAAGATCGGTGGTATTGGAACAGTGCCCGTCGGTCGTGTCGAAACGGGTACCATCAAGCCTGGTATGGTCGTCACGTTCGCCCCCGCTGGTGTGACCACCGAAGTCAAGTCCGTCGAAATGCACCACGAGCAGCTTACTGAGGGTCTCCCCGGTGATAACGTTGGTTTCAACGTCAAGGTTAGTGGCCAATTGTGGTGACGCTAGTCTTTGCGTAGGTGCTAATGCTTTGTAATAGAACGTTTCCGTCAAGGAAATCCGTCGTGGCAACGTCGCTGGTGACTCCAAGAACGACCCCCCTAAGGGTGCCGAGTCCTTCAACGCTCAGGTCATTCTGATGAACCATCCCGGTCAAGTCGGAAACGGATACGCCCCCGTCCTGGACTGCCACACCGCCCACATCGCTTGCAAGTTCGCTGAGCTGATCGAGAAGATCGATCGTCGTACCGGTAAATCCGTTGAGCAGTCCCCCAAGTTCATCAAGTCTGGTGATGCTGCCATCGTCAAGATGGTTCCTTCCAAGCCCATGTGTGTTGAGGCTT----------------------------------------------------------------------------------------------------------------------------------------------------------------------------------------------------------------------------------------------------------------------------------------------------------------------------------------------------------------------------------------------------------------------------------------------------------------------------------------------------------------------------------------------------------------------------------------------------------------------------------------------------------------------------------------------------------------------------------------------------------------------------------------------------------------------------------------------------------------------------------------------------------------------------------------------------------------------------------------------------------------------------------------------------------------------------------------------------------------------------------------------------------------------------------------------------------------------------------------------------------------------------------------------------------------------------------------------------------------------------------------------------------------------------------------------------------------------------------------------------------------------------------------------------------------------------------------------------------------------------------------------------------------------------------------------------------------------
>AF072070_Otidea_alutacea_OSC_56747_ITS
--------------------------------------------CAATTCAACACTCTGCGTACCTTTCCTGTTGCTTCCGGAGCGGCTAA-------CCATCGGTGGTCCCTTCCTGCGGAGGGTGAAACCATTTGCA-TTATCTTGCCATCAGTCTGAATTTTGTTAATAACAATTGTTAAAACTTTCAACAACGGATCTCTTGGTTCTCGCATCGATGAAGAACGCAGCGAAATGCGATAAGTAGTGTGAATTGCAGAATTCAGTGAATCATCGAATCTTTGAACGCACATTGCGCCTCCTGGCATTCCGGGAGGCATGCCTGTTCGAGCGTCAACCCACTCAAGCTCTTTGGCTTGGTTATGGAGGTTGAGCTACGTCCTTCGGTGACCTCACCTTCGAAATTCAGAGGCGGATCGTCCATTG-TTGCCCTGGCGTTATAAGTTTCTCTTTCGCTTGGA-TTACATGGTCATCTCGCCACA------------------------------------------------------------------TTGCCTCAGTAACTGCGAGTGAAGCGGCAAAAGCTCAAATTTGAAATCTGACGCTGGCGTTCGAATTGTAATTTGGAGGGGCATTTTCGGAGCTGGCGTCGTCCTAAGTTCCTTGGAACAGGACGTCACAGAGGGTGAGAATCCCGTGCCTGGATGGCTGTCCAGCTCCATGTGAGGTGTCTCCGACGAGTCGAGTTGTTTGGGAATGCAGCTCAAAATGGGTGGTAAATTTCATCTAAAGCTAAATACTGGCGAGAGACCGATAGCGCACAAGTAGAGTGATCGAAAGATGAAAAGCACTTTGAAAAGAGAGTTAAAAAGTACGTGAAATTGTTGAAAGGGAAGCGCTTGAGACCAGACTCAACCTTCATCAGCCGTGCTTTTGTGCGGTGCACTTGCCGGGGGTTGGGCCAGCATCGGTTTTGACGGTGGGATAAAGGTTCGAGGAATGTGGCTCCCCGATTTCGGGGAGTGTTATAGCCCTGAGCGCAATGCCACCTGTTGGGAAGGACCTTCCGCTAGGATGCTGGCGCAATGGTCTTAAGCGGCCCGTCTTGAAACACGGACCAAGGAGTCTAACATCTATGCGAGTGTTCGGGTGGAAAACCCTTGCGCGTAATGAAAGTGAACGGAGGTGGGAAGGGGTGCACCATCGACCGATCCTGATGTCTTCGGAAGGATTTGAGTAGGAGCATAGCTGTTGGGACCCGAAAGATGGTGAACTATGCCTGAATAGGGTGAAGCCAGAGGAAACTCTGGTGGAGGCTCGCAGCGGTTCTGACGTGCAAATCGATCGTCAAATTTTATAGGGGTCTTATCTACAAGGTTTGTCCGATCTATTACCTTTTTATAGAGT--CATCACTAATCTACGATGTCTAGTGCGGTGGTATTGACAAGCGTACCATTGAGAAGTTTGAGAAGGAGGCTGCCGAACTCGGAAAGGGTTCCTTCAAGTACGCCTGGGTCTTGGACAAACTGAAGGCCGAGCGTGAGCGTGGTATTACTATCGATATCGCCCTCTGGAAGTTCGAGACCCCCAAATACTATGTCACCGTCATTGGTAAGCCTGGTCTTTCTCGAATCGC-GCATAACCTCGCTGACAGTTTTTTACTAGATGCCCCCGGTCACCGTGACTTCATCAAGAACATGATCACCGGTACCTCCCAAGCCGACTGCGCCATTCTCATCATCGCTGCCGGCACCGGTGAGTTCGAGGCCGGTATCTCCAAGGATGGTCAGACTCGTGAACACGCTTTGCTCGCCTACACCCTCGGTGTCAAGCAGCTCATCGTTGCCATCAATAAGATGGACACCACGAAGTGGTCTGAGGACCGTTTCAAGGAAATCGTCAAGGAGGTCTCCAACTTCATCAAGAAGGTTGGGTTCAACCCCAAGACAGTTGCCTTTGTCCCCATCTCCGGGTTCAATGGTGACAACATGATTGATGCTTCTAGCAACTGCCCATGGTACAAGGGTAAG-TTCAAACTACATCTACCCATGCAAGCAGTGCTAATACCTCTCCAGGATGGGACAAGGAGACCAAAGAGGGTGGCAAGTCGTCCGGCAAGACCCTTCTTGAGGCTATCGACTCCATCGACCGTCCCGAGCGGCCTTCCAGCAAGCCCCTCCGTCTTCCTCTCCAGGATGTCTACAAGATCGGTGGTNNNNNNNNNNNNNNNNNNNNNNNNNNNNNNNNNGGTACCATCAAGCCTGGTATGGTCGTCACGTTCGCCCCCGCTGGTGTGACCACCGAAGTCAAGTCCGTCGAAATGCACCACGAGCAGCTTACTGAGGGTCTCCCCGGTGATAACGTTGGTTTCAACGTCAAGGTTAGTGGCCGATTGTGGTGACGCTAGTCTTTGCGTAGATGCTAATGCTTTGTAATAGAACGTTTCCGTCAAGGAAATCCGTCGTGGCAACGTCGCTGGTGACTCCAAGAACGACCCCCCTAAGGGTGCCGAGTCCTTCAACGCTCAGGTCATTCTGATGAACCATCCCGGTCAAGTCGGAAACGGATACGCCCCCGTCCTGGACTGCCACACCGCCCACATCGCTTGCAAGTTCGCTGAGCTGATCGAGAAGATCGATCGTCGTACCGGTAAATCCGTTGAGCAGTCCCCCAAGTTCATCAAGTCTGGTGATGCTGCCATCGTCAAGATGGTTCCTTCCAAGCCCATGTGTGTTGAGGCTT----------------------------------------------------------------------------------------------------------------------------------------------------------------------------------------------------------------------------------------------------------------------------------------------------------------------------------------------------------------------------------------------------------------------------------------------------------------------------------------------------------------------------------------------------------------------------------------------------------------------------------------------------------------------------------------------------------------------------------------------------------------------------------------------------------------------------------------------------------------------------------------------------------------------------------------------------------------------------------------------------------------------------------------------------------------------------------------------------------------------------------------------------------------------------------------------------------------------------------------------------------------------------------------------------------------------------------------------------------------------------------------------------------------------------------------------------------------------------------------------------------------------------------------------------------------------------------------------------------------------------------------------------------------------------------------------------------------------
>KM010076_Otidea_alutacea_KH_13_50_ITS
AGGTGACCTGCGGAAGGATCATTATCAGTGCCTTTATGCGTACACAATTCAACACTCTGCGTACCTTTCCTGTTGCTTCCGGAGCGGCTAACCCCCGACTATCGATGGTCCCTTCCTGCGGAGGGTGAAACCATTTGCA-TTATCTTGCCATCAGTCTGAATTTTGTTAATAACAATCGTTAAAACTTTCAACAACGGATCTCTTGGTTCTCGCATCGATGAAGAACGCAGCGAAATGCGATAAGTAGTGTGAATTGCAGAATTCAGTGAATCATCGAATCTTTGAACGCACATTGCGCCTCCTGGCATTCCGGGAGGCATGCCTGTTCGAGCGTCAACCCACTCAAGCTCTTTGGCTTGGTTATGGAGGTTGAGCTACACCCTTCGGTGACCTCACCTTCGAAATTGAGAGGCGGATTGCCCCGTG-TTGCCCTGGCGTTATAAGTTGCTCTTTCGCTTGGA-TTCCATGGTCGTCTTGCCACAAACCTTTAATCTTCCAT--GTTGACCTCGGATCAGGTAGGGATACCCGCTGAACTTAAGCATATCA--GCCTCAGTAACTGCGAGTGAAGCGGCAAAAGCTCAAATTTGAAATCTGACGCTGGCGTTCGAATTGTAATTTGGAGGGGCATTTTCGGAGCTGGCGTCGTCCTAAGTTCCTTGGAACAGGACGTCACAGAGGGTGAGAATCCCGTGCCTGGATGGCTGTCCAGCTCCATGTGAGGTGTCTCCGACGAGTCGAGTTGTTTGGGAATGCAGCTCAAAATGGGTGGTAAATTTCATCTAAAGCTAAATACTGGCGAGAGACCGATAGCGCACAAGTAGAGTGATCGAAAGATGAAAAGCACTTTGAAAAGAGAGTTAAAAAGTACGTGAAATTGTTGAAAGGGAAGCGCTTGAGACCAGACTCAACCGTTATCAGCTGTGCTTTTGTGCAGTGCACTTGCCGAGGGTTGGGCCAGCATCGGTTTTGACGGTGGGATAAAGGTTCGAGGAATGTGGCTCCCCGATTCCGGGGAGTGTTATAGCCCTGAGCGCAATGCCACCTGTTGGGAAGGACCTTCCGCTAGGATGCTGGCGCAATGGTCTTAAGCGGCCCGTCTTGAAACACGGACCAAGGAGTCTAACATCTATGCGAGTGTTCGGGTGGAAAACCCTTGCGCGTAATGAAAGTGAACGGAGGTGGGAAGGGGTGCACCATCGACCGATCCTGATGTCTTCGGAAGGATTTGAGTAGGAGCATAGCTGTTGGGACCCGAAAGATGGTGAACTATGCCTGAATAGGGTGAAGCCAGAGGAAACTCTGGTGGAGGCTCGCAGCGGTTCTGACGTGCAAATCGATCGTCAAATTTTATAGGGG-------------------------------------------------------------------------------------------------------------------------------------------------------------------------------------------------------------------------------------------------------------------------------------------------------------------------------------------------------------------------------------------------------------------------------------------------------------------------------------------------------------------------------------------------------------------------------------------------------------------------------------------------------------------------------------------------------------------------------------------------------------------------------------------------------------------------------------------------------------------------------------------------------------------------------------------------------------------------------------------------------------------------------------------------------------------------------------------------------------------------------------------------------------------------------------------------------------------------------------------------------------------------------------------------------------------------------------------------------------------------------------------------------------------------------------------------------------------------------------------------------------------------------------------------------------------------------------------------------------------------------------------------------------------------------------------------------------------------------------------------------------------------------------------------------------------------------------------------------------------------------------------------------------------------------------------------------------------------------------------------------------------------------------------------------------------------------------------------------------------------------------------------------------------------------------------------------------------------------------------------------------------------------------------------------------------------------------------------------------------------------------------------------------------------------------------------------------------------------------------------------------------------------------------------------------------------------------------------------------------------------------------------------------------------------------------------------------------------------------------------------------------------------------------------------------------------------------------------------------------------------------------------------------------------------------------------------------------------------------------------------------------------------------------------------------------------------------------------------------------------------------------------------------
>KM010075_Otidea_alutacea_SF257084_ITS
AGGTGACCTGCGGAAGGATCATTATCAGTGCCTTTACGCGTACACAATTCAACACTCTGCGTACCTTTCCTGTTGCTTCCGGAGCGGCTAACCCCCGACCATCGGTGGTCCCTTCCTGCGGATGGTGAAACCACTTGCA-TTATCTTGCCATCAGTCTGAATTTTGTTAATAACAATTGTTAAAACTTTCAACAACGGATCTCTTGGTTCTCGCATCGATGAAGAACGCAGCGAAATGCGATAAGTAGTGTGAATTGCAGAATTCAGTGAATCATCGAATCTTTGAACGCACATTGCGCCTCCTGGCATTCCGGGAGGCATGCCTGTTCGAGCGTCAACCCACTCAAGCTCTTTGGCTTGGTTATGGGGGTTGAGGTACGTCCTTTGGCGACCTCACCTTCGAAATTCAGAGGCGGATTGCCCATTG-TTGCCCTGGCGTTATAAGTTGCTCTTTCGCTTGGA-TTTCATGGTCGTCTTGCCACAAACCTTTTTTCTTTTAT--GTTGACCTCGGATCAGGTAGGGATACCCGCTGAACTTAAGCATATCA--GCCTCAGTAACTGCGAGTGAAGCGGCAAAAGCTCAAATTTGAAATCTGACGCTGGCGTTCGAATTGTAATTTGGAGGGGCATTTTCGGAGCTGGCGCCGTCCTAAGTTCCTTGGAACAGGACGTCACAGAGGGTGAGAATCCCGTGCCTGGATGGCTGTCCAGCTCCATGTGAGGTGTCTCCGACGAGTCGAGTTGTTTGGGAATGCAGCTCAAAATGGGTGGTAAATTTCATCTAAAGCTAAATACTGGCGAGAGACCGATAGCGCACAAGTAGAGTGATCGAAAGATGAAAAGCACTTTGAAAAGAGAGTTAAAAAGTACGTGAAATTGTTGAAAGGGAAGCGCTTGAGACCAGACTCAACCTTCATCAACTGTGCTTCTGTGCGGTGCACTTGCCGTGGGTTGGGCCAGCATCGGTTTTGACGGTGGGATAAAGGTTCAAGGAATGTGGCTCCCCGATTCCGGGGAGTGTTATAGCCCTGAGCGCAATGCCACCTGTTGGGAAGGACCTTCCGCTAGGATGCTGGCGCAATGGTCTTAAGCGGCCCGTCTTGAAACACGGACCAAGGAGTCTAACATCTATGCGAGTGTTCGGGTGGAAAACCCTTGCGCGTAATGAAAGTGAACGGAGGTGGGAAGGGGTGCACCATCGACCGATCCTGATGTCTTCGGAAGGATTTGAGTAGGAGCATAGCTGTTGGGACCCGAAAGATGGTGAACTATGCCTGAATAGGGTGAAGCCAGAGGAAACTCTGGTGGAGGCTCGCAGCGGTTCTGACGTGCAAATCGATCGTCAAATTTTATAGGG--------------------------------------------------------------------------------------------------------------------------------------------------------------------------------------------------------------------------------------------------------------------------------------------------------------------------------------------------------------------------------------------------------------------------------------------------------------------------------------------------------------------------------------------------------------------------------------------------------------------------------------------------------------------------------------------------------------------------------------------------------------------------------------------------------------------------------------------------------------------------------------------------------------------------------------------------------------------------------------------------------------------------------------------------------------------------------------------------------------------------------------------------------------------------------------------------------------------------------------------------------------------------------------------------------------------------------------------------------------------------------------------------------------------------------------------------------------------------------------------------------------------------------------------------------------------------------------------------------------------------------------------------------------------------------------------------------------------------------------------------------------------------------------------------------------------------------------------------------------------------------------------------------------------------------------------------------------------------------------------------------------------------------------------------------------------------------------------------------------------------------------------------------------------------------------------------------------------------------------------------------------------------------------------------------------------------------------------------------------------------------------------------------------------------------------------------------------------------------------------------------------------------------------------------------------------------------------------------------------------------------------------------------------------------------------------------------------------------------------------------------------------------------------------------------------------------------------------------------------------------------------------------------------------------------------------------------------------------------------------------------------------------------------------------------------------------------------------------------------------------------------------------------------
>KM010067_Otidea_alutacea_KS_94_192_ITS
AGGTGACCTGCGGAAGGATCATTATCAGTGCCTTTACGCGTACACAATTCAACACTCTGCGTACCTTTCCTGTTGCTTCCGGAGCGGCTAACCCCCGACTACTGGTGGTCCCTTCCTGCGGAGGGTGAAACCATTTGCA-TTGTCTTGCCATCAGTCTGAATTTTGTTAATAACAATTGTTAAAACTTTCAACAACGGATCTCTTGGTTCTCGCATCGATGAAGAACGCAGCGAAATGCGATAAGTAGTGTGAATTGCAGAATTCAGTGAATCATCGAATCTTTGAACGCACATTGCGCCTCCTGGCATTCCGGGAGGCATGCCTGTTCGAGCGTCAACCCACTCAAGCTCTTTGGCTTGGTTATGGAGGTTGAGCTACACCCTTCGGTGACCTCACCTTCGAAATTCAGAGGCGGATTGCCCCGTG-TTGCCCTGGCGTTATAAGTTGCTCTTTCGCTTGGA-TTACATGGCCATTTTGCCACAAACTTTTAATTTTCCAT--GTTGACCTCGGATCAGGTAGGGATACCCGCTGAACTTAAGCATATCATTGCCTCAGTAACTGCGAGTGAAGCGGCAAAAGCTCAAATTTGAAATCTGACGCTGGCGTTCGAATTGTAATTTGGAGGGGCATTTTCGGAGCTGGCGTCGTCCTAAGTTCCTTGGAACAGGACGTCACAGAGGGTGAGAATCCCGTGCCTGGATGGCTGTCCAGCTCCATGTGAGGTGTCTCCGACGAGTCGAGTTGTTTGGGAATGCAGCTCAAAATGGGTGGTAAATTTCATCTAAAGCTAAATACTGGCGAGAGACCGATAGCGCACAAGTAGAGTGATCGAAAGATGAAAAGCACTTTGAAAAGAGAGTTAAAAAGTACGTGAAATTGTTGAAAGGGAAGCGCTTGAGACCAGACTCAACCTTTATCAGCTGTGCTTTTGTGCAGTGCACTTGCCGGAGGTTGGGCCAGCATCGGTTTTGACGGTGGGATAAAGGTTCGAGGAATGTGGCTCCCCGATTTCGGAGAGTGTTATAGCCCTGAGCGCAATGCCACCCGTTGGGAAGGACCTTCCGCTAGGATGCTGGCGCAATGGTCTTAAGCGGCCCGTCTTGAAACACGGACCAAGGAGTCTAACATCTATGCGAGTGTTCGGGTGGAAAACCCTTGCGCGTAATGAAAGTGAACGGAGGTGGGAAGGGGTGCACCATCGACCGATCCTGATGTCTTCGGAAGGATTTGAGTAGGAGCATAGCTGTTGGGACCCGAAAGATGGTGAACTATGCCTGAATAGGGTGAAGCCAGAGGAAACTCTGGTGGAGGCTCGCAGCGGTTCTGACGTGCAAATCGATCGTCAAATTTTATAGGGG-------------------------------------------------------------------------------------------------------------------------------------------------------------------------------------------------------------------------------------------------------------------------------------------------------------------------------------------------------------------------------------------------------------------------------------------------------------------------------------------------------------------------------------------------------------------------------------------------------------------------------------------------------------------------------------------------------------------------------------------------------------------------------------------------------------------------------------------------------------------------------------------------------------------------------------------------------------------------------------------------------------------------------------------------------------------------------------------------------------------------------------------------------------------------------------------------------------------------------------------------------------------------------------------------------------------------------------------------------------------------------------------------------------------------------------------------------------------------------------------------------------------------------------------------------------------------------------------------------------------------------------------------------------------------------------------------------------------------------------------------------------------------------------------------------------------------------------------------------------------------------------------------------------------------------------------------------------------------------------------------------------------------------------------------------------------------------------------------------------------------------------------------------------------------------------------------------------------------------------------------------------------------------------------------------------------------------------------------------------------------------------------------------------------------------------------------------------------------------------------------------------------------------------------------------------------------------------------------------------------------------------------------------------------------------------------------------------------------------------------------------------------------------------------------------------------------------------------------------------------------------------------------------------------------------------------------------------------------------------------------------------------------------------------------------------------------------------------------------------------------------------------------------------
>KM010065_Otidea_alutacea_KH_10_198_ITS
------CCTGCGGAAGGATCATTATCAGTGCCTTTATGCGTACACAATTCAACACTCTGCGTACCTTTCCTGTTGCTTCCGGAGCGGCTAACCCCCGACTATCGATGGTCCCTTCCTGCGGAGGGTGAAACCATTTGCA-TTATCTTGCCATCAGTCTGAATTTTGTTAATAACAATCGTTAAAACTTTCAACAACGGATCTCTTGGTTCTCGCATCGATGAAGAACGCAGCGAAATGCGATAAGTAGTGTGAATTGCAGAATTCAGTGAATCATCGAATCTTTGAACGCACATTGCGCCTCCTGGCATTCCGGGAGGCATGCCTGTTCGAGCGTCAACCCACTCAAGCTCTTTGGCTTGGTTATGGAGGTTGAGCTACACCCTTCGGTGACCTCACCTTCGAAATTGAGAGGCGGATTGCCCCGTG-TTGCCCTGGCGTTATAAGTTGCTCTTTCGCTTGGA-TTCCATGGTCGTCTTGCCACAAACCTTTAATCTTCCAT--GTTGACCTCGGATCAGGTAGGGATACCCGCTGAACTTAAGCATATCA---------TAACTGCGAGTGAAGCGGCAAAAGCTCAAATTTGAAATCTGACGCTGGCGTTCGAATTGTAATTTGGAGGGGCATTTTCGGAGCTGGCGTCGTCCTAAGTTCCTTGGAACAGGACGTCACAGAGGGTGAGAATCCCGTGCCTGGATGGCTGTCCAGCTCCATGTGAGGTGTCTCCGACGAGTCGAGTTGTTTGGGAATGCAGCTCAAAATGGGTGGTAAATTTCATCTAAAGCTAAATACTGGCGAGAGACCGATAGCGCACAAGTAGAGTGATCGAAAGATGAAAAGCACTTTGAAAAGAGAGTTAAAAAGTACGTGAAATTGTTGAAAGGGAAGCGCTTGAGACCAGACTCAACCGTTATCAGCTGTGCTTTTGTGCAGTGCACTTGCCGAGGGTTGGGCCAGCATCGGTTTTGACGGTGGGATAAAGGTTCGAGGAATGTGGCTCCCCGATTCCGGGGAGTGTTATAGCCCTGAGCGCAATGCCACCTGTTGGGAAGGACCTTCCGCTAGGATGCTGGCGCAATGGTCTTAAGCGGCCCGTCTTGAAACACGGACCAAGGAGTCTAACATCTATGCGAGTGTTCGGGTGGAAAACCCTTGCGCGTAATGAAAGTGAACGGAGGTGGGAAGGGGTGCACCATCGACCGATCCTGATGTCTTCGGAAGGATTTGAGTAGGAGCATAGCTGTTGGGACCCGAAAGATGGTGAACTATGCCTGAATAGGGTGAAGCCAGAGGAAACTCTGGTGGAGGCTCGCAGCGGTTCTGACGTGCAAATCGATCGTCAAATTTTATAGGGG-------------------------------------------------------------------------------------------------------------------------------------------------------------------------------------------------------------------------------------------------------------------------------------------------------------------------------------------------------------------------------------------------------------------------------------------------------------------------------------------------------------------------------------------------------------------------------------------------------------------------------------------------------------------------------------------------------------------------------------------------------------------------------------------------------------------------------------------------------------------------------------------------------------------------------------------------------------------------------------------------------------------------------------------------------------------------------------------------------------------------------------------------------------------------------------------------------------------------------------------------------------------------------------------------------------------------------------------------------------------------------------------------------------------------------------------------------------------------------------------------------------------------------------------------------------------------------------------------------------------------------------------------------------------------------------------------------------------------------------------------------------------------------------------------------------------------------------------------------------------------------------------------------------------------------------------------------------------------------------------------------------------------------------------------------------------------------------------------------------------------------------------------------------------------------------------------------------------------------------------------------------------------------------------------------------------------------------------------------------------------------------------------------------------------------------------------------------------------------------------------------------------------------------------------------------------------------------------------------------------------------------------------------------------------------------------------------------------------------------------------------------------------------------------------------------------------------------------------------------------------------------------------------------------------------------------------------------------------------------------------------------------------------------------------------------------------------------------------------------------------------------------------------------
>KM010063_Otidea_alutacea_JS_08_43_ITS
-------CTGCGGAAGGATCATTATCAGTGCCTTTATGCGTACACAATTCAACACTCTGCGTACCTTTCCTGTTGCTTCCGGAGCGGCTAACCCCCGACTATCGATGGTCCCTTCCTGCGGAGGGTGAAACCATTTGCA-TTATCTTGCCATCAGTCTGAATTTTGTTAATAACAATCGTTAAAACTTTCAACAACGGATCTCTTGGTTCTCGCATCGATGAAGAACGCAGCGAAATGCGATAAGTAGTGTGAATTGCAGAATTCAGTGAATCATCGAATCTTTGAACGCACATTGCGCCTCCTGGCATTCCGGGAGGCATGCCTGTTCGAGCGTCAACCCACTCAAGCTCTTTGGCTTGGTTATGGAGGTTGAGCTACACCCTTTGGTGACCTCACCTTCGAAATTGAGAGGCGGATTGCCCCGTG-TTGCCCTGGCGTTATAAGTTGCTCTTTCGCTTGGA-TTCCATGGTCGTCTTGCCACAAACCTTTAATCTTCCAT--GTTGACCTCGGATCAGGTAGGGATACCCGCTGAACTTAAGCATATCATTGCCTCAGTAACTGCGAGTGAAGCGGCAAAAGCTCAAATTTGAAATCTGGCGCTGGCGTTCGAATTGTAATTTGGAGGGGCATTTTCGGAGCTGGCGTCGTCCTAAGTTCCTTGGAACAGGACGTCACAGAGGGTGAGAATCCCGTGCCTGGATGGCTGTCCAGCTCCATGTGAGGTGTCTCCGACGAGTCGAGTTGTTTGGGAATGCAGCTCAAAATGGGTGGTAAATTTCATCTAAAGCTAAATACTGGCGAGAGACCGATAGCGCACAAGTAGAGTGATCGAAAGATGAAAAGCACTTTGAAAAGAGAGTTAAAAAGTACGTGAAATTGTTGAAAGGGAAGCGCTTGAGACCAGACTCAACCGTTATCAGCTGTGCTTTTGTGCAGTGCACTTGCCGAGGGTTGGGCCAGCATCGGTTTTGACGGTGGGATAAAGGTTCGAGGAATGTGGCTCCCCGATTCCGGGGAGTGTTATAGCCCTGAGCGCAATGCCACCTGTTGGGAAGGACCTTCCGCTAGGATGCTGGCGCAATGGTCTTAAGCGGCCCGTCTTGAAACACGGACCAAGGAGTCTAACATCTATGCGAGTGTTCGGGTGGAAAACCCTTGCGCGTAATGAAAGTGAACGGAGGTGGGAAGGGGTGCACCATCGACCGATCCTGATGTCTTCGGAAGGATTTGAGTAGGAGCATAGCTGTTGGGACCCGAAAGATGGTGAACTATGCCTGAATAGGGTGAAGCCAGAGGAAACTCTGGTGGAGGCTCGCAGCGGTTCTGACGTGCAAATCGATCGTCAAATTTTATAGGGG-------------------------------------------------------------------------------------------------------------------------------------------------------------------------------------------------------------------------------------------------------------------------------------------------------------------------------------------------------------------------------------------------------------------------------------------------------------------------------------------------------------------------------------------------------------------------------------------------------------------------------------------------------------------------------------------------------------------------------------------------------------------------------------------------------------------------------------------------------------------------------------------------------------------------------------------------------------------------------------------------------------------------------------------------------------------------------------------------------------------------------------------------------------------------------------------------------------------------------------------------------------------------------------------------------------------------------------------------------------------------------------------------------------------------------------------------------------------------------------------------------------------------------------------------------------------------------------------------------------------------------------------------------------------------------------------------------------------------------------------------------------------------------------------------------------------------------------------------------------------------------------------------------------------------------------------------------------------------------------------------------------------------------------------------------------------------------------------------------------------------------------------------------------------------------------------------------------------------------------------------------------------------------------------------------------------------------------------------------------------------------------------------------------------------------------------------------------------------------------------------------------------------------------------------------------------------------------------------------------------------------------------------------------------------------------------------------------------------------------------------------------------------------------------------------------------------------------------------------------------------------------------------------------------------------------------------------------------------------------------------------------------------------------------------------------------------------------------------------------------------------------------------------------
>KM010059_Otidea_alutacea_KH_09_170_ITS
---TGACCTGCGGAAGGATCATTATCAGTGCCTTTACGCGTACACAATTCAACACTCTGCGTACCTTTCCTGTTGCTTCCGGAGCGGCTAACCCCCGACCATCGGTGGTCCCTTCCTGCGGAGGGTGAAACCATTTGCA-TTGTCTTGCCATCAGTCTGAATTTTGTTAATAACAATCGTTAAAACTTTCAACAACGGATCTCTTGGTTCTCGCATCGATGAAGAACGCAGCGAAATGCGATAAGTAGTGTGAATTGCAGAATTCAGTGAATCATCGAATCTTTGAACGCACATTGCGCCTCCTGGTATTCCGGGAGGCATGCCTGTTCGAGCGTCAACCCACTCAAGCTCTTTGGCTTGGTTATGGAGGTTGAGCTATGCCCTTTGGTGACCTCACCTTCGAAATTCAGAGGCGGATTGCCCCGTG-TTGCCCTGGCGTTATAAGTTGCTCTTTCGCTTGGA-TTACATGGTCATCTTGCCACAAACCTTTAACCTTCCAT--GTTGACCTCGGATCAGGTAAGGATACCCGCTGAACTTAAGCATATCATTGCCTCAGTAACTGCGAGTGAAGCGGCAAAAGCTCAAATTTGAAATCTGACGCTGGCGTTCGAATTGTAATTTGGAGGGGCATTTTCGGAGCTGACGCCGTCCTAAGTTCCTTGGAACAGGACGTCACAGAGGGTGAGAATCCCGTGCCTGGATGGCTGTCCAGCTCCATGTGAGGTGTCTCCGACGAGTCGAGTTGTTTGGGAATGCAGCTCAAAATGGGTGGTAAATTTCATCTAAAGCTAAATACTGGCGAGAGACCGATAGCGCACAAGTAGAGTGATCGAAAGATGAAAAGCACTTTGAAAAGAGAGTTAAAAAGTACGTGAAATTGTTGAAAGGGAAGCGCTTGAGACCAGACTCAACCTTCATCAGCTGTGCTTTTGTGCGGTGCACTTGCCGGGGGTTGGGCCAGCATCGGTTTCGACGGTGGGACAAAGGTTCGAGGAATGTGGCTCCCCGATTTCGGGGAGTGTTATAGCCCTGAGCGCAATGCCACCTGTTGGGAAGGACCTTCCGCTAGGATGCTGGCGCAATGGTCTTAAGCGGCCCGTCTTGAAACACGGACCAAGGAGTCTAACATCTATGCGAGTGTTCGGGTGGAAAACCCTTGCGCGTAATGAAAGTGAACGGAGGTGGGAAGGGGTGCACCATCGACCGATCCTGATGTCTTCGGAAGGATTTGAGTAGGAGCATAGCTGTTGGGACCCGAAAGATGGTGAACTATGCCTGAATAGGGTGAAGCCAGAGGAAACTCTGGTGGAGGCTCGCAGCGGTTCTGACGTGCAAATCGATCGTCAAATTTTATAGGGG-------------GTTTGTCCGATCTATTACCTTTTTATAGAGT--CATCACTGATCTGCGATGTCTAGTGCGGTGGTATTGACAAGCGTACCATTGAGAAGTTCGAGAAGGAGGCTGCCGAACTCGGAAAGGGTTCCTTCAAATACGCCTGGGTCTTGGACAAACTGAAGGCCGAGCGTGAGCGTGGTATTACTATCGATATCGCCCTCTGGAAGTTCGAGACCCCCAAGTACTATGTCACCGTCATTGGTAAGCCTGGTCTTTCTCGAATCGC-GTATAACCTCGCTGACAGTTTTTTACTAGATGCCCCCGGTCACCGTGACTTCATCAAGAACATGATCACCGGTACCTCCCAAGCCGACTGCGCCATTCTCATCATCGCTGCCGGCACCGGTGAGTTCGAGGCCGGTATCTCCAAGGATGGTCAGACTCGTGAACACGCTTTGCTCGCCTACACCCTCGGTGTCAAGCAGCTCATCGTTGCCATCAATAAGATGGACACCACGAAGTGGTCTGAGGACCGTTTCAAGGAAATCGTCAAGGAGGTCTCCAACTTCATCAAGAAGGTTGGGTTCAACCCCAAGACAGTTGCCTTTGTCCCCATCTCCGGGTTCAATGGTGACAACATGATTGATGCTTCTAGCAACTGCCCATGGTACAAGGGTAAG-TTCAAACTACATCTATCCATGCAAGCAGTGCTAATACCTCTCCAGGATGGGACAAGGAGACCAAGGAGGGTGGCAAGTCGTCCGGCAAGACCCTTCTTGAGGCTATCGACTCCATCGACCGTCCCGAGCGGCCTTCCAGCAAGCCCCTCCGTCTTCCTCTCCAGGATGTCTACAAGATCGGTGGTATTGGAACAGTGCCCGTCGGTCGTGTCGAAACGGGTACCATCAAGCCTGGTATGGTCGTCACGTTCGCCCCCGCTGGTGTGACCACCGAAGTCAAGTCCGTCGAAATGCACCACGAGCAGCTTACTGAGGGTCTCCCCGGTGATAACGTTGGTTTCAACGTCAAGGTTAGTGGCCAATTGTGGTGACGCTAGTCTTTGCGTAGGTGCTAATGCTTTGTAATAGAACGTTTCCGTCAAGGAAATCCGTCGTGGCAACGTCGCTGGTGACTCCAAGAACGACCCCCCTAAGGGTGCCGAGTCCTTCAACGCTCAGGTCATTCTGATGAACCATCCCGGTCAAGTCGGAAACGGATACGCCCCCGTCCTGGACTGCCACACCGCCCACATCGCTTGCAAGTTCGCTGAGCTGATCGAGAAGATCGATCGTCGTACCGGTAAATCCGTTGAGCAGTCCCCCAAGTTCATCAAGTCTGGTGATGCTGCCATCGTCAAGATGGTTCCTTCCAAGCCCATGTGTGTTGAGGC-----------------------------------------------------------------------------------------------------------------------CCCCAACGATCTCCGAATGCTACCAAGATCTTCCTCAATGGTGTGTGGGTTGGTATTCACCGTGATCCTCTTCATCTTGTTCGTCTGGTTCAGGAACTTCGGCGCAGTGGCTCCATTAGTCATGAAGTCAGTGTCATCCGAGATATAAGAGACAGAGAATTCAAGATCTTCACGGATGCTGGCAGAGTCTGCCGCCCACTGTTCGTCATAGATAACGACCCCACCCATGAGCGGCGAGGCCAGCTAGTCCTCACGAAGGACCACATTATGAGATTAGAAGACGACGCTGCTCTTCCACCGGAAGAGCGTTTTGGTTGGAAGGGGTTGCTTGACTGTGGTGCGGTTGAGTACGTCGATGCAGAGGAAGAAGAAACGATCATGATCGTGATGACCCCAGAGGATCTCGAAATTTCCCGTCAAGTACAAGCAGGTTACGAATTAGCAGAAGAAACGGACCCCAACAAGCGTGTCAAGACACCGATCAACAAAAACATGAACCAGTACACCCACTGCGAAATTCACCCTAGCATGATACTTGGGATCTGTGCCAGCATCATTCCATTCCCTGATCACAATCAAGTACAATCGCCCGGAAATTGAC---------------GNNNNNNNNNNNNNNNNNNNNNNNNNNNNNNNNNNNNNNAAACCTCTTGCAACANCTCGTTCTATGGAGTACCTCAAGTTTCGTGAGCTGCCCGCAGGTCAAAACGCCATTGTCGGTATAATGTGCTACAGCGGATACAATCAAGAAGATTCGGTCATCATGAACCAAAGCAGTATTGATCGAGGACTGTTCCGCAGTCTTTTCTATCGATCTTACATGGACCAGGAGAAGCGCATTGGAATGCAGACGGTCGAGGAATTCGAAAAGCCTTCGAGGCAGAACACACTGAAGTTGAAGCATGGAACCTATGACAAACTAGACGATGATGGTCTCGTGGCTCCCGGCGTCCGTGTCTCTGGAGAGGACATTATCATTGGCAAGACCGCGCCAATTTCACCGGATGCTGAGGAGATGGGCCAGAGACAGAAGTATCATACTAAACGAGATGTGTCGACACCCTTGCGGAGCACCGAGAACGGCATTGTCGACCAAGTCATGCTCACTACGAATGCGGATGGCTTGAAGTTCGTGAAAGTTCGGATGAGGACAACAAAGATACCGCAGATCGGGGACAAGTTTGCTTCACGTCATGGACAAAAGGTGACGGTGGTTGAAGTTATTGT------ATGCTGACTGCTAGGGCACAATCGGAATTGCGTATCGAGCAGAAGACATGCCCTTCACCAGCGAAGGAATTGTTCCTGACATCATAATTAATCCCCACGCTATTCCCTCTCGTATGACGATTGCTCATTTAATTGAATGCCAACTTAGTAAAGTTGCATCGCTGCGTGGATTCGAAGGGGATGCGACGCCTTTCACTGATGTGACCGTTGACTCAGTATCGAGCCTGTTACGCCAGAGCGGGTATCAGTCCCGAGGTTTCGAAGTGATGTACAACGGCCATACAGGACGAAA
>AF072073_Otidea_alutacea_OSC_56770_ITS
------------------------------------------------------------GTGCCTTACCTGTTGCTNCCGGAGCGGCTAACCCCCGACCATCGGTGGTCCCTTCCTGCGGAGGGTGAAACCATTTGCA-TTATCTTGCCATCAGTCTGAATTTTGTTAATAACAATTGTTAAAACTTTCAACAACGGATCTCTTGGTTCTCGCATCGATGAAGAACGCAGCGAAATGCGATAAGTAGTGTGAATTGCAGAATTCAGTGAATCATCGAATCTTTGAACGCACATTGCGCCTCCTGGCATTCCGGGAGGCATGCCTGTTCGAGCGTCAACCCACTCAAGCTCTTTGGCTTGGTTATGGAGGTTGAGCTACGTCCTTCGGTGACCTCACCTTCGAAATTCAGAGGCGGATCGTCCATTG-TTGCCCTGGCGTTATAAGTTTCTCTTTCGCTTGGA-TTACATGGTCATCTC-CCACA------------------------------------------------------------------TTGCCTCAGTAACTGCGAGTGAAGCGGCAAAAGCTCAAATTTGAAATCTGACGCTGGCGTTCGAATTGTAATTTGGAGGGGCATTTTCGGAGCTGGCGTCGTCCTAANTTCCTTGGAACAGGACGTCACANAGGGTGANAATCCCGTGCCTGGATGGCTGTCCAGCTCCATGTGAGGTGTCTCCGACAANTCAAGTTGTTTGGGAATGCAGCTCAAAATGGGTGGTAAATTTCATCTAAAGCTAAATACTGGCGANAGACCGATAGCGCACAAGTAGAGTGATCGAAAGATGAAAAGCACTTTGAAAAGANAGTTAAAAAGTACGTGAAATTGTTGAAAGGGAAGCGCTTGAGACCAGACTCAACCTTCATCA-CCGTGCTTTTGTGCGGTGCACTTGCCGGGGGTTGGGCCANCATCNGTTTTGACGGTGGGATAAANGTTCGAAGAATGTGGCTCCCN-ATTTCCGGGAATGTTATACCCT-GAACGCAATGCC-NCTGTTNGGAAGGACC-TCCCCTAGGATGCTGGC-CCATGGTCT--------------------------------------------------------------------------------------------------------------------------------------------------------------------------------------------------------------------------------------------------------------------------------------------------------------------------------------------------------------------------------------------------------------------------------------------------------------------------------------------------------------------------------------------------------------------------------------------------------------------------------------------------------------------------------------------------------------------------------------------------------------------------------------------------------------------------------------------------------------------------------------------------------------------------------------------------------------------------------------------------------------------------------------------------------------------------------------------------------------------------------------------------------------------------------------------------------------------------------------------------------------------------------------------------------------------------------------------------------------------------------------------------------------------------------------------------------------------------------------------------------------------------------------------------------------------------------------------------------------------------------------------------------------------------------------------------------------------------------------------------------------------------------------------------------------------------------------------------------------------------------------------------------------------------------------------------------------------------------------------------------------------------------------------------------------------------------------------------------------------------------------------------------------------------------------------------------------------------------------------------------------------------------------------------------------------------------------------------------------------------------------------------------------------------------------------------------------------------------------------------------------------------------------------------------------------------------------------------------------------------------------------------------------------------------------------------------------------------------------------------------------------------------------------------------------------------------------------------------------------------------------------------------------------------------------------------------------------------------------------------------------------------------------------------------------------------------------------------------------------------------------------------------------------------------------------------------------------------------------------------------------------------------------------------------------------------------------------------------------------------------------------------------------------------------------------
>AF072072_Otidea_alutacea_OSC_56798_ITS
--------------------------------------------CAATTCAACACTCTGCGTACCTTTCCTGTTGCTTCCGGAGCGGCTAACCCCCGACCATCGGTGGTCCCTTCCTGCGGAGGGTGAAACCATTTGCA-TTATCTTGCCATCAGTCTGAATTTTGTTAATAACAATTGTTAAAACTTTCAACAACGGATCTCTTGGTTCTCGCATCGATGAAGAACGCAGCGAAATGCGATAAGTAGTGTGAATTGCAGAATTCAGTGAATCATCGAATCTTTGAACGCACATTGCGCCTCCTGGCATTCCGGGAGGCATGCCTGTTCGAGCGTCAACCCACTCAAGCTCTTTGGCTTGGTTATGGAGGTTGAGCTACGTCCTTCGGTGACCTCACCTTCGAAATTCAGAGGCGGATCGTCCATTG-TTGCCCTGGCGTTATAAGTTTCTCTTTCGCTTGGA-TTACATGGTCATCTCGCCACA------------------------------------------------------------------TTGCCTCAGTAACTGCGAGTGAAGCGGCAAAAGCTCAAATTTGAAATCTGACGCTGGCGTTCGAATTGTAATTTGGAGGGGCATTTTCGGAGCTGGCGTCGTCCTAAGTTCCTTGGAACAGGACGTCACAGAGGGTGAGAATCCCGTGCCTGGATGGCTGTCCAGCTCCATGTGAGGTGTCTCCGACNAGTCGAGTTGTTTGGGAATGCAGCTCAAAATGGGTGGTAAATTTCATCTAAAGCTAAATACTGGCGAGAGACCGATAGCGCACAAGTAGAGTGATCGAAAGATGAAAAGCACTTTGAAAAGANAGTTAAAAAGTACGTGAAATTGTTGAAAGGGAAGCGCTTGAGACCAGACTCAACCTTCATCAGCCGTGCTTTTGTGCGGTGCACTTGCCGGGGGTTGGGCCAGCATCCGTTTTGACGGTGGGATAAANGTTCNAAGAATGTGGCTCCCCNATTTCGGGGAATGTTATANCCT-GANCCCAATGCC-CCTGTTNGGAAGGACCTCCCCCTANGATGCTNGCGCCATNGTCT--------------------------------------------------------------------------------------------------------------------------------------------------------------------------------------------------------------------------------------------------------------------------------------------------------------------------------------------------------------------------------------------------------------------------------------------------------------------------------------------------------------------------------------------------------------------------------------------------------------------------------------------------------------------------------------------------------------------------------------------------------------------------------------------------------------------------------------------------------------------------------------------------------------------------------------------------------------------------------------------------------------------------------------------------------------------------------------------------------------------------------------------------------------------------------------------------------------------------------------------------------------------------------------------------------------------------------------------------------------------------------------------------------------------------------------------------------------------------------------------------------------------------------------------------------------------------------------------------------------------------------------------------------------------------------------------------------------------------------------------------------------------------------------------------------------------------------------------------------------------------------------------------------------------------------------------------------------------------------------------------------------------------------------------------------------------------------------------------------------------------------------------------------------------------------------------------------------------------------------------------------------------------------------------------------------------------------------------------------------------------------------------------------------------------------------------------------------------------------------------------------------------------------------------------------------------------------------------------------------------------------------------------------------------------------------------------------------------------------------------------------------------------------------------------------------------------------------------------------------------------------------------------------------------------------------------------------------------------------------------------------------------------------------------------------------------------------------------------------------------------------------------------------------------------------------------------------------------------------------------------------------------------------------------------------------------------------------------------------------------------------------------------------------------------------------------
>AF072071_Otidea_alutacea_OSC_56777_ITS
--------------------------------------------CAATTCAACACTCTGCGTACCTTTCCTGTTGCTTCCGGAGCGGCTAACCCCCGACCATCGGTGGTCCCTTCCTGCGGAGGGTGAAACCATTTGCA-TTATCTTGCCATCAGTCTGAATTTTGTTAATAACAATTGTTAAAACTTTCAACAACGGATCTCTTGGTTCTCGCATCGATGAAGAACGCAGCGAAATGCGATAAGTAGTGTGAATTGCAGAATTCAGTGAATCATCGAATCTTTGAACGCACATTGCGCCTCCTGGCATTCCGGGAGGCATGCCTGTTCGAGCGTCAACCCACTCAAGCTCTTTGGCTTGGTTATGGAGGTTGAGCTACGTCCTTCGGTGACCTCACCTTCGAAATTCAGAGGCGGATCGTCCATTG-TTGCCCTGGCGTTATAAGTTTCTCTTTCGCTTGGA-TTACATGGTCATCTCGCCACA------------------------------------------------------------------TTGCCTCAGTAACTGCGAGTGAAGCGGCAAAAGCTCAAATTTGAAATCTGACGCTGGCGTTCNAATTGTAATTTGGANGGGCATTTTCGGAGCTGGCGTCGTCCTAAGTTCCTTGGAACAGGACGTCACAGAGGGTGAGAATCCCGTGCCTGGATGGCTGTCCAGCTCCATGTGAGGTGTCTCCGACNAGTCNAGTTGTTTGGGAATGCAGCTCAAAATGGGTGGTAAATTTCATCTAAAGCTAAATACTGGCGAGAGACCGATAGCGCACAAGTAGAGTGATCGAAAGATGAAAAGCACTTTGAAAAGAGAGTTAAAAAGTACGTGAAATTGTTGAAAGGGAAGCGCTTGAGACCAGACTCAACCTTCATCAGCCGTGCTTTTGTGCGGTGCACTTGCCGGGGGTTGGGCCAGCATCGGTTTTGACGGTGGGATAAA-GTTCGAGGAATGTGGCTCCCCGATTTCGGGGAGTGTTATAGCCCTGAGCGCAATGCCACCTGTTGGGAAGGACC-TCCGCTAGGATGCTGGCGCAATGGTCT--------------------------------------------------------------------------------------------------------------------------------------------------------------------------------------------------------------------------------------------------------------------------------------------------------------------------------------------------------------------------------------------------------------------------------------------------------------------------------------------------------------------------------------------------------------------------------------------------------------------------------------------------------------------------------------------------------------------------------------------------------------------------------------------------------------------------------------------------------------------------------------------------------------------------------------------------------------------------------------------------------------------------------------------------------------------------------------------------------------------------------------------------------------------------------------------------------------------------------------------------------------------------------------------------------------------------------------------------------------------------------------------------------------------------------------------------------------------------------------------------------------------------------------------------------------------------------------------------------------------------------------------------------------------------------------------------------------------------------------------------------------------------------------------------------------------------------------------------------------------------------------------------------------------------------------------------------------------------------------------------------------------------------------------------------------------------------------------------------------------------------------------------------------------------------------------------------------------------------------------------------------------------------------------------------------------------------------------------------------------------------------------------------------------------------------------------------------------------------------------------------------------------------------------------------------------------------------------------------------------------------------------------------------------------------------------------------------------------------------------------------------------------------------------------------------------------------------------------------------------------------------------------------------------------------------------------------------------------------------------------------------------------------------------------------------------------------------------------------------------------------------------------------------------------------------------------------------------------------------------------------------------------------------------------------------------------------------------------------------------------------------------------------------------------------------------
>MN495935_Otidea_alutacea_FLAS_F59409_ITS
-------------------CATTATCAGTGCCTTTACGCGTACACAATTCAACACTCTGCGTACCTTTCCTGTTGCTTCCGGAGCGGCTAACCCCCGACCATCGGTGGTCCCTTCCTGCGGATGGTGAAACCACTTGCA-TTATCTTGCCATCAGTCTGAATTTTGTTAATAACAATTGTTAAAACTTTCAACAACGGATCTCTTGGTTCTCGCATCGATGAAGAACGCAGCGAAATGCGATAAGTAGTGTGAATTGCAGAATTCAGTGAATCATCGAATCTTTGAACGCACATTGCGCCTCCTGGCATTCCGGGAGGCATGCCTGTTCGAGCGTCAACCCACTCAAGCTCTTTGGCTTGGTTATGGGGGTCGAGGTACGTCCTTTGGCGACCTCACCCTCGAAATTCAGAGGCGGATTGCCCATTG-TTGCCCTGGCGTTATAAGTTGCTCTTTCGCTTGGA-TTTCATGGTCGTCTTGCCACAAACCTTTTTTCTTTTAT--GTTGACCTCGGATCAGGTAGGGATACCCGCTGAACTTAAGCATATCA--GCCTCAGTAACTGCGAGTGAAGCGGCAAAAGCTCAAATTTGAAATCTGACGCTGGCGTTCGAATTGTAATTTGGAGGGGCATTTTCGGAGCTGGCGCCGTCCTAAGTTCCTTGGAACAGGACGTCACAGAGGGTGAGAATCCCGTGCCTGGATGGCTGTCCAGCTCCATGTGAGGTGTCTCCGACGAGTCGAGTTGTTTGGGAATGCAGCTCAAAATGGGTGGTAAATTTCATCTAAAGCTAAATACTGGCGAGAGACCGATAGCGCACAAGTAGAGTGATCGAAAGATGAAAAGCACTTTGAAAAGAGAGTTAAAAAGTACGTGAAATTGTTGAAAGGGAAGCGCTTGAGACCAGACTCAACCTTCATCAACTGTGCTTCTGTGCGGTGCACTTGCCGGGGGTTGGGCCAGCATCGGTTTTGACGGTGGGATAAAGGTTCGAGGAATGTGGCTCCCCGATTCCGGGGAGTGTTATAGCCCTGAGCGCAATGCCACCTGTTGGGAAGGACCTTCCGCTAGGATGCTGGCGCAATGGTCTTAAGCGGCCCGTCTTGAAACACGGACCAAGGAGTCTAACATCTATGCGAGTGTTCGGGTGGAAAACCCTTGCGCGTAATGAAAGTGAACGGAGGTGGGAAGGGGTGCACCATCGACCGATCCTGATGTCTTCGGAAGGATTTGAGTAGGAGCATAGCTGTTGGGACCCGAAAGATGGTGAACTATGCCTGAATAGGGTGAAGCCAGAGGAAACTCTGGTGGAGGCTCGCAGCGGTTCTGACGTGCAAATCGATCGTC---------------------------------------------------------------------------------------------------------------------------------------------------------------------------------------------------------------------------------------------------------------------------------------------------------------------------------------------------------------------------------------------------------------------------------------------------------------------------------------------------------------------------------------------------------------------------------------------------------------------------------------------------------------------------------------------------------------------------------------------------------------------------------------------------------------------------------------------------------------------------------------------------------------------------------------------------------------------------------------------------------------------------------------------------------------------------------------------------------------------------------------------------------------------------------------------------------------------------------------------------------------------------------------------------------------------------------------------------------------------------------------------------------------------------------------------------------------------------------------------------------------------------------------------------------------------------------------------------------------------------------------------------------------------------------------------------------------------------------------------------------------------------------------------------------------------------------------------------------------------------------------------------------------------------------------------------------------------------------------------------------------------------------------------------------------------------------------------------------------------------------------------------------------------------------------------------------------------------------------------------------------------------------------------------------------------------------------------------------------------------------------------------------------------------------------------------------------------------------------------------------------------------------------------------------------------------------------------------------------------------------------------------------------------------------------------------------------------------------------------------------------------------------------------------------------------------------------------------------------------------------------------------------------------------------------------------------------------------------------------------------------------------------------------------------------------------------------------------------------------------------------------------------------------------
>KM010077_Otidea_apophysata_SF257062_ITS
AGGTGACCTGCGGAAGGATCATTATCTGTGCCTTTATGCGTACACAATTCACCCCTCTGGGTATCATGCCTGTTGCTTCC----TGGGCGGCCACCGACCAGCGA--GACAGTTCCAGCGGGAGGCTAAACCATTTGCA-TTGTCTTGCCTTCAGTCTGAACTTTGT---TAACAATCGTTAAAACTTTCAACAACGGATCTCTTGGTTCTCGCATCGATGAAGAACGCAGCGAAATGCGATAAGTAGTGTGAATTGCAGAATTCAGTGAATCATCGAATCTTTGAACGCACATTGCGCCTCCTGGTATTCCGGGAGGCATGCCTGTTCGAGCGTCAAACCCCTCAAGCTCTTTTGCTTGGTTATGGAGGCTGAGCGGTGCCTTTTGGTCACCTCACCTTCGAAATCCAGAGGCAGGTTGCCCTGTG-TTGTCCTGGCGTGATAAGTAACCCTTTCGCTCGGATTTACAAGGTAATCTTGCCGCAAAACGTTAACCATCTATATGTTGACCTCGGATCAGGTAGGGATACCCGCTGAACTTAAGCATATCATTGCCTCAGTAACTGCGAGTGAAGCGGCAAAAGCTCAAATTTGAAATCTGACGTTGACGTTCGAGTTGTAATTTGGAGGGGCACTTTCGGAGCTGGCGCCGTTCTAAGTTCCTTGGAACAGGACGTCGTAGAGGGTGAGAATCCCGTGCCTGAATGGCTGGCCAGTTCCATGTGAGGTGTCTCCGACGAGTCGAGTTGTTTGGGAATGCAGCTCAAAATGGGTGGTAAATTTCATCTAAAGCTAAATACTGGCGAGAGACCGATAGCGCACAAGTAGAGTGATCGAAAGATGAAAAGCACTTTGAAAAGAGAGTTAAA-AGTACGTGAAATTGTTGGAAGGGAAGCGCTTGGGGCCAGAGCTAACCTATATCTCCCGTGCTTTGGTGCAGTTGAGTTGCT-CGGGTTAGGCCAGCATCGGTTTTGACGGTGGGATAAAGGCTCGAGGAATGTGGCTCCCCGATTACGGAGAGTGTTATAGCCTCGTGTGCAATGCCACCTGTTGGGAAGGAACTTCGGCGAGGATGTTGGATCAATGGCTTTAAGCGGCCCGTCTTGAAACACGGACCAAGGAGTCTAACATCTATGCGAGTGTTCGGGTGGAAAACCCTTGCGCGAAATGAAAGTGAACGGAGGTGGGAAGGGGTGCACCATCGACCGATCCTGATGTCTTCGGAAGGATTTGAGTAGGAGCATAGCTGTTGGGACCCGAAAGATGGTGAACTATGCCTGAATAGGGTGAAGCCAGAGGAAACTCTGGTGGAGGCTCGCAGCGGTTCTGACGTGCAAATCGATCGTCAAATTTTATAGGGGTCTTATCTACAAGGTTTGCTCGATCCGTTACCTTTTTATAGAGC--CATCACTGATCTGCGATGTCTAGTGCGGTGGTATTGACAAGCGTACCATTGAGAAGTTCGAGAAGGAGGCTGCCGAACTCGGAAAGGGTTCCTTCAAGTACGCCTGGGTCTTGGACAAACTGAAGGCTGAGCGTGAGCGTGGTATCACTATCGATATCGCCCTCTGGAAGTTCGAGACCCCCAAGTACTTTGTCACCGTCATTGGTAAGCCCGGACTTTCTCGAATCGC-GCATCACCTTGCTAACAGTCCTCCGTTAGATGCTCCCGGTCACCGTGACTTCATCAAGAACATGATCACCGGTACCTCCCAGGCCGACTGCGCCATTCTCATCATCGCTGCCGGCACTGGCGAGTTCGAGGCCGGTATCTCCAAGGATGGTCAGACTCGTGAACACGCCTTGCTTGCCTACACCCTCGGTGTCAAGCAGCTCATCGTTGCCATCAATAAGATGGACACCACGAAGTGGTCTGAGGACCGTTACAAGGAAATCGTCAAGGAGGTCTCCAACTTCATCAAGAAGGTTGGGTTCAACCCCAAGACAGTTGCCTTTGTCCCCATCTCCGGTTTCAATGGTGACAACATGATCGATGCTTCTAGCAACTGCCCCTGGTACAAGGGTAAG-TTTAATCTACATCTACCCATGCAAGCAGTGCTGATACCTCTTCAGGATGGGAAAAGGAGACTAAGGAGGGTGGCAAGTCGTCCGGTAAGACTCTTCTTGAGGCTATCGACTCCATCGACCGCCCCGAGCGGCCTTCCAGCAAGCCCCTCCGTCTTCCCCTCCAGGATGTCTACAAGATCGGTGGTATTGGAACAGTGCCTGTCGGTCGTGTCGAAACGGGTACCATCAAGCCTGGTATGGTCGTCACGTTCGCCCCCGCTGGTGTGACCACCGAAGTCAAGTCCGTCGAAATGCACCACGAACAGCTTACTGAGGGTCTCCCCGGTGACAACGTTGGTTTCAATGTCAAGGTTAGTGACCAACCGCGGTGACGCTAGTTTTTGCGTAGGTGCTTATGCTTTGCAACAGAACGTTTCCGTGAAGGAAATCCGCCGAGGCAACGTTGCTGGTGACTCCAAGAACGACCCCCCCAAGGGTGCCGAGTCCTTCAATGCTCAGGTCATTTTGATGAACCATCCTGGTCAAGTCGGAAACGGATACGCCCCCGTCCTGGACTGTCACACCGCCCACATCGCCTGCAAGTTCGCTGAGCTGATCGAGAAGATCGATCGTCGTACCGGTAAATCTGTTGAGCAGTCCCCCAAGTTCATCAAGTCTGGCGATGCTGCCATCGTCAAGATGGTTCCTTCCAAGCCCATG-------------GCTTGCGGACTTGTCAAGAATTTGGCACTCATGTCTTACATCACTGTCGGCACGCCAGGTGAACCATTGATCAATTTCATGGCAGAGCAGAATATGGAATTCCTTGAGGAATATGAACCCCAACGATCCCCGAATGCTACCAAGATCTTCCTCAATGGTGTGTGGGTTGGTATTCACCGTGACCCTCTTCATCTCGTTCGTCTGGTACAGGAACTTCGGCGCAGTGGCTCCATTAGTCATGAAGTCAGTGTCATCCGAGATATAAGAGACAGAGAATTCAAGATCTTCACGGATGCTGGCAGAGTCTGCCGCCCACTGTTCGTCATAGATAACGACCCCACCCATGAGCGGCGAGGCCAGTTAGTCCTCACGAAGGACCACATTATGAGATTAGAAGACGACGCTTCTCTTCCACCGGAAGAGCGTTTTGGTTGGAAGGGATTGCTTGACTGTGGTGCGGTTGAGTACGTCGACGCAGAGGAAGAAGAAACGATCATGATCGTGATGACCCCAGAGGATCTCGAAATCTCCCGTCAAGTACAAGCAGGTTACGAGTTAGCAGAAGAAACCGACCCCAACAAGCGTGTCAAGACACCGATCAACAAAAACATGAACCAGTACACCCACTGTGAAATTCACCCTAGCATGATACTTGGGATCTGCGCCAGCATCATTCCATTCCCTGATCACAATCAGGTACAGTCACCAGGAAATTGACATTTAGCTGACT------------------------------------------------------------------------------------------------------------------------------------------------------------------------------------------------------------------------------------------------------------------------------------------------------------------------------------------------------------------------------------------------------------------------------------------------------------------------------------------------------------------------------------------------------------------------------------------------------------------------------------------------------------------------------------------------------------------------------------------------------------------------------------------------------------------------------------------------------------------------------------------------------------------------------------------------------------
>KU987008_Otidea_bicolor_HMAS_188415_ITS
AGGTGACCTGCGGAAGGATCATTATCTGTAT-----------TACAATTCTGCCCTCTGCGTACCTTTCCCGTTGCTTCCGGTATGGAGCGGCCCCGACCAGCTGTGGCCGGTGCCCATGAATGGACAAACCATTTGTATTTATTTTGCCCTCTGTCTGAACCATGTTAATAACAATCGTTAAAACTTTCAACAACGGATCTCTTGGTTCTCGCATCGATGAAGAACGCAGCGAAATGCGATAAGTAGTGTGAATTGCAGAATTCAGTGAATCATCGAATCTTTGAACGCACATTGCGCCTTCTGGTATTCCGGGAGGCATGCCTGCTCGAGCGTCAAATGTTTCAAGCTCTTTTGCTTGGTTTTGAAGGTTGAGTGTTG----------CATTCACCCTTGAAATTTACCGGCGGACTGCTTCGTGTTCCTTTCGGCGTTATAGGTAACTCTTTCGCTTGAACTCGTTGGCCTGTCCTGCCCTCACCCCCCAACTATTTTTTGGTTGACCT-CGGCTTGGTAGGGATACCCGCTGAACTTAAGCATATCATTGCCTTAGTAACTGCGAGTGAAGCGGCAAAAGCTCAAATTTGAAATCGGATGTTGACATTTGAATTGTAATTTGGAGGGATATCTTCGGAGCTGGCGCTGTCCTAAGTTCTTTGGAACCAGACATCATAGAGGGTGAGAATCCCGTGCCTGGGTGGCTGTCCAGTTTCATGTGAAGTGTCTCCGACGAGTCGAGTTGTTTGGGAATGCAGCTCAAAATGGGTGGTAAATTTCATCTAAAGCTAAATATTGGCGAGAGACCGATAGCGCACAAGTAGAGTGATCGAAAGATGAAAAGCACTTTGAAAAGAGAGTTAAACAGTACGTGAAATTGTTGAAAGGGAAGCGCTTGAGACTAGATTCGGCCGGCATCAGCTACGTTTCTACGTGGTGCACTTGCCGTCGGTTGAGCCAGCATCGATTTTGATGGCGGGATAAAGGTTTCAGGAATGTGGCTCCTCAATTTCGAGGAGTGTTATAGCCTGGAGCGCAATGCCGCCTGTCGGGAAGGACCTTTTGCTAGGATGCTGGCTAAAAGGTCTTAAGCGGCCCGTCTTGAAAC-CGGACCAAGGAGTCTAACATCTATGCGAGTGTTCGGGTGGAAAACCCTTGCGCGTAATGAAAGTGAACGGAGGTGGGAAGGGGTGCACCATCGACCGATCCTGATGTTTACGGAAGGATTTGAGTAGGAGCATAGCTGTTGGGACCCGAAAGATGGTGAACTATGCCTGAATAGGGTGAAGCCAGAGGAAACCTTGGTGGAAGCTCGCAGCGGTTCTGACGTGCAAATCGATCG-----------------------------------------------------------------------------------------------------------------------------------------------------------------------------------------------------------------------------------------------------------------------------------------------------------------------------------------------------------------------------------------------------------------------------------------------------------------------------------------------------------------------------------------------------------------------------------------------------------------------------------------------------------------------------------------------------------------------------------------------------------------------------------------------------------------------------------------------------------------------------------------------------------------------------------------------------------------------------------------------------------------------------------------------------------------------------------------------------------------------------------------------------------------------------------------------------------------------------------------------------------------------------------------------------------------------------------------------------------------------------------------------------------------------------------------------------------------------------------------------------------------------------------------------------------------------------------------------------------------------------------------------------------------------------------------------------------------------------------------------------------------------------------------------------------------------------------------------------------------------------------------------------------------------------------------------------------------------------------------------------------------------------------------------------------------------------------------------------------------------------------------------------------------------------------------------------------------------------------------------------------------------------------------------------------------------------------------------------------------------------------------------------------------------------------------------------------------------------------------------------------------------------------------------------------------------------------------------------------------------------------------------------------------------------------------------------------------------------------------------------------------------------------------------------------------------------------------------------------------------------------------------------------------------------------------------------------------------------------------------------------------------------------------------------------------------------------------------------------------------------------------------------------------------------
>KM010023_Otidea_borealis_S_F242694_ITS
AGGTGACCTGCGGAAGGATCATTATATGTACCTTCATTGAGATACAGTTCAACACCCTGTGTACCCTTCCTGTTGCTTCCTTGGTGACTTG-------CTAGCTGAGGTTGGCTTCCGTGAAAGATAAAACTATTTGTATTTGTCTTGCCTTCTGTCTGAATCATGTTTATAACAAATGTTAAAACTTTCAACAACGGATCTCTTGGTTCTCGCATCGATGAAGAACGCAGCGAAATGCGATAAGTAGTGTGAATTGCAGAATTCAGTGAATCATCGAATCTTTGAACGCACATTGCGCCTCCTGGTATTCCGGGAGGCATGCCTGTCCGCGCAC--GCTCATTCAGGGTGCT----TTGGTACTGAAGATCGAATGTTGCTCATATGTTTGTTCGTCTTTAAAATTTACAGGCGGGCGACTTCAAGTCCTTTTCAGCGTTGTAAGTAACTCTTTCGCTAGGACCTGGTGGTTTGTCCAGCCTTGACCTCC-AATTACCCAGTGGATGGTCGCGGATCAGGTAGGGATACCCGCTGAACTTAAGCATATCATTGCCTTAGTAACTGCGAGTGAAGCGGCAAAAGCTCAAATTTGAAATCTGACGTTGACGTCCGAGTTGTAATTTGGAGGGATATCTTCGGAGCTGACGTCGTCCTAAGTTCTTTGGAACCAGACATCATAGAGGGTGAAAATCCCGTGCCTGGATGGCTGTTCTGCTCCATGTGAAGTGTCTCCGACGAGTCGAGTTGTTTGGGAATGCAGCTCAAAATGGGTGGTAAATTTCATCTAAAGCTAAATATTGGCGAGAGACCGATAGCGCACAAGTAGAGTGATCGAAAGATGAAAAGCACTTTGAAAAGAGAGTTAAATAGTACGTGAAATTGTTGAAAGGGAAGCGCTTGGGATCATACACAACCGACATCAGCCACGTTTTTACTTGGTGCACTCACCGTCGGTTGAGCCAGCATGAGTTCTGATGACGGGAAAAAGGTTTCAGGAATGTGGCTCCCCAATTATCGGGAGTGTTAAAGCCTGGAGCGTCATACCGCCAGTCGGAAAGGTCAGAATGCAAGGATGCTGGCTTAATGGTCTTAAGCGGCCCGTCTTGAAACACGGACCAAGGAGTCTAACATCTATGCAAGTGTTCGGGTGGAAAACCCTTACGCGTAATGAAAGTGATTCTAGGTGAGCATCGCAACATCATCGACCGATCCTGATGTTTACGGAAGGATTTGAGTACGAGCATAGCTGTTGGGACCCGAAAGATGGTGAACTATGCCTGAATAGGGTGAAGCCAGAGGAAACCTTGGTGGAAGCTCGCAGCGGTTCTGACGTGCAAATCGATCGTCAAATTTTATAGGGG------------GGTTTGTCTGGTTTGTTACCTTTTTATCGGACCACATTACTAATCTGTGTTGTCTAGTGCGGTGGTATCGATAAGCGTACCATTGAAAAGTTCGAGAAAGAGGCCGCCGAACTCGGAAAGGGTTCCTTCAAATACGCCTGGGTCCTGGACAAGCTGAAGGCTGAGCGTGAGCGTGGCATCACTATCGATATTGCCCTCTGGAAGTTCGAGACTCCTAAATACTATGTCACTGTCATCGGTAAGTCTGGTCTTTCTTGAATCGTCCAATCACCTCGCTGACAAGTCTTTCGAAGATGCCCCCGGTCACCGTGACTTCATCAAGAACATGATCACTGGTACCTCCCAGGCCGACTGCGCTATTCTCATCATCGCTGCTGGCACTGGTGAGTTTGAGGCCGGTATTTCCAAGGACGGTCAGACTCGTGAGCACGCTTTGCTTGCGTACACCCTCGGTGTCAAGCAGCTCATCGTTGCTATCAACAAGATGGACACCACCAAGTGGTCTGAGGACCGTTACAAGGAAATCGTCAAGGAGGTTTCCAACTTCATCAAGAAGGTCGGATTCAACCCCAAGACTGTTGCCTTCGTCCCCATCTCCGGTTTCAATGGTGACAACATGATCGAGTCCTCCAGCAACTGCCCCTGGTACAAGGGTAAGTTTTAAATTACATCTGTGTGCGCAAACAATGCTAATACATCTTCAGGATGGGATAAGGAGACCAAGGAGGGTGGCAAGTCATCTGGTAAGACTCTTCTGGAAGCTATCGATTCGATCGACCGCCCCGAGCGGCCTTCCAGCAAGCCCCTTCGTCTTCCCCTCCAAGATGTCTACAAGATCGGTGGTATTGGAACAGTGCCTGTCGGTCGTGTTGAGACGGGTACCATCAAGCCCGGTATGGTCGTCACGTTCGCCCCTGCTGGTGTGACCACCGAAGTCAAGTCTGTTGAGATGCACCACGAGCAGCTTACTGAGGGTCAACCCGGTGACAATGTTGGTTTCAACGTGAAGGTTAGTGAGCAACTGCAGTGATACCAGTTTCTGTACCGGTGCTAATACTTCGAAATAGAACGTTTCCGTTAAGGAAATTCGTCGTGGTAATGTTGCTGGTGACTCCAAGAACGACCCCCCCAAGGGCGCTGAGTCCTTCAACGCTCAGGTTATCTTGATGAACCACCCTGGTCAGGTCGGAAACGGATACGCACCCGTTCTGGACTGCCACACCGCCCACATTGCTTGCAAGTTCGCTGAGTTGATCGAGAAGATCGACCGTCGTACTGGTAAATCCGTTGAGCAATCCCCCAAGTTCATCAAATCTGGTGATGCTGCCATCGT---------------------------------------------GACTTGTCAAGAACCTGGCACTCATGTCTTACATTACCGTCGGCACACCTGGTGAGCCGTTGATCAATTTCATGGCAGAGCAGAATATGGAATTCCTTGAGGAATACGAACCCCAACGATCTCCGAATGCTACCAAGATTTTCCTCAACGGTGTGTGGGTCGGCATTCACCGTGATCCTCTTCATCTCGTTCGTCTGGTACAGGAACTTCGGCGTAGCGGTTCCATCAGTCATGAAGTCAGTGTCATCCGAGATATAAGAGACCGAGAATTCAAGATCTTCACGGATGCTGGCAGGGTCTGCCGTCCACTGTTCGTCATAGATAACGACCCCACTCATGAGCGGCGAGGCCAGTTAGTTCTCACGAAAGACCACATCATGAGATTGGAAGACGACGCCGCACTTCTTCCGGAAGAGCGCTTTGGGTGGAAGGGCTTGCTCGACTGCGGTGCGGTTGAGTACGTCGATGCGGAGGAGGAAGAAACGATCATGATCGTGATGACTCCAGAAGATCTCGAAATCTCCCGTCAAGTACAAGCTGGATACGAGCTGGCAGAAGAAACCGATCCCAACAAGCGTGTCAAGACGCCGATCAACAAGAACATGAACCAGTACACTCATTGTGAAATTCACCCTAGCATGATACTCGGGATCTGCGCCAGCATCATTCCATTCCCTGATCACAATCAAGTACAGTTACCC-AGAATTTGATTTTAGCTGACTGGAAGCCAAGTCTCCTCGTAACACCTATCAGTCTGCCATGGGAAACCACTTGCAACGACTCGCTCCATGGAGTATCTCAAGTTTCGTGAGCTCCCAGCTGGCCAGAACGCCATTGTCGGCATAATGTGCTACAGCGGATATAATCAAGAAGATTCAGTTATCATGAATCAAAGTAGTATCGATCGAGGATTGTTCCGCAGTCTTTTCTATCGATCCTACATGGACCAGGAGAAGCGTATCGGAATGCAGACAGTCGAAGGATTCGAAAAGCCTTCGAGGCAAAACACACTGAAGTTGAAACATGGAACATACGACAAACTTGATGATGACGGGCTCGTGGCTCCCGGCGTCCGTGTCTCTGGAGAGGACATCATCATCGGCAAGACCGCGCCAATTTCACCGGATGCCGAGGAGATGGGCCAGAGACAGAAATATCACACCAAGCGGGATGTGTCGACACCCTTACGGAGCACCGAGAACGGTATTGTCGATCAAGTTATGCTCACCACGAACGCGGATGGGTTGAAGTTCGTGAAAGTCCGGATGAGGACGACCAAGATACCGCAGATTGGGGACAAGTTTGCTTCCCGCCACGGACAAAAGGTGATGGCGGTTGAGGTTGCTGTTTTCGAATACTGACAGCTAGGGCACAATCGGAATTACGTATCGAGCGGAAGACATGCCCTTCACCAGCGAAGGGATTGTTCCTGACATCATAATCAACCCGCACGCCATTCCCTCTCGCATGACAATCGCTCATTTGATCGAATGTCAACTTAGTAAGGTTGCATCGCTGCGTGGTTTCGAAGGCGACGCAACGCCTTTCACCGATGTGACGGTGGACTCGGTGTCGAGCCTGTTACGCCAGAGCGGGTATCAGTCACGAGGCTTCGAGGTGATGTACAACGGCCATACAGGACGAAA
>KM010026_Otidea_brunneoparva_KH_08_107_ITS
AGGTGACCTGCGGAAGGATCATTACCTGTACCTTCTTTGCAATACAATTCCACTCTCCGTGTACCTTTCCTGTTGCTTCCGTCACGGGCTGGCCTTAACTAGTTGTGGCCAGCCCCCGCGTAA----AAACCATTTGAATTTTTGTTGGCTTTTGTCTGAATTAT----ATAACAATTGTTAAAACTTTCAACAACGGATCTCTTGGTTCTTGCATCGATGAAGAACGCAGCGAAATGCGATAAGTAGTGTGAATTGCAGAATTCAGTGAATCATCGAATCTTTGAACGCACATTGCGCCTTCTGGTATTCCGGGAGGCATGCCTGTCTGAGCGTCTCCCCGCTCAAGCTCTTTTGCTTGGTTGTGGAGGTTGAGCGTTGTCTACGTGCTCGTTCACCTTTGAAATTCATCGGCGTACTTCTCCGTGTTCCAATTAGCGTAATAGGTAACTCTTTCGCTTGGACTCGTGAAGCTGTCCCGTCGTAATACCCCCATTACTTTT---------------------------------------------------GCCTTAGTAACTGCGAGTGAAGCGGCAAAAGCTCAAATTTGAAATCTGGCCAGACTGCCTGAGTTGTAATTTGGAGGGATATTTTGGTTGTCGACGTCATCCTAAGTTCTTTGGAACTGGACATCATAGAGGGTGAGAATCCCGTAAT-GGATGGGCGTTACATTCCG-ATAGAATATCTCCGACGAGTCGAGTTGTTTGGGAATGCAGCTCAAAATGGGTGGTAAATTTCATCTAAAGCTAAATATTGGCGAGAGACCGATAGCGCACAAGTAGAGTGATCGAAAGATGAAAAGCACTTTGAAAAGAGAGTTAAATAGTACGTGAAATTGTTGAAAGGGAAGCGCTTGAGACTAGATTCAGCCGACTTCAGCCATGCATTAGCATGGTGTATGTGCCGTTGGTTGAGCCAGCATCGGTTCTGATGGCGGGATAAAGGTTTGAGGAATGTGGCTCCACAATTATGGGGAGTGTTATAGCCTCGAGCGCAATGCCGCCTATCGGGAAGGACCTTATGCTAGGATGCTGGCTAAAAGGTCTTAAGCGGCCCGTCTTGAAACACGGACCAAGGAGTCTAACATCTATGCGAGTGTTCGGGTGGAAAACCCTTGCGCGTAATGAAAGTGAACGGAGGTGGGAAGGGGTGCACCATCGACCGATCCTGATGTTTTCGGAAGGATTTGAGTAGGAGCATAGCTGTTGGGACCCGAAAGATGGTGAACTATGCCTGAATAGGGTGAAGCCAGAGGAAACTCTGGTGGAGGCTCGCAGCGGTTCTGACGTGCAAATCGATCGTCAAATTTTATAGGGGTCTCATCTACAAGGTTTGTCTGGTTCGTT-ACCTTTTATCGAGCTACATTACTAAACTGTGATGTCTAGTGCGGTGGTATCGATAAGCGTACCATTGAGAAGTTCGAGAAGGAGGCTGCCGAACTCGGAAAGGGCTCCTTCAAATATGCTTGGGTCCTGGACAAGCTGAAGGCTGAGCGTGAACGTGGTATCACCATCGATATTGCCCTCTGGAAGTTCGAGACTCCCAAGTACTATGTCACCGTCATCGGTAAGCTTGGTCTTTCTTGAATTGTCCAATCGCCTCGCTGACAGTCTTTTCTAAGATGCTCCCGGTCACCGTGACTTCATCAAGAACATGATCACTGGTACATCCCAGGCCGACTGCGCTATTCTCATCATTGCTGCCGGTACTGGTGAGTTTGAGGCCGGTATCTCCAAGGATGGTCAGACTCGTGAGCACGCTTTGCTTGCATACACCCTCGGTGTCAAGCAGCTCATCGTTGCCATCAACAAGATGGACACCACCAAGTGGTCTGAGGACCGTTTCAAGGAAATCGTCAAGGAGGTTTCCAACTTCATCAAGAAGGTCGGCTTCAACCCCAAGACTGTTGCCTTCGTCCCCATCTCCGGGTTCAACGGTGACAACATGATCGAGTCCTCCAGCAACTGCCCTTGGTACAAGGGTAAGTTTTAAACTACATCTATGTGCGCAAGCAGTGCTAATACTTCTTCAGGATGGGACAAGGAGACCAAGGAGGGAGGCAAGTCGTCTGGTAAGACTCTTCTCGAAGCTATCGATTCGATTGACCGCCCCGAGCGGCCTNNNNNNNNNNNNNNNNNNNNNNNNNNNNNNNNNNNNNNNNNNNNNNNNNNNNNNNNNNCAGTGCCTGTCGGTCGTGTTGAGACGGGTACCATCAAGCCCGGTATGGTCGTCACGTTCGCCCCCGCTGGTGTGACCACCGAAGTCAAGTCTGTTGAAATGCACCATGAACAGCTTACTGAGGGTCTCCCTGGTGACAATGTTGGTTTCAACGTCAAGGTTAGTGATCAACTGCAGTGATGATAGTTTCTGCGCCTGTGCTAATACTCCGCAATAGAACGTTTCTGTTAAGGAAATTCGTCGTGGTAATGTTGCTGGTGACTCGAAGAACGACCCCCCCAAGGGTGCCGAGTCCTTCAACGCTCAGGTTATCTTGATGAACCACCCTGGCCAGGTCGGAAACGGATACGCACCCGTCCTGGACTGCCACACTGCCCACATTGCTTGCAAGTTCGCTGAGTTGATCGAGAAGATCGACCGTCGGACTGGTAAATCCGTTGAGCAATCCCCCAAGTTCATCAAGTCTGGTGATGCTGCCATCGTCAAAATGGTTCCTTCCAAGCCCATGTGTGTTGAGGCTT-------------------ATCTGGCACTCATGTCTTACATCACCGTCGGCACACCTGGTGAACCATTGATTAATTTCATGGCAGAGCAGAATATGGAATTCCTTGAGGAATACGAACCCCAACGATCCCCGAATGCTACCAAGATTTTCCTCAATGGTGTGTGGGTCGGTATTCATCGTGATCCTCTTCATCTTGTTCGTCTGGTACAGGAACTTCGGCGCAGCGGTTCCATCAGTCATGAAGTCAGTGTCATCCGAGATATAAGAGACAGAGAATTCAAGATCTTCACGGATGCTGGCAGGGTCTGCCGTCCACTGTTCGTCATAGATAACGACCCCACTCATGAGCGGCGAGGCCAGTTAGTTCTCACGAAGGACCACATCATGAGATTGGAAGACGACGCTACACTTCTTCCGGAAGAACGCTTTGGATGGAAGGGCTTGCTTGACTGTGGTGCGGTTGAGTACGTCGATGCAGAGGAGGAAGAAACGATCATGATTGTGATGACTCCAGAGGATCTCGAAATCTCCCGTCAGGTACAAGCTGGATACGAGCTGGCAGAAGAAACCGATCTCAACAAGCGTGTCAAGACGCCGATCAACAAGAACATGAACCAGTACACTCATTGCGAAATTCACCCTAGCATGATACTCGGGATCTGTGCCAGTATCATTCCATTCCCCGATCACAATCAGGTACAGTCACCCGGGGGTTGACTTTTANNNNNNNNNNNNNNN-NNNNNNNNNNNNNNNNNNNNNNNNNNNNNNNNNAAACCACTTGCAACAACTCGCTCCATGGAGTACCTCAAGTTTCGTGAACTTCCGGCTGGCCAGAACGCAATTGTTGGCATAATGTGCTACAGCGGATATAATCAAGAAGATTCAGTTATCATGAATCAAAGTAGTATCGATCGAGGACTGTTCCGCAGTCTTTTCTATCGGTCCTACATGGACCAAGAGAAGCGTATCGGAATGCAGACGGTCGAAGGGTTCGAAAAGCCTTCAAGGCAGAACACACTGAAGTTGAAGCATGGAACCTACGACAAACTGGATGAGGACGGTCTCGTGGCTCCCGGCGTCCGTGTCTCTGGAGAGGACATCATCATTGGCAAGACCGCGCCAATTTCACCGGATGCCGAGGAGATGGGCCAGAGACAGAAATATCACACCAAGCGGGATGTGTCGACACCTTTACGGAGCACCGAGAACGGTATTGTTGATCAAGTTATGCTTACTACGAATGCGGACGGCTTGAAGTTCGTGAAAGTCCGGATGAGGACGACCAAGATACCACAGATTGGGGACAAGTTTGCTTCACGCCACGGACAAAAGGTGACGGTGGTTGAGGTTGCTGTTCCCGAATGCTGACAGCTAGGGCACAATCGGAATTACCTATCGAGCGGAAGACATGCCCTTCACCAGCGAAGGAATTGTTCCTGACATCATAATTAACCCTCACGCTATTCCCTCTCGTATGACGATTGCTCATTTGATCGAATGCCAACTTAGTAAGGTTGCGTCGCTTCGTGGCTTCGAAGGGGACGCAACGCCTTTCACTGATGTGACGGTTGACTCAGTATCGAGCCTGTTACGCCAGAGCGGGTATCAGTCGCGAGGCTTCGAAGTGATGTACAACGGCCATACAGGACGAAA
>KM010025_Otidea_brunneoparva_S_F257086_ITS
--------TGCGGAAGGATCATTACCTGTACCTTCTTTGCAATACAATTCCACTCCCCGTGTACCTTTCCTGTTGCTTCCGTCACGGGCTGGCCTTAACCAGTTGTGGCCAGCCCCCGCGTAA----AAACCATTTGAATTTTTGTTGGCTTTTGTCTGAATTATATAAATAACAATTGTTAAAACTTTCAACAACGGATCTCTTGGTTCTCGCATCGATGAAGAACGCAGCGAAATGCGATAAGTAGTGTGAATTGCAGAATTCAGTGAATCATCGAATCTTTGAACGCACATTGCGCCTTCTGGTATTCCGGGAGGCATGCCTGTCTGAGCGTCTCCCCGCTCAAGCTCTTTTGCTTGGTTGTGGAGGTTGAGCGTTGTCTGCGTGCTCGTTCACCTTTGAAATTCATCGGCGTACTCCTCCGTGTTCCAATTAGCGTAATAGGTAACTCTTTCGCTTGGACTCGTGAAGCTGTCCCGTCGTAATACCCCCATTACATTTTGGAC--------------------------------------------TTGCCTTAGTAACTGCGAGTGAAGCGGCAAAAGCTCAAATTTGAAATCTGGCCTGACTGCCTGAGTTGTAATTTGGAGGGATATTTTGGTTGTCGACGTCATCCTAAGTTCTTTGGAACTGGACATCATAGAGGGTGAGAATCCCGTAAT-GGATGGGCGTTACATTCCG-ATAGAATATCTCCGACGAGTCGAGTTGTTTGGGAATGCAGCTCAAAATGGGTGGTAAATTTCATCTAAAGCTAAATATTGGCGAGAGACCGATAGCGCACAAGTAGAGTGATCGAAAGATGAAAAGCACTTTGAAAAGAGAGTTAAATAGTACGTGAAATTGTTGAAAGGGAAGCGCTTGAGACTAGATTCAGCCGACTTCAGCCATGCATTAGCATGGTGTACGTGCCGTTGGTTGAGCCAGCATCGGTTCTGATGGCGGGATAAAGGTTTGAGGAATGTGGCTCCACAATTATGGGGAGTGTTATAGCCTCGAGCGCAATGCCGCCTATCGGGAAGGACCTTATGCTAGGATGCTGGCTAAAAGGTCTTAAGCGGCCCGTCTTGAAACACGGACCAAGGAGTCTAACATCTATGCGAGTGTTCGGGTGGAAAACCCTTGCGCGTAATGAAAGTGAACGGAGGTGGGAAGGGGTGCACCATCGACCGATCCTGATGTTTTCGGAAGGATTTGAGTAGGAGCATAGCTGTTGGGACCCGAAAGATGGTGAACTATGCCTGAATAGGGTGAAGCCAGAGGAAACTCTGGTGGAGGCTCGCAGCGGTTCTGACGTGCAAATCGATCGTCAAATTTTATA----TCTCATCTACAAGGTTTGTCTGGTTCGCT-ACCTGTTATCGAGCTACATTACTAATCTGTGATGTCTAGTGCGGTGGTATCGATAAGCGTACCATTGAGAAGTTCGAGAAGGAGGCTGCCGAACTCGGAAAGGGTTCCTTCAAATACGCCTGGGTCCTGGACAAGCTGAAGGCTGAGCGTGAACGTGGTATCACCATCGATATTGCCCTCTGGAAGTTCGAGACTCCCAAGTACTATGTCACCGTCATCGGTAAGCTTGGTCTTTCTTGAATTGTCCAATCGCCTCGCTGACAGTCTTTTCTAAGATGCTCCCGGTCACCGTGACTTCATCAAGAACATGATCACTGGTACATCCCAGGCCGACTGCGCTATTCTCATCATTGCTGCCGGTACTGGTGAGTTTGAGGCCGGTATCTCCAAGGATGGTCAGACTCGTGAGCACGCTTTGCTTGCATACACCCTCGGTGTCAAGCAGCTCATCGTTGCCATCAACAAGATGGACACTACCAAGTGGTCTGAGGACCGTTTCAAGGAAATCGTCAAGGAGGTTTCCAACTTCATCAAGAAGGTCGGCTTCAACCCCAAGACTGTTGCCTTCGTCCCCATCTCCGGGTTCAACGGTGACAACATGATCGAGTCCTCCAGCAACTGCCCTTGGTACAAGGGTAAGTTTTAAACTACATTTATGTGCGCAAGCAGTGCTAATACTTCTTCAGGATGGGACAAGGAGACCAAGGAGGGAGGCAAGTCGTCTGGTAAGACTCTTCTCGAAGCTATCGATTCGATTGACCGCCCCGAGCGGCCTTCCAGCAAGCCCCTCCGTCTCCCTCTCCAGGATGTCTACAAGATTGGTGGTATTGGAACAGTGCCTGTCGGTCGTGTTGAGACGGGTACCATCAAGCCCGGTATGGTCGTCACGTTCGCCCCCGCTGGTGTGACCACCGAAGTCAAGTCTGTTGAAATGCACCATGAACAGCTTACTGAGGGTCTCCCTGGTGACAATGTTGGTTTCAACGTCAAGGTTAGTGATCAACTGCAGTGATGATAGTTTCTGCGCCGGTGCTAATACTCCGCAATAGAACGTTTCTGTTAAGGAAATTCGTCGTGGTAATGTTGCTGGTGACTCGAAGAACGACCCCCCCAAGGGTGCCGAGTCCTTCAACGCCCAGGTTATCTTGATGAACCACCCTGGCCAGGTCGGAAACGGATATGCACCCGTTCTGGACTGCCACACTGCCCACATTGCTTGCAAGTTCGCTGAGTTGATCGAGAAGATCGACCGTCGGACTGGTAAATCCGTTGAGCAATCCCCCAAGTTCATCAAGTCTGGTGATGCTGCCATCGTCAAAATGGTTCCTTCCAAGCCCATGTGTGTTGAGGCTTGCTTGCGGACTTGTCAAGAATCTGGCACTCATGTCTTACATCACCGTCGGCACACCTGGTGAACCATTGATTAATTTCATGGCAGAGCAGAATATGGAATTCCTTGAGGAATACGAACCCCAACGATCCCCGAATGCTACCAAGATTTTCCTCAATGGTGTGTGGGTCGGTATTCATCGTGATCCTCTTCATCTTGTTCGTCTKGTACAGGAACTTCGGCGCAGCGGTTCCATCAGTCATGAAGTCAGTGTCATCCGAGATATAAGAGACAGAGAATTCAAGATCTTCACGGATGCTGGCAGGGTCTGCCGTCCACTGTTCGTCATAGATAACGACCCCACTCATGAGCGGCGAGGCCAGTTAGTTCTCACGAAGGACCACATCATGAGATTAGAAGACGACGCTACACTTCCTCCGGAAGAACGCTTTGGATGGAAGGGCTTGCTTGACTGTGGTGCGGTTGAGTACGTCGATGCAGAGGAGGAAGAAACGATCATGATTGTGATGACTCCAGAGGATCTCGAAATCTCCCGTCAGGTACAAGCTGGATACGAGCTGGCAGAAGAAACCGATCTCAACAAGCGTGTCAAGACGCCGATCAACAAGAACATGAACCAGTACACTCATTGCGAAATTCACCCTAGCATGATACTCGGGATCTGTGCCAGTATCATTCCATTCCCCGATCACAATCAGGTACAGTCACCCCGGGGTTGACTTTTANNNNNNNNNNNNNNN-NNNNNNNNNNNNNNNNNNNNNNNNNNNNNNNNNAAACCACTTGCAACAACTCGCTCCATGGAGTACCTCAAGTTTCGTGAACTTCCGGCTGGCCAGAACGCAATTGTCGGCATAATGTGCTACAGCGGATATAACCAAGAAGATTCAGTTATCATGAATCAAAGTAGTATCGATCGAGGACTGTTCCGCAGTCTTTTCTATCGGTCCTACATGGACCAAGAGAAGCGTATCGGAATGCAGACGGTCGAAGGGTTCGAAAAGCCTTCAAGGCAGAACACACTGAAGTTGAAGCATGGAACCTACGACAAACTGGATGAGGACGGTCTCGTGGCTCCCGGCGTCCGTGTCTCTGGAGAGGACATCATCATTGGCAAGACCGCGCCAATTGCACCGGATGCCGAGGAGATGGGCCAGAGACAGAAATATCACACCAAGCGGGATGTGTCGACACCTTTACGGAGCACCGAGAACGGTATTGTTGATCAAGTTATGCTCACTACGAATGCGGACGGCTTAAAGTTCGTGAAAGTCCGGATGAGGACGACCAAGATACCACAGATTGGGGACAAGTTCGCTTCACGCCACGGACAAAAGGTGACGGTGGTTGAGGTTGCTGTTCCCGAATGCTGACAGCTAGGGCACAATCGGAATTACCTATCGAGCGGAAGACATGCCCTTCACCAGCGAAGGAATTGTTCCTGACATCATAATTAACCCTCACGCTATTCCCTCTCGTATGACGATTGCTCATTTGATCGAATGCCAACTTAGTAAGGTTGCGTCGCTTCGTGGCTTCGAAGGGGACGCAACGCCTTTCACTGATGTGACGGTTGACTCAGTATCGAGCCTGTTACGCCAGAGCGGGTATCAGTCGCGAGGCTTCGAAGTGATGTACAACGGCCATACAGGACGAAA
>KM010029_Otidea_brunneoparva_KH_09_82_ITS
----GACCTGCGGAAGGATCATTACCTGTACCTTCTTTGCAATACAATTCCACTCTCCGTGTACCTTTCCTGTTGCTTCCGTCACGGGCTGGCCTTAACTAGTTGTGGCCAGCCCCCGCGTAA----AAACCATTTGAATTTTTGTTGGCTTTTGTCTGAATTATATAAATAACAATTGTTAAAACTTTCAACAACGGATCTCTTGGTTCTCGCATCGATGAAGAACGCAGCGAAATGCGATAAGTAGTGTGAATTGCAGAATTCAGTGAATCATCGAATCTTTGAACGCACATTGCGCCTTCTGGTATTCCGGGAGGCATGCCTGTCTGAGCGTCTCCCCGCTCAAGCTCTTTTGCTTGGTTGTGGAGGTTGAGCGTTGTCTGCGTGCTCGTTCACCTTTGAAATTCATCGGCGTACTTCTCCGTGTTCCAATTAGCGTAATAGGTAACTCTTTCGCTTGGACTCGTGAAGCTGTCCCGTCGTAATACCCCCATTACTTTTTGGACGACCTCAGATCAGGTAGGGATACCCGCTGAACTTAAGCATATCATTGCCTTAGTAACTGCGAGTGAAGCGGCAAAAGCTCAAATTTGAAATCTGGCCTGACTGCCTGAGTTGTAATTTGGAGGGATATTCTGGTTGTCGACGTCATCCTAAGTTCTTTGGAACTGGACATCATAGAGGGTGAGAATCCCGTAAT-GGATGGGCGTTACATTCCG-ATAGAATATCTCCGACGAGTCGAGTTGTTTGGGAATGCAGCTCAAAATGGGTGGTAAATTTCATCTAAAGCTAAATATTGGCGAGAGACCGATAGCGCACAAGTAGAGTGATCGAAAGATGAAAAGCACTTTGAAAAGAGAGTTAAATAGTACGTGAAATTGTTGAAAGGGAAGCGCTTGAGACTAGATTCAGCCGACTTCAGCCATGCATTAGCATGGTGTATGTGCCGTTGGTTGAGCCAGCATCGGTTCTGATGGCGGGATAAAGGTTTGAGGAATGTGGCTCCACAATTATGGGGAGTGTTATAGCCTCGAGCGCAATGCCGCCTATCGGGAAGGACCTTATGCTAGGATGCTGGCTAAAAGGTCTTAAGCGGCCCGTCTTGAAACACGGACCAAGGAGTCTAACATCTATGCGAGTGTTCGGGTGGAAAACCCTTGCGCGTAATGAAAGTGAACGGAGGTGGGAAGGGGTGCACCATCGACCGATCCTGATGTTTTCGGAAGGATTTGAGTAGGAGCATAGCTGTTGGGACCCGAAAGATGGTGAACTATGCCTGAATAGGGTGAAGCCAGAGGAAACTCTGGTGGAGGCTCGCAGCGGTTCTGACGTGCAAATCGATCGTCAAATTTTATAGGGGTCTCATCTACAAGGTTTGTCTGGTTCGCT-ACCTTTTATCGAGCTACATTACTAATCTGTGATGTCTAGTGCGGTGGTATCGATAAGCGTACCATTGAGAAGTTCGAGAAGGAGGCTGCCGAACTCGGAAAGGGTTCCTTCAAATACGCCTGGGTCCTGGACAAGCTGAAGGCTGAGCGTGAACGTGGTATCACCATCGATATTGCCCTCTGGAAGTTCGAGACTCCCAAGTACTATGTCACCGTCATCGGTAAGCTTGGTCTTTCTTGAATTGTCCAATCGCCTCGCTGACAGTATTTTCTAAGATGCTCCCGGTCACCGTGACTTCATCAAGAACATGATCACTGGTACATCCCAGGCCGACTGCGCTATTCTCATCATTGCTGCCGGTACTGGTGAGTTTGAGGCCGGTATCTCCAAGGATGGTCAGACTCGTGAGCACGCTTTGCTTGCATACACCCTCGGTGTCAAGCAGCTCATCGTTGCCATCAACAAGATGGACACTACCAAGTGGTCTGAGGACCGTTTCAAGGAAATCGTCAAGGAGGTTTCCAACTTCATCAAGAAGGTCGGCTTCAACCCCAAGACTGTTGCCTTCGTCCCCATCTCCGGGTTCAACGGTGACAACATGATCGAGTCCTCCAGCAACTGCCCTTGGTACAAGGGTAAGTTTTAAACTACATCTATGTGCGCAAGCAGTGCTAATACTTCTTCAGGATGGGACAAGGAGACCAAGGAGGGAGGCAAGTCGTCTGGTAAGACTCTTCTCGAAGCTATCGATTCGATTGACCGCCCCGAGCGGCCTTCCAGCAAGCCCCTCCGTCTCCCTCTCCAGGATGTCTACAAGATTGGTGGTATTGGAACAGTGCCTGTCGGTCGTGTTGAGACGGGTACCATCAAGCCCGGTATGGTCGTCACGTTCGCCCCCGCTGGTGTGACCACCGAAGTCAAGTCTGTTGAAATGCACCATGAACAGCTTACTGAGGGTCTCCCTGGTGACAATGTTGGTTTCAACGTCAAGGTTAGTGATCAACTGCAGTGATGATAGTTTCTGCGCCGGTGCTAATACTCCGCAATAGAACGTTTCTGTTAAGGAAATTCGTCGTGGTAATGTTGCTGGTGACTCGAAGAACGACCCCCCCAAGGGTGCCGAGTCCTTCAACGCCCAGGTTATCTTGATGAACCACCCTGGCCAGGTCGGAAACGGATACGCACCCGTCCTGGACTGCCACACTGCCCACATTGCTTGCAAGTTCGCTGAGTTGATCGAGAAGATCGACCGTCGGACTGGTAAATCCGTTGAGCAATCCCCCAAGTTCATCAAGTCTGGTGATGCTGCCATCGTCAAAATGGTTCCATCCAAGCCCATGTGTGTTGAGGCTT--------ACTTGTCAAGAATCTGGCACTCATGTCTTACATCACCGTCGGCACACCTGGTGAACCATTGATTAATTTCATGGCAGAGCAGAATATGGAATTCCTTGAGGAATACGAACCCCAACGATCCCCGAATGCTACCAAGATTTTCCTCAATGGTGTGTGGGTCGGTATTCATCGTGATCCTCTTCATCTTGTTCGTCTTGTACAGGAACTTCGGCGCAGCGGTTCCATCAGTCATGAAGTCAGTGTCATCCGAGATATAAGAGACAGAGAATTCAAGATCTTCACGGATGCTGGCAGGGTCTGCCGTCCACTGTTCGTCATAGATAACGACCCCACTCATGAGCGGCGAGGCCAGTTAGTTCTCACGAAGGACCACATCATGAGATTAGAAGACGACGCTACACTTCCTCCGGAAGAACGCTTTGGATGGAAGGGCTTGCTTGACTGTGGTGCGGTTGAGTACGTCGATGCAGAGGAGGAAGAAACGATCATGATTGTGATGACTCCAGAGGATCTCGAAATCTCCCGTCAGGTACAAGCTGGATACGAGCTGGCAGAAGAAACCGATCTCAACAAGCGTGTCAAGACGCCGATCAACAAGAACATGAACCAGTACACTCATTGCGAAATTCACCCTAGCATGATACTCGGGATCTGTGCCAGTATCATTCCATTCCCCGATCACAATCAGGTACAGTCACCCCGGGGTTGACTTTTAGCTGACTGGAAGGCA-GTCTCCCCGTAATACTTATCAATCCGCCATGGGAAACCACTTGCAACAACTCGCTCCATGGAGTACCTCAAGTTTCGTGAACTTCCGGCTGGCCAGAACGCAATTGTCGGCATAATGTGCTACAGCGGATATAACCAAGAGGATTCAGTTATCATGAATCAAAGTAGTATCGATCGAGGACTGTTCCGCAGTCTTTTCTATCGGTCCTACATGGACCAAGAGAAGCGTATCGGAATGCAGACGGTCGAAGGGTTCGAAAAGCCTTCAAGGCAGAACACACTGAAGTTGAAGCATGGAACCTACGACAAACTGGATGAGGACGGTCTCGTGGCTCCCGGCGTCCGTGTCTCTGGAGAGGACATCATCATTGGCAAGACCGCGCCAATTGCACCGGATGCCGAGGAGATGGGCCAGAGACAGAAATATCACACCAAGCGGGATGTGTCGACACCTTTACGGAGCACCGAGAACGGTATTGTTGATCAAGTTATGCTCACTACGAATGCGGACGGCTTGAAGTTCGTGAAAGTCCGGATGAGGACGACCAAGATACCACAGATTGGGGACAAGTTTGCTTCACGCCACGGACAAAAGGTGACGGTGGTTGAGGTTGCTGTTCCCGAATGCTGACAGCTAGGGCACAATCGGAATTACCTATCGAGCGGAAGACATGCCCTTCACCAGCGAAGGAATTGTTCCTGACATCATAATCAACCCTCACGCTATTCCCTCTCGTATGACGATTGCTCATTTGATCGAATGCCAACTTAGTAAGGTTGCGTCGCTTCGTGGCTTCGAAGGGGACGCAACGCCTTTCACTGATGTGACGGTTGACTCAGTATCGAGCCTGTTACGCCAGAGCGGGTATCAGTCGCGAGGCTTCGAAGTGATGTACAACGGCCATACAGGACGAAA
>MG383803_Otidea_bufonia_MCVE_29372_ITS
AGGTGACCTGCGGAAGGATCATTATCTGTACCTTCGTCGTAATACAATTCTGCCCTCTGTGTACTTTTCCCGTTGCTTCCGGTATGGAGCGGTCCCGACCAGCTGTGGTTGGTGCCCATGAATGAACAAAACATTTGTATTTATTTTGCCTTCTGTCTGAATTATGTTAATAACAATCGTTAAAACTTTCAACAACGGATCTCTTGGTTCTCGCATCGATGAAGAACGCAGCGAAATGCGATAAGTAGTGTGAATTGCAGAATTCAGTGAATCATCGAATCTTTGAACGCACATTGCGCCTTCTGGTATTCCGGGAGGCATGCCTGCTCGAGCGTCAGATATTTCAAGCTCTTTTGCTTGGTTCTGAAGGTTGAGTGTCGCATTTGTGCTCATTCACCTTTGAAATTTACAGGCGGACTGCTTCGTGTTCCTTTTGGCGTTATAGGTAACTCTTTCGCTTGGACTCGTTGGCCTGTCCTGCCGTCACCCC-CAACTATTT-------------------------------------------------------------AACTGCGAGTGAAGCGGCAAAAGCTCAAATTTGAAATCGGGTGTTGACATTTGAATTGTAATTTGGAGGGATATCTTCGGAGCTGGCGCTGTCCTAAGTTCTTTGGAACCAGACATCATAGAGGGTGAGAATCCCGTGCCTGGGTGGCTGTCCAGCTCCATGTGAAGTGTCTCCGACGAGTCGAGTTGTTTGGGAATGCAGCTCAAAATGGGTGGTAAATTTCATCTAAAGCTAAATATTGGCGAGAGACCGATAGCGCACAAGTAGAGTGATCGAAAGATGAAAAGCACTTTGAAAAGAGAGTTAAACAGTACGTGAAATTGTTGAAAGGGAAGCGCTTGAGACTAGATTCAGCCGGCATCAGCTACGTTTTTACGTGGTGCACTTGCCGTCGGTTGAGCCAGCATCGGTTTTGATGGCGGGATAAAGGTTTCAGGAATGTGGCTCCTCAATTTTGAGGAGTGTTATAGCCTGGGGCGTAATGCCGCCTGTCGGGAAGGACCTTTTGCTAGGATGCTGGCTAAAAGGTCTTAAGCGGCCCGTCTTGAAACACGGACCAAGGAGTCTAACATCTATGCGAGTGTTCGGGTGGAAAACCCTTGCGCGTAATGAAAGTGAACGGAGGTGGGAAGGGGTGCACCATCGACCGATCCTGATGTTTACGGAAGGATTTGAGTAGGAGCATAGCTGTTGGGACCCGAAAGATGGTGAACTATGCCTGAATAGGGTGAAGCCAGAGGAAACCTTGGTGGAAGCTCGCAGCGGTTCTGACGTGCAAATCGATCGTCAAATTTTATAGGGG-------------------------------------------------------------------------------------------------------------------------------------------------------------------------------------------------------------------------------------------------------------------------------------------------------------------------------------------------------------------------------------------------------------------------------------------------------------------------------------------------------------------------------------------------------------------------------------------------------------------------------------------------------------------------------------------------------------------------------------------------------------------------------------------------------------------------------------------------------------------------------------------------------------------------------------------------------------------------------------------------------------------------------------------------------------------------------------------------------------------------------------------------------------------------------------------------------------------------------------------------------------------------------------------------------------------------------------------------------------------------------------------------------------------------------------------------------------------------------------------------------------------------------------------------------------------------------------------------------------------------------------------------------------------------------------------------------------------------------------------------------------------------------------------------------------------------------------------------------------------------------------------------------------------------------------------------------------------------------------------------------------------------------------------------------------------------------------------------------------------------------------------------------------------------------------------------------------------------------------------------------------------------------------------------------------------------------------------------------------------------------------------------------------------------------------------------------------------------------------------------------------------------------------------------------------------------------------------------------------------------------------------------------------------------------------------------------------------------------------------------------------------------------------------------------------------------------------------------------------------------------------------------------------------------------------------------------------------------------------------------------------------------------------------------------------------------------------------------------------------------------------------------------------
>JN942764_Otidea_bufonia_KH_09_172_ITS
AGGTGACCTGCGGAAGGATCATTATCTGTAC-----------TACAATTCTGCCCTCTGTGTACCTTTCCCGTTGCTTCCGGTATGGAGCGGCCCCGACCAGCTGTGGCTGGTGCCCATGAATGGACAAACGCTTTGTATTTATTTTGCCTTCTGTCTGAATTATGTTAATAACAATCGTTAAAACTTTCAACAACGGATCTCTTGGTTCTCGCATCGATGAAGAACGCAGCGAAATGCGATAAGTAGTGTGAATTGCAGAATTCAGTGAATCATCGAATCTTTGAACGCACATTGCGCCTTCTGGTATTCCGGGAGGCATGCCTGCTCGAGCGTCAGATATTTCAAGCTCTTTTGCTTGGTTCTGAAGGTTGAGTGTTG----------CATTCACCTTTGAAATTTACTGGCGGACGGCTTCGTGTTCCTTTTGGCGTTATAGGTAACTCTTTCGCTTGAACTCGTTGACCTGTCCTGCCCTCACCCC-CAACTATTTTTTGGTTGACCT-CGGCTTGGTAGGGATACCCGCTGAACTTAAGCATATCA----CTTAGTAACTGCGAGTGAAGCGGCAAAAGCTCAAATTTGAAATCGGATGTTGACATTTGAATTGTAATTTGGAGGGATATCTTCGGAGCTGGCGCTGTCCTAAGTTCTTTGGAACCAGACATCATAGAGGGTGAGAATCCCGTGCCTGGGTGGCTGTCCAGTTCCATGTGAAGTGTCTCCGACGAGTCGAGTTGTTTGGGAATGCAGCTCAAAATGGGTGGTAAATTTCATCTAAAGCTAAATATTGGCGAGAGACCGATAGCGCACAAGTAGAGTGATCGAAAGATGAAAAGCACTTTGAAAAGAGAGTTAAACAGTACGTGAAATTGTTGAAAGGGAAGCGCTTGAGACTAGATTCGGCCGGCATCAGCTACGTTTCTACGTGGTGCACTTGCCGTCGGTTGAGCCAGCATCGGTTTTGATGGCGGGATAAAGGTTTCAGGAATGTGGCTCCTCAATTTTGAGGAGTGTTATAGCCTGGAGCGCAATGCCGCCTGTCGGGAAGGACCTTTTGCTAGGATGCTGGCTAAAAGGTCTTAAGCGGCCCGTCTTGAAACACGGACCAAGGAGTCTAACATCTATGCGAGTGTTCGGGTGGAAAACCCTTGCGCGTAATGAAAGTGAACGGAGGTGGGAAGGGGTGCACCATCGACCGATCCTGATGTTTACGGAAGGATTTGAGTAGGAGCATAGCTGTTGGGACCCGAAAGATGGTGAACTATGCCTGAATAGGGTGAAGCCAGAGGAAACCTTGGTGGAAGCTCGCAGCGGTTCTGACGTGCAAATCGATCGTCAAATTTTATAGGGG------CTATAAGGTTTGTCTGGTTTGTTACATTCTTATCAAGCTACATTACTAATATGTGATGTCTAGTGCGGTGGTATCGATAAGCGTACCATTGAGAAGTTCGAGAAAGAGGCTGCCGAACTCGGAAAGGGTTCCTTCAAATACGCCTGGGTCTTGGACAAGCTGAAGGCTGAGCGTGAGCGTGGTATCACCATCGATATTGCCCTCTGGAAGTTCGAGACTCCCAAATACTATGTCACCGTCATCGGTATGCCCTGGTTTTCTTGAATCGTCCAATCACATTGCTGACAGTCTTTTCTAAGATGCCCCCGGTCACCGTGACTTCATCAAGAACATGATCACTGGTACCTCCCAGGCCGACTGTGCTATTCTCATCATTGCTGCCGGTACTGGTGAGTTTGAGGCCGGTATCTCCAAGGATGGTCAGACTCGTGAGCACGCTTTGCTTGCATACACCCTCGGTGTCAAGCAGCTCATCGTTGCCATCAACAAGATGGACACCACCAAATGGTCTGAAGACCGTTACAAGGAAATCGTCAAGGAGGTTTCCAACTTCATCAAGAAGGTCGGATTCAACCCCAAGACTGTTGCCTTCGTCCCCATCTCCGGGTTCAACGGTGACAACATGATTGAGCCCTCGAGTAACTGCCCCTGGTACAAGGGTAAGTCTTAAACTACATCTATGCGCGCAAGCATTGTTAATACATCTTCAGGATGGGACAAGGAGACCAAGGAGGGTGGCAAGTCGTCTGGCAAGACTCTTCTCGAAGCTATCGATTCGATCGACCGCCCCGAGCGACCTTCCAGCAAGCCTCTCCGNNNNNNNNNNNNNNNNNNNNNNNNNNNNNNNNNNNNNNNNNNNNNNNNNNNNNNNNNNNNNNNNNNNNNNNNNNNNNNNNNNNNNNNNNNNNNNNNNNNNNNNNNNNNNNNNNNNNNNNNNNNNNNNNNNNNNNNNNNNNNNNNNNNNNNNNNNNNNNNNNNNNNNNNNNNNNNNNNNNNNNNNNNNNNNNNNNNNNNNNNNNNNNNNNNNNNNNNNNNNNNNNNNNNNNNNNNNNNNNNNNNNNNNNNNNNNNNNNNNNNNNNNNNNNNNNNNNNNNNNNNNNNNNNNNNNNNNNNNNNNNNNNNNNNNNNACCCCCCCAAGGGTGCCGAGTCCTTCAACGCTCAGGTTATCTTGATGAACCACCCTGGCCAAGTCGGAAACGGATACGCACCCGTTCTGGACTGCCACACTGCCCACATTGCTTGCAAGTTCGCTGAGTTGATCGAGAAGATCGATCGTCGTACTGGTAAATCCGTTGAGCAATCCCCCAAGTTCATCAAGTCTGGTGATGCTGCCATCGTCAAGATGGTTCCTTCCAAGCCCATGTGTGTTGAGGC--GCTTGCGGACTTGTCAAGAATCTGGCACTCATGTCTTACATCACCGTCGGCACACCTGGTGAACCGTTGATCAATTTCATGGCAGAGCAGAATATGGAATTCCTTGAGGAATACGAACCCCAACGATCTCCGAATGCCACCAAGATTTTCCTCAACGGCGTGTGGGTCGGTATCCACCGTGATCCCCTCCATCTCGTTCGTCTGGTACAGGAACTTCGGCGTAGTGGCTCCATCAGTCATGAAGTCAGTGTCATCCGAGATATAAGAGACCGAGAATTCAAAATTTTTACGGATGCTGGCAGGGTCTGCCGTCCACTGTTTGTCATAGATAACGACCCCACTCATGAACGGCGAGGCCAGTTAGTTCTCACGAAGGACCACATCATGAGATTAGAAGATGACGCTGCACTTACTCCGGAAGAGCGCTTCGGGTGGAAGGGCTTGCTTGACTGTGGTGCAGTCGAGTACGTCGATGCAGAAGAGGAAGAAACGATCATGATCGTGATGACTCCAGAGGATCTCGAAATCTCCCGTCAAGTACAAGCTGGATACGAGCTGGCGGAAGAAACCGATCCCAACAAGCGTGTCAAGACGCCGATCAACAAGAACATGAACCAGTACACTCATTGCGAAATTCACCCTAGCATGATACTCGGGATCTGTGCCAGCATCATTCCATTCCCCGATCACAACCAAGTACAGTCACCCGGAAATTGAC-TTTAACTAACT-GAAGNNNNNNNNNNNNNNNNNNNNNNNNNNNNNNNNNNNNNAAACCACTTGCAACAACTCGCTCCATGGAGTACCTCAAATTTCGTGAGCTCCCAGCTGGCCAGAACGCCATTGTCGGTATAATGTGCTACAGCGGATATAATCAAGAAGATTCAGTTATCATGAATCAAAGTAGTATCGATCGAGGACTGTTCCGCAGTCTTTTCTATCGGTCCTACATGGACCAGGAGAAGCGTATCGGAATGCAGACGGTCGAAGGATTTGAAAAGCCTTCAAGGCAGAACACACTGAAGTTGAAGCATGGGACGTACGACAAACTGGATGATGACGGTCTCGTGGCTCCGGGTGTCCGTGTCTCCGGAGAGGACATCATCATTGGCAAGACGGCGCCAATTGCGCCGGATGCTGAGGAGATGGGTCAGAGACAGAAATATCACACCAAGCGGGATGTGTCGACACCCCTACGGAGCACCGAGAATGGTATCGTCGACCAAGTCATGCTCACCACGAATGCGGATGGCTTGAAGTTCGTGAAAGTCCGGATGAGGACAACCAAGATACCGCAGATTGGGGACAAGTTTGCTTCACGCCACGGACAAAAGGTGACGGTGGTTGAGGTTGCTGTTCCCGAATGCTGACGGCTAGGGCACGATCGGAATTACGTATCGAGCGGAAGACATGCCCTTCACCAGCGAAGGAATTGTTCCCGACATCATTATCAACCCTCACGCTATTCCCTCTCGTATGACGATTGCTCATTTGATCGAATGCCAACTTAGTAAGGTTGCATCGCTGCGCGGTTTCGAAGGGGACGCAACGCCTTTCACTGATGTGACGGTCGACTCGGTATCGAGCCTGTTGCGCCAGAGCGGGTATCAGTCGCGAGGGTTCGAAGTGATGTACAACGGCCATACAGGACGAAA
>KM010079_Otidea_bufonia_KH_09_249_ITS
AGGTGACCTGCGGAAGGATCATTATCTGTAC-----------TACAATTCTGCCCTCTGTGTACCTTTCCCGTTGCTTCCGGTATGGAGCGGCCCCGACCAGCTGTGGCTGGTGCCCATGAATGGACAAACACTTTGTATTTATTTTGCCTTCTGTCTGAATTATGTTTATAACAATCGTTAAAACTTTCAACAACGGATCTCTTGGTTCTCGCATCGATGAAGAACGCAGCGAAATGCGATAAGTAGTGTGAATTGCAGAATTCAGTGAATCATCGAATCTTTGAACGCACATTGCGCCTTCTGGTATTCCGGGAGGCATGCCTGCTCGAGCGTCAGATATTTCAAGCTCTTTTGCTTGGTTCTGAAGGTTGAATGTTG----------CATTCACCTTTGAAATTTACTGGCGGACGGCTTCGTGTTCCTTTTGGCGTTATAGGTAACTCTTTCGCTTGAACTCGTTGGCCTGTCCTGCCCTCACCCC-CAACTATTTTTTGGTTGACCT-CGGCTTGGTAGGGATACCCGCTGAACTTAAGCATATCATTGCCTTAGTAACTGCGAGTGAAGCGGCAAAAGCTCAAATTTGAAATCGGATGTTGACATTTGAATTGTAATTTGGAGGGATATCTTCGGAGCTGGCGCTGTCCTAAGTTCTTTGGAACCAGACATCATAGAGGGTGAGAATCCCGTGCCTGGGTGGCTGTCCAGTTTCATGTGAAGTGTCTCCGACGAGTCGAGTTGTTTGGGAATGCAGCTCAAAATGGGTGGTAAATTTCATCTAAAGCTAAATATTGGCGAGAGACCGATAGCGCACAAGTAGAGTGATCGAAAGATGAAAAGCACTTTGAAAAGAGAGTTAAACAGTACGTGAAATTGTTGAAAGGGAAGCGCTTGAGACTAGATTCGGCCGGCATCAGCTACGTTTCTACGTGGTGCACTTGCCGTCGGTTGAGCCAGCATCGGTTTTGATGGCGGGATAAAGGTTTCAGGAATGTGGCTCCTCAATTTTGAGGAGTGTTATAGCCTGGAGCGCAATGCCGCCTGTCGGGAAGGACCTTTTGCTAGGATGCTGGCTAAAAGGTCTTAAGCGGCCCGTCTTGAAACACGGACCAAGGAGTCTAACATCTATGCGAGTGTTCGGGTGGAAAACCCTTGCGCGTAATGAAAGTGAACGGAGGTGGGAAGGGGTGCACCATCGACCGATCCTGATGTTTACGGAAGGATTTGAGTAGGAGCATAGCTGTTGGGACCCGAAAGATGGTGAACTATGCCTGAATAGGGTGAAGCCAGAGGAAACCTTGGTGGAAGCTCGCAGCGGTTCTGACGTGCAAATCGATCGTCAAATTTTATAGGGGTCTCATCTATAAGGTTTGTCTGGTTTGTTACATTCTTATCGAGCTACATTACTAATATGTGATGTCTAGTGCGGTGGTATCGATAAGCGTACCATTGAGAAGTTCGAGAAAGAGGCTGCCGAACTCGGAAAGGGTTCCTTCAAATACGCCTGGGTCTTGGACAAGCTGAAGGCTGAGCGTGAGCGTGGTATCACCATCGATATTGCCCTCTGGAAGTTCGAGACTCCCAAATACTATGTCACCGTCATCGGTATGCCCTGGTTTTCTTGAATCGTCCAATCACATTGCTGACAATCTTTTCTAAGATGCCCCCGGTCACCGTGACTTCATCAAGAACATGATCACTGGTACCTCCCAGGCCGACTGTGCTATTCTCATCATTGCTGCCGGTACTGGTGAGTTTGAGGCCGGTATCTCCAAGGATGGTCAGACTCGTGAGCACGCTTTGCTTGCATACACCCTCGGTGTCAAGCAGCTCATCGTTGCCATCAACAAGATGGACACCACCAAATGGTCTGAAGACCGTTACAAGGAAATCGTCAAGGAGGTTTCCAACTTCATCAAGAAGGTCGGATTTAACCCCAAGACTGTTGCCTTCGTCCCCATCTCCGGGTTTAACGGCGACAACATGATTGAGCCCTCGAGTAACTGCCCCTGGTACAAGGGTAAGTCTTAAACTACATCTATGCGCGCAAGCAGTGCTAATACATCTTTAGGATGGGACAAGGAGACCAAGGAGGGTGGCAAGTCGTCTGGCAAGACTCTTCTCGAAGCTATCGATTCGATCGACCGCCCCGAGCGACCTTCCAGCAAGCCTCTCCGTCTCCCTCTCCAGGATGTCTACAAGATTGGTGGTATTGGAACAGTGCCTGTCGGTCGTGTTGAGACGGGTACCATCAAGCCCGGTATGGTCGTCACGTTCGCTCCCGCTGGTGTGACCACCGAAGTCAAGTCTGTTGAGATGCACCATGAACAGCTTACTGAGGGTCTCCCCGGTGACAACGTTGGCTTCAACGTCAAGGTTAGTGAGCAACTGTAGTGGTACCAGTTTCTGCGCCGGTGCTAATATTTCGGAATAGAACGTTTCCGTTAAGGAAATTCGTCGTGGTAATGTTGCTGGTGACTCCAAGAACGACCCCCCCAAGGGTGCCGAGTCCTTCAACGCTCAGGTTATCTTGATGAACCACCCTGGCCAAGTCGGAAACGGATACGCACCCGTTCTGGACTGCCACACTGCCCACATTGCTTGCAAGTTCGCTGAGTTGATCGAGAAGATCGACCGTCGTACTGGTAAATCCGTTGAGCAATCCCCCAAGTTCATCAAGTCTGGTGATGCTGCCATCGTCAAGATGGTTCCTTCCAAGCCCATGTGTGTTGAGGCTTGCTTGCGGACTTGTCAAGAATCTGGCACTCATGTCTTACATCACCGTCGGCACACCTGGTGAACCGTTGATCAATTTCATGGCAGAGCAGAATATGGAATTCCTTGAGGAATACGAACCCCAACGATCTCCGAATGCCACCAAGATTTTCCTCAACGGCGTGTGGGTCGGTATCCACCGTGATCCCCTCCATCTCGTTCGTCTGGTACAGGAACTTCGGCGTAGTGGCTCCATCAGTCATGAAGTCAGTGTCATCCGAGATATAAGAGACCGAGAATTCAAAATTTTTACGGATGCTGGCAGGGTCTGCCGTCCACTGTTCGTCATAGATAACGACCCCACTCATGAACGGCGAGGCCAGTTAGTTCTCACGAAGGACCACATCATGAGATTAGAAGATGACGCTGCACTTACTCCGGAAGAGCGCTTCGGGTGGAAGGGCTTGCTTGACTGTGGTGCAGTCGAGTACGTCGATGCAGAGGAGGAAGAAACGATCATGATCGTGATGACTCCAGAGGATCTCGAAATCTCCCGTCAAGTACAAGCTGGATACGAGCTGGCGGAGGAAACCGATCCCAACAAGCGTGTCAAGACGCCGATCAACAAGAACATGAACCAGTACACTCATTGCGAAATTCACCCCAGCATGATACTCGGGATCTGTGCCAGCATCATTCCATTCCCCGATCACAACCAAGTACAGTCACCCGGAAATTGACTTTTAACTAACT-GAAGCCAAGTCTCCTCGTAATACTTATCAGTCCGCCATGGG------------------------------------------------------------------------------------------------------------------------------------------------------------------------------------------------------------------------------------------------------------------------------------------------------------------------------------------------------------------------------------------------------------------------------------------------------------------------------------------------------------------------------------------------------------------------------------------------------------------------------------------------------------------------------------------------------------------------------------------------------------------------------------------------------------------------------------------------------------------------------------------------------------------
>JN942765_Otidea_bufonia_SNV_2009_11_01_ITS
AGGTGACCTGCGGAAGGATCATTATCTGTAC-----------TACAATTCTGCCCTCTGTGTACCTTTCCCGTTGCTTCCGGTATGGAGCGGCCCCGACCAGCTGTGGCTGGTGCCCATGAATGGACAAACACTTTGTATTTATTTTGCCTTCTGTCTGAATTATGTTTATAACAATCGTTAAAACTTTCAACAACGGATCTCTTGGTTCTCGCATCGATGAAGAACGCAGCGAAATGCGATAAGTAGTGTGAATTGCAGAATTCAGTGAATCATCGAATCTTTGAACGCACATTGCGCCTTCTGGTATTCCGGGAGGCATGCCTGCTCGAGCGTCAGATATTTCAAGCTCTTTTGCTTGGTTCTGAAGGTTGAATGTTG----------CATTCACCTTTGAAATTTACTGGCGGACGGCTTCGTGTTCCTTTTGGCGTTATAGGTAACTCTTTCGCTTGAACTCGTTGGCCTGTCCTGCCCTCACCCC-CAACTATTTTTTGGTTGACCT-CGGCTTGGTAGGGATACCCGCTGAACTTAAGCATATCATTGCCTTAGTAACTGCGAGTGAAGCGGCAAAAGCTCAAATTTGAAATCGGATGTTGACATTTGAATTGTAATTTGGAGGGATATCTTCGGAGCTGGCGCTGTCCTAAGTTCTTTGGAACCAGACATCATAGAGGGTGAGAATCCCGTGCCTGGGTGGCTGTCCAGTTTCATGTGAAGTGTCTCCGACGAGTCGAGTTGTTTGGGAATGCAGCTCAAAATGGGTGGTAAATTTCATCTAAAGCTAAATATTGGCGAGAGACCGATAGCGCACAAGTAGAGTGATCGAAAGATGAAAAGCACTTTGAAAAGAGAGTTAAACAGTACGTGAAATTGTTGAAAGGGAAGCGCTTGAGACTAGATTCGGCCGGCATCAGCTACGTTTCTACGTGGTGCACTTGCCGTCGGTTGAGCCAGCATCGGTTTTGATGGCGGGATAAAGGTTTCAGGAATGTGGCTCCTCAATTTTGAGGAGTGTTATAGCCTGGAGCGCAATGCCGCCTGTCGGGAAGGACCTTTTGCTAGGATGCTGGCTAAAAGGTCTTAAGCGGCCCGTCTTGAAACACGGACCAAGGAGTCTAACATCTATGCGAGTGTTCGGGTGGAAAACCCTTGCGCGTAATGAAAGTGAACGGAGGTGGGAAGGGGTGCACCATCGACCGATCCTGATGTTTACGGAAGGATTTGAGTAGGAGCATAGCTGTTGGGACCCGAAAGATGGTGAACTATGCCTGAATAGGGTGAAGCCAGAGGAAACCTTGGTGGAAGCTCGCAGCGGTTCTGACGTGCAAATCGATCGTCAAATTTTATAGGGGTCTCATCTATAAGGTTTGTCTGGTTTGTTACATTCTTATCGAGCTACATTACTAATATGTGATGTCTAGTGCGGTGGTATCGATAAGCGTACCATTGAGAAGTTCGAGAAAGAGGCTGCCGAACTCGGAAAGGGTTCCTTCAAATACGCCTGGGTCTTGGACAAGCTGAAGGCTGAGCGTGAGCGTGGTATCACCATCGATATTGCCCTCTGGAAGTTCGAGACTCCCAAATACTATGTCACCGTCATCGGTATGCCCTGGTTTTCTTGAATCGTCCAATCACATTGCTGACAATCTTTTCTAAGATGCCCCCGGTCACCGTGACTTCATCAAGAACATGATCACTGGTACCTCCCAGGCCGACTGTGCTATTCTCATCATTGCTGCCGGTACTGGTGAGTTTGAGGCCGGTATCTCCAAGGATGGTCAGACTCGTGAGCACGCTTTGCTTGCATACACCCTCGGTGTCAAGCAGCTCATCGTTGCCATCAACAAGATGGACACCACCAAATGGTCTGAAGACCGTTACAAGGAAATCGTCAAGGAGGTTTCCAACTTCATCAAGAAGGTCGGATTTAACCCCAAGACTGTTGCCTTCGTCCCCATCTCCGGGTTCAACGGTGACAACATGATTGAGCCCTCGAGTAACTGCCCCTGGTACAAGGGTAAGTCTTAAACTACATCTATGCGCGCAAGCAGTGCTAATACATCTTTAGGATGGGACAAGGAGACCAAGGAGGGTGGCAAGTCGTCTGGCAAGACTCTTCTCGAAGCTATCGATTCGATCGACCGCCCCGAGCGACCTTCCAGCAAGCCTCTCCGTCTCCCTCTCCAGGATGTCTACAAGATTGGTGGTATTGGAACAGTGCCTGTCGGTCGTGTTGAGACGGGTACCATCAAGCCCGGTATGGTCGTCACGTTCGCTCCCGCTGGTGTGACCACCGAAGTCAAGTCTGTTGAGATGCACCATGAACAGCTTACTGAGGGTCTCCCCGGTGACAACGTTGGCTTCAACGTCAAGGTTAGTGAGCAACTGTAGTGGTACCAGTTTCTGCGCCGGTGCTAATATTTCGGAATAGAACGTTTCCGTTAAGGAAATTCGTCGTGGTAATGTTGCTGGTGACTCCAAGAACGACCCCCCCAAGGGTGCCGAGTCCTTCAACGCTCAGGTTATCTTGATGAACCACCCTGGCCAAGTCGGAAACGGATACGCACCCGTTCTGGACTGCCACACTGCCCACATTGCTTGCAAGTTCGCTGAGTTGATCGAGAAGATCGACCGTCGTACTGGTAAATCCGTTGAGCAATCCCCCAAGTTCATCAAGTCTGGTGATGCTGCCATCGTCAAGATGGTTCCTTCCAAGCCCATGTGTGTTGAGGCTTGCTTGCGGACTTGTCAAGAATCTGGCACTCATGTCTTACATCACCGTCGGCACACCTGGTGAACCGTTGATCAATTTCATGGCAGAGCAGAATATGGAATTCCTTGAGGAATACGAACCCCAACGATCTCCGAATGCCACCAAGATTTTCCTCAACGGCGTGTGGGTCGGTATCCACCGTGATCCCCTCCATCTCGTTCGTCTGGTACAGGAACTTCGGCGTAGTGGCTCCATCAGTCATGAAGTCAGTGTCATCCGAGATATAAGAGACCGAGAATTCAAAATTTTTACGGATGCTGGCAGGGTCTGCCGTCCACTGTTCGTCATAGATAACGACCCCACTCATGAACGGCGAGGCCAGTTAGTTCTCACGAAGGACCACATCATGAGATTAGAAGATGACGCTGCACTTACTCCGGAAGAGCGCTTCGGGTGGAAGGGCTTGCTTGACTGTGGTGCAGTCGAGTACGTCGATGCAGAGGAGGAAGAAACGATCATGATCGTGATGACTCCAGAGGATCTCGAAATCTCCCGTCAAGTACAAGCTGGATACGAGCTGGCGGAGGAAACCGATCCCAACAAGCGTGTCAAGACGCCGATCAACAAGAACATGAACCAGTACACTCATTGCGAAATTCACCCCAGCATGATACTCGGGATCTGTGCCAGCATCATTCCATTCCCCGATCACAACCAAGTACAGTCACCCGGAAATTGACTTTTAACTAACT-GAAGCCAAGTCTCCTCGTAATACTTATCAGTCCGCCATGGG------------------------------------------------------------------------------------------------------------------------------------------------------------------------------------------------------------------------------------------------------------------------------------------------------------------------------------------------------------------------------------------------------------------------------------------------------------------------------------------------------------------------------------------------------------------------------------------------------------------------------------------------------------------------------------------------------------------------------------------------------------------------------------------------------------------------------------------------------------------------------------------------------------------
>JN942766_Otidea_bufonia_KH_09_248_ITS
AGGTGACCTGCGGAAGGATCATTATCTGTAC-----------TACAATTCTGCCCTCTGTGTACCTTTCCCGTTGCTTCCGGTATGGAGCGGCCCCGACCAGCTGTGGCTGGTGCCCATGAATGGACAAACACTTTGTATTTATTTTGCCTTCTGTCTGAATTATGTTTATAACAATCGTTAAAACTTTCAACAACGGATCTCTTGGTTCTCGCATCGATGAAGAACGCAGCGAAATGCGATAAGTAGTGTGAATTGCAGAATTCAGTGAATCATCGAATCTTTGAACGCACATTGCGCCTTCTGGTATTCCGGGAGGCATGCCTGCTCGAGCGTCAGATATTTCAAGCTCTTTTGCTTGGTTCTGAAGGTTGAATGTTG----------CATTCACCTTTGAAATTTACTGGCGGACGGCTTCGTGTTCCTTTTGGCGTTATAGGTAACTCTTTCGCTTGAACTCGTTGGCCTGTCCTGCCCTCACCCC-CAACTATTTTTTGGTTGACCT-CGGCTTGGTAGGGATACCCGCTGAACTTAAGCATATCATTGCCTTAGTAACTGCGAGTGAAGCGGCAAAAGCTCAAATTTGAAATCGGATGTTGACATTTGAATTGTAATTTGGAGGGATATCTTCGGAGCTGGCGCTGTCCTAAGTTCTTTGGAACCAGACATCATAGAGGGTGAGAATCCCGTGCCTGGGTGGCTGTCCAGTTTCATGTGAAGTGTCTCCGACGAGTCGAGTTGTTTGGGAATGCAGCTCAAAATGGGTGGTAAATTTCATCTAAAGCTAAATATTGGCGAGAGACCGATAGCGCACAAGTAGAGTGATCGAAAGATGAAAAGCACTTTGAAAAGAGAGTTAAACAGTACGTGAAATTGTTGAAAGGGAAGCGCTTGAGACTAGATTCGGCCGGCATCAGCTACGTTTCTACGTGGTGCACTTGCCGTCGGTTGAGCCAGCATCGGTTTTGATGGCGGGATAAAGGTTTCAGGAATGTGGCTCCTCAATTTTGAGGAGTGTTATAGCCTGGAGCGCAATGCCGCCTGTCGGGAAGGACCTTTTGCTAGGATGCTGGCTAAAAGGTCTTAAGCGGCCCGTCTTGAAACACGGACCAAGGAGTCTAACATCTATGCGAGTGTTCGGGTGGAAAACCCTTGCGCGTAATGAAAGTGAACGGAGGTGGGAAGGGGTGCACCATCGACCGATCCTGATGTTTACGGAAGGATTTGAGTAGGAGCATAGCTGTTGGGACCCGAAAGATGGTGAACTATGCCTGAATAGGGTGAAGCCAGAGGAAACCTTGGTGGAAGCTCGCAGCGGTTCTGACGTGCAAATCGATCGTCAAATTTTATAGGGGTCTCATCTATAAGGTTTGTCTGGTTTGTTACATTCTTATCGAGCTACATTACTAATATGTGATGTCTAGTGCGGTGGTATCGATAAGCGTACCATTGAGAAGTTCGAGAAAGAGGCTGCCGAACTCGGAAAGGGTTCCTTCAAATACGCCTGGGTCTTGGACAAGCTGAAGGCTGAGCGTGAGCGTGGTATCACCATCGATATTGCCCTCTGGAAGTTCGAGACTCCCAAATACTATGTCACCGTCATCGGTATGCCCTGGTTTTCTTGAATCGTCCAATCACATTGCTGACAATCTTTTCTAAGATGCCCCCGGTCACCGTGACTTCATCAAGAACATGATCACTGGTACCTCCCAGGCCGACTGTGCTATTCTCATCATTGCTGCCGGTACTGGTGAGTTTGAGGCCGGTATCTCCAAGGATGGTCAGACTCGTGAGCACGCTTTGCTTGCATACACCCTCGGTGTCAAGCAGCTCATCGTTGCCATCAACAAGATGGACACCACCAAATGGTCTGAAGACCGTTACAAGGAAATCGTCAAGGAGGTTTCCAACTTCATCAAGAAGGTCGGATTTAACCCCAAGACTGTTGCCTTCGTCCCCATCTCCGGGTTCAACGGTGACAACATGATTGAGCCCTCGAGTAACTGCCCCTGGTACAAGGGTAAGTCTTAAACTACATCTATGCGCGCAAGCAGTGCTAATACATCTTTAGGATGGGACAAGGAGACCAAGGAGGGTGGCAAGTCGTCTGGCAAGACTCTTCTCGAAGCTATCGATTCGATCGACCGCCCCGAGCGACCTTCCAGCAAGCCTCTCCGTCTCCCTCTCCAGGATGTCTACAAGATTGGTGGTATTGGAACAGTGCCTGTCGGTCGTGTTGAGACGGGTACCATCAAGCCCGGTATGGTCGTCACGTTCGCTCCCGCTGGTGTGACCACCGAAGTCAAGTCTGTTGAGATGCACCATGAACAGCTTACTGAGGGTCTCCCCGGTGACAACGTTGGCTTCAACGTCAAGGTTAGTGAGCAACTGTAGTGGTACCAGTTTCTGCGCCGGTGCTAATATTTCGGAATAGAACGTTTCCGTTAAGGAAATTCGTCGTGGTAATGTTGCTGGTGACTCCAAGAACGACCCCCCCAAGGGTGCCGAGTCCTTCAACGCTCAGGTTATCTTGATGAACCACCCTGGCCAAGTCGGAAACGGATACGCACCCGTTCTGGA--------------------------------------------------------------------------------------------------------------------------------------------------------------GCTTGCGGACTTGTCAAGAATCTGGCACTCATGTCTTACATCACCGTCGGCACACCTGGTGAACCGTTGATCAATTTCATGGCAGAGCAGAATATGGAATTCCTTGAGGAATACGAACCCCAACGATCTCCGAATGCCACCAAGATTTTCCTCAACGGCGTGTGGGTCGGTATCCACCGTGATCCCCTCCATCTCGTTCGTCTGGTACAGGAACTTCGGCGTAGTGGCTCCATCAGTCATGAAGTCAGTGTCATCCGAGATATAAGAGACCGAGAATTCAAAATTTTTACGGATGCTGGCAGGGTCTGCCGTCCACTGTTCGTCATAGATAACGACCCCACTCATGAACGGCGAGGCCAGTTAGTTCTCACGAAGGACCACATCATGAGATTAGAAGATGACGCTGCACTTACTCCGGAAGAGCGCTTCGGGTGGAAGGGCTTGCTTGACTGTGGTGCAGTCNNNNNNNNNNNNNNNNNNNNNNNNNNNNNNNNNNNNNNNNNNNNNNNNNNNNNNNNNNNNNNNNNNNNNNNNNNNNNNNNNNNNNNNNNNNNNNNNNNNNNNNNNNNNNNNNNNNNNNNNNNNNNNNNNNNNNNNNNNNNNNNNNNNNNNNNNNNNNNNNNNNNNNNNNNNNNNNNNNNNNNNNNNNNNNNNNNNNNNNNNNNNNNNNNNNNNNNNNNNNNNNNNNNNNNNNNNNNNNNNNNNNNNNNNNNNNNNNNNNNNNNNNNNN-NNNNNNNNNNNNNNNNNNNNNNNNNNNNNNNNNNNNNNNNNNNNNNNNNNNNNNNNNNNNNNNNNNNNNNNNNNNNNNNNNNNNNNNNNNNNNNNNNNNNNNNNNNNNNNNNNNNNNNNNNNNNNNNNNNNNNNNNNNNNNNNNNNNNNNNNNNNNNNNNNNNNNNNNNNNNNNNNNNNNNNNNNNNNNNNNNNNNNNNNCTTTTCTATCGGTCCTACATGGACCAGGAGAAGCGTATCGGAATGCAGACGGTCGAAGGATTTGAAAAGCCTTCAAGGCAGAACACACTGAAGTTGAAGCATGGGACGTACGACAAACTGGATGATGACGGTCTCGTGGCTCCGGGTGTCCGTGTCTCCGGAGAGGACATCATCATTGGCAAGACGGCGCCAATTGCGCCGGATGCTGAGGAGATGGGTCAGAGACAGAAATATCACACCAAGCGGGATGTGTCGACACCCCTACGGAGCACCGAGAACGGTATCGTCGACCAAGTCATGCTCACCACGAATGCGGATGGCTTGAAGTTCGTGAAAGTCCGGATGAGGACAACCAAGATACCGCAGATTGGGGACAAGTTTGCTTCACGCCACGGACAAAAGGTGACGGTGGTTGAGGTTGCTGTTCCNNAATGCTGACGGCTAGGGCACGATCGGAATTACGTATCGAGCGGAAGACATGCCCTT---------------------------------------------------------------------------------------------------------------------------------------------------------------------------------------------------------------------------------------------
>JN942767_Otidea_bufonia_KH_07_37_ITS
-----ACCTGCGGAAGGATCATTATCTGTAC-----------TACAATTCTGCCCTCTGTGTACCTTTCCCGTTGCTTCCGGTATGGAGCGGCCCCGACCAGCTGTGGCTGGTGCCCATGAATGGACAAACGCTTTGTATTTATTTTGCCTTCTGTCTGAATTATGTTAATAACAATCGTTAAAACTTTCAACAACGGATCTCTTGGTTCTCGCATCGATGAAGAACGCAGCGAAATGCGATAAGTAGTGTGAATTGCAGAATTCAGTGAATCATCGAATCTTTGAACGCACATTGCGCCTTCTGGTATTCCGGGAGGCATGCCTGCTCGAGCGTCAGATATTTCAAGCTCTTTTGCTTGGTTCTGAAGGTTGAGTGTTG----------CATTCACCTTTGAAATTTACTGGCGGACGGCTTCGTGTTCCTTTTGGCGTTATAGGTAACTCTTTCGCTTGAACTCGTTGACCTGTCCTGCCCTCACCCC-CAACTATTTTTTGGTTGACCT-CGGCTTGGTAGGGATACCCGCTGAACTTAAGCATATCA------------CTGCGAGTGAAGCGGCAAAAGCTCAAATTTGAAATCGGATGTTGACATTTGAATTGTAATTTGGAGGGATATCTTCGGAGCTGGCGCTGTCCTAAGTTCTTTGGAACCAGACATCATAGAGGGTGAGAATCCCGTGCCTGGGTGGCTGTCCAGTTCCATGTGAAGTGTCTCCGACGAGTCGAGTTGTTTGGGAATGCAGCTCAAAATGGGTGGTAAATTTCATCTAAAGCTAAATATTGGCGAGAGACCGATAGCGCACAAGTAGAGTGATCGAAAGATGAAAAGCACTTTGAAAAGAGAGTTAAACAGTACGTGAAATTGTTGAAAGGGAAGCGCTTGAGACTAGATTCGGCCGGCATCAGCTACGTTTCTACGTGGTGCACTTGCCGTCGGTTGAGCCAGCATCGGTTTTGATGGCGGGATAAAGGTTTCAGGAATGTGGCTCCTCAATTTTGAGGAGTGTTATAGCCTGGAGCGCAATGCCGCCTGTCGGGAAGGACCTTTTGCTAGGATGCTGGCTAAAAGGTCTTAAGCGGCCCGTCTTGAAACACGGACCAAGGAGTCTAACATCTATGCGAGTGTTCGGGTGGAAAACCCTTGCGCGTAATGAAAGTGAACGGAGGTGGGAAGGGGTGCACCATCGACCGATCCTGATGTTTACGGAAGGATTTGAGTAGGAGCATAGCTGTTGGGACCCGAAAGATGGTGAACTATGCCTGAATAGGGTGAAGCCAGAGGAAACCTTGGTGGAAGCTCGCAGCGGTTCTGACGTGCAAATCGATCGTCAAATTTTATAGGGG---------------TTGTCTGGTTTGTTACATTCTTATCAAGCTACATTANTAATATGTGATGTCTAGTGCGGTGGTATCGATAAGCGTACCATTGAGAAGTTCGAGAAAGAGGCTGCCGAACTCGGAAAGGGTTCCTTCAAATACGCCTGGGTCTTGGACAAGCTGAAGGCTGAGCGTGAGCGTGGTATCACCATCGATATTGCCCTCTGGAAGTTCGAGACTCCCAAATACTATGTCACCGTCATCGGTATGCCCTGGTTTTCTTGAATCGTCCAATCACATTGCTGACAGTCTTTTCTAAGATGCCCCCGGTCACCGTGACTTCATCAAGAACATGATCACTGGTACCTCCCAGGCCGACTGTGCTATTCTCATCATTGCTGCCGGTACTGGTGAGTTTGAGGCCGGTATCTCCAAGGATGGTCAGACTCGTGAGCACGCTTTGCTTGCATACACCCTCGGTGTCAAGCAGCTCATCGTTGCCATCAACAAGATGGACACCACCAAATGGTCTGAAGACCGTTACAAGGAAATCGTCAAGGAGGTTTCCAACTTCATCAAGAAGGTCGGATTCAACCCCAAGACTGTTGCCTTCGTCCCCATCTCCGGGTTCAACGGTGACAACATGATTGAGCCCTCGAGTAACTGCCCCTGGTACAAGGGTAAGTCTTAAACTACATCTATGCGCGCAAGCATTGTTAATACATCTTCAGGATGGGACAAGGAGACCAAGGAGGGTGGCAAGTCGTCTGGCAAGACTCTTCTCGAAGCTATCGATTCGATCGACCGCCCCGAGCGACCTTCCAGCAAGCCTCTCCGTCTCCCTCTCCAGGATGTCTACAAGATTGGTGGTATTGGAACAGTGCCTGTCGGTCGTGTTGAGACGGGTACCATCAAGCCCGGTATGGTCGTCACGTTCGCTCCCGCTGGTGTGACCACCGAAGTCAAGTCTGTTGAGATGCATCATGAACAGCTTACTGAGGGTCTCCCCGGTGACAACGTTGGCTTCAACGTCAAGGTTAGTGAGCAACTGCAGTGATACCAGTTTCTGCGCCGGTGCTAATATTTCGGAATAGAACGTTTCCGTTAAGGAAATTCGTCGTGGTAATGTTGCTGGTGACTCCAAGAACGACCCCCCCAAGGGTGCCGAGTCCTTCAACGCTCAGGTTATCTTGATGAACCACCCTGGCCAAGTCGGAAACGGATACGCACCCGTTCTGGACTGCCACACTGCCCACATTGCTTGCAAGTTCGCTGAGTTGATCGAGAAGATCGATCGTCGTACTGGTAAATCCGTTGAGCAATCCCCCAAGTTCATCAAGTCTGGTGATGCTGCCATCGTCAAGATGGTTCCTTCCAAGCCCATGTGTGTTGAGGCTTGCTTGCGGACTTGTCAAGAATCTGGCACTCATGTCTTACATCACCGTCGGCACACCTGGTGAACCGTTGATCAATTTCATGGCAGAGCAGAATATGGAATTCCTTGAGGAATACGAACCCCAACGATCTCCGAATGCCACCAAGATTTTCCTCAACGGCGTGTGGGTCGGTATCCACCGTGATCCCCTCCATCTCGTTCGTCTGGTACAGGAACTTCGGCGTAGTGGCTCCATCAGTCATGAAGTCAGTGTCATCCGAGATATAAGAGACCGAGAATTCAAAATTTTTACGGATGCTGGCAGGGTCTGCCGTCCACTGTTTGTCATAGATAACGACCCCACTCATGAACGGCGAGGCCAGTTAGTTCTCACGAAGGACCACATCATGAGATTAGAAGATGACGCTGCACTTACTCCGGAAGAGCGCTTCGGGTGGAAGGGCTTGCTTGACTGTGGTGCAGTCGAGTACGTCGATGCAGAAGAGGAAGAAACGATCATGATCGTGATGACTCCAGAGGATCTCGAAATCTCCCGTCAAGTACAAGCTGGATACGAGCTGGCGGAAGAAACCGATCCCAACAAGCGTGTCAAGACGCCGATCAACAAGAACATGAACCAGTACACTCATTGCGAAATTCACCCTAGCATGATACTCGGGATCTGTGCCAGCATCATTCCATTCCCCGATCACAACCAAGTACAGTCACCCGGAAATTGAC------------------------------------------------------------------------------------------------------------------------------------------------------------------------------------------------------------------------------------------------------------------------------------------------------------------------------------------------------------------------------------------------------------------------------------------------------------------------------------------------------------------------------------------------------------------------------------------------------------------------------------------------------------------------------------------------------------------------------------------------------------------------------------------------------------------------------------------------------------------------------------------------------------------------------------------------------------------------
>MW554466_Otidea_bufonia_130732MFBPL0482_ITS
ATGTGACCTGCGGAAG-GTCATTATCTGTACCTTCGTCGTAATACAATTCTGCCCTCTGTGTACTTTTCCCGTTGCTTCCGGTATGGAGCGGTCCCGACCAGCTGTGGTTGGTGCCCATGAATGAACAAAACATTTGTATTTATTTTGCCTTCTGTCTGAATTATGTTAATAACAATCGTTAAAACTTTCAACAACGGATCTCTTGGTTCTCGCATCGATGAAGAACGCAGCGAAATGCGATAAGTAGTGTGAATTGCAGAATTCAGTGAATCATCGAATCTTTGAACGCACATTGCGCCTTCTGGTATTCCGGGAGGCATGCCTGCTCGAGCGTCAGATATTTCAAGCTCTTTTGCTTGGTTCTGAAGGTTGAGTGTCGCATTTGTGCTCATTCACCTTTGAAATTTACAGGCGGACTGCTTCGTGTTCCTTTTGGCGTTATAGGTAACTCTTTCGCTTGGACTCGTTGGCCTGTCCTGCCGTCACCCC-CAACTATTTTGACGTTGACCT-CGGCTTGGTAGGGATACCCGCTGAACTTAAGCATATCATTGCCTTAGTAACTGCGAGTGAAGCGGCAAAAGCTCAAATTTGAAATCGGGTGTTGACATTTGAATTGTAATTTGGAGGGATATCTTCGGAGCTGGCGCTGTCCTAAGTTCTTTGGAACCAGACATCATAGAGGGTGAGAATCCCGTGCCTGGGTGGCTGTCCAGCTCCATGTGAAGTGTCTCCGACGAGTCGAGTTGTTTGGGAATGCAGCTCAAAATGGGTGGTAAATTTCATCTAAAGCTAAATATTGGCGAGAGACCGATAGCGCACAAGTAGAGTGATCGAAAGATGAAAAGCACTTTGAAAAGAGAGTTAAACAGTACGTGAAATTGTTGAAAGGGAAGCGCTTGAGACTAGATTCAGCCGGCATCAGCTACGTTTTTACGTGGTGCACTTGCCGTCGGTTGAGCCAGCATCGGTTTTGATGGCGGGATAAAGGTTTCAGGAATGTGGCTCCTCAATTTTGAGGAGTGTTATAGCCTGGGGCGTAATGCCGCCTGTCGGGAAGGACCTTTTGCTAGGATGCTGGCTAAAAGGTCTTAAGCGGCCCGTCTTGAAACACGGACCAAGGAGTCTAACATCTATGCGAGTGTTCGGGTGGAAAACCCTTGCGCGTAATGAAAGTGAACGGAGGTGGGAAGGGGTGCACCATCGACCGATCCTGATGTTTACGGAAGGATTTGAGTAGGAGCATAGCTGTTGGGACCCGAAAGATGGTGAACTATGCCTGAATAGGGTGAAGCCAGAGGAAACCTTGGTGGAAGCTCGCAGCGGTTCTGACGTGCAAATCGATCGTCAAATTTTATAGGGG-----------------------------------------------------------------------------------------------------------------GGCCGCC-------------------------------------------------------------------------------------------------------------------------------------------------------------------------------------------------------------------------GGGCTAATCAGAGCACTCCAGC-CGACTGTGCTATTCTCATCATTGCTGCCGGTACTGGTGAGTTTGAGGCCGGTATCTCCAAGGATGGTCAGACTCGTGAGCACGCTTTGCTTGCATACACCCTCGGTGTCAAGCAGCTCATCGTTGCTATCAACAAGATGGACACCACCAAGTGGTCTGAAGACCGTTACAAGGAAATCGTCAAGGAGGTTTCCAACTTCATCAAGAAGGTCGGATTCAACCCCAAGACTGTTGCCTTCGTCCCCATCTCCGGGTTCAACGGTGACAACATGATCGAGCCCTCGAGTAACTGCCCCTGGTACAAGGGTAAGTTTTAAACTGCATCTATGCGCGCAAGCAGTGCTAATACACCTTCAGGATGGGACAAGGAGACCAAGGAGGGTGGCAAGTCGTCTGGTAAGACTCTTCTCGAAGCTATCGATTCGATCGACCGCCCCGAGCGACCTTCCAGCAAGCCTCTCCGTCTCCCTCTCCAGGATGTCTACAAGATTGGTGGTATCGGAACAGTGCCTGTCGGTCGTGTTGAGACGGGTACCATCAAGCCCGGTATGGTCGTCACGTTCGCTCCCGCTGGTGTGACCACCGAAGTCAAGTCTGTTGAAATGCACCATGAACAGCTTACTGAGGGTCTCCCCGGTGACAACGTTGGCTTCAACGTCAAGGTTAGTGAGCA--------GATACCAGTTTCTGTGCCGGTGCTAATTCTTCGGGATAGAACGTCTCCGTTAAGGAAATTCGTCGTGGTAATGTTGCTGGTGACTCCAAGAACGACCCCCCCAAGGGTGCCGAGTCCTTCAACGCTCAGGTTATCTTGATGAACCACCCTGGCCAGGTCGGAAACGGATACGCACCCGTTCTGGACTGCCACACTGCCCACATTGCTTGCAAGTTCGCTGAGCTGATCGAGAAGATCGACCGTCGTACTGGTAAATCCGTTGAGCAATCCCCTAAGTTCATCAAGTCTGGTGATGCTGCCATCGTCAAGATGGTTCCTTCCAAGCCCATGTGTGTTGAGGCTTGCTTGCGGACTTGTCAAGAATCTGGCACTCATGTCTTACATCACCGTCGGCACACCTGGTGAACCGTTGATCAATTTCATGGCAGAGCAGAATATGGAATTCCTTGAGGAATACGAACCCCAACGATCTCCGAATGCCACCAAGATTTTCCTCAACGGTGTGTGGGTCGGTATCCACCGTGATCCTCTCCATCTCGTTCGTCTGGTACAGGAACTTCGGCGCAGTGGCTCCATCAGTCATGAAGTCAGTGTCATCCGAGATATAAGAGACCGAGAATTCAAAATCTTTACGGATGCTGGCAGGGTCTGCCGTCCACTGTTCGTCATAGATAACGACCCCACTCATGAACGGCGAGGCCAGTTAGTTCTCACGAAGGACCACATCATGAGATTAGAAGATGACGCTACACTTACTCCGGAAGAGCGCTTCGGGTGGAAGGGCTTGCTTGACTGTGGTGCAGTCGAGTACGTCGATGCAGAGGAGGAGGAAACGATCATGATCGTGATGACTCCAGAGGATCTCGAAATCTCCCGTCAAGTACAAGCTGGATACGAGCTGGCAGAAGAAACCGATCCCAATAAGCGTGTCAAGACGCCGATCAACAAGAACATGAACCAGTACACTCATTGCGAAATTCACCCTAGCATGATACTCGGGATCTGTGCCAGCATCATTCCATTCCCCGATCACAACCAAGTACAGTCACCCGGAAATTGACTTTTAACTAACTGGAAGCTAAGTCTCCTCGTAATACTTATCAGTCCGCCATGGGAAACCACTTGCAACAACTCGCTCCATGGAGTACCTCAAATTTCGTGAGCTCCCAGCTGGCCAAAACGCCATTGTCGGTATAATGTGCTACAGCGGATATAACCAAGAAGATTCAGTTATCATGAATCAAAGTAGTATCGATCGAGGACTGTTCCGCAGTCTTTTCTATCGGTCCTACATGGACCAGGAGAAGCGTATCGGAATGCAGACGGTCGAAGGATTTGAAAAGCCTTCGAGGCAGAACACACTGAAGTTGAAGCATGGGACGTACGACAAACTGGATGATGACGGTCTCGTGGCTCCGGGTGTCCGTGTCTCTGGAGAGGACATCATCATCGGCAAGACGGCGCCAATTGCGCCGGATGCTGAGGAGATGGGTCAGAGACAGAAATATCACACCAAGCGGGATGTGTCGACACCCCTACGGAGCACCGAGAATGGTATCGTCGACCAAGTCATGCTCACCACCAATGCGGATGGCTTGAAGTTCGTGAAAGTCCGGATGAGGACGACCAAGATACCGCAGATTGGGGACAAGTTTGCTTCACGCCACGGACAAAAGGTGACGGTGGTTGGGGTTGCTGTTCCCGAATGCTGATGGCTAGGGCACGATCGGAATTACGTATCGAGCGGAAGACATGCCCTTCACCAGCGAAGGAATTGTTCCCGACATCATAATCAACCCCCACGCTATTCCCTCTCGTATGACGATTGCTCATTTGATCGAATGCCAACTTAGTAAGGTTGCATCGCTGCGCGGTTTCGAAGGGGACGCAACGCCTTTCACTGATGTGACGGTCGACTCGGTATCGAGCCTGTTGCGCCAGAGCGGGTATCAGTCGCGAGGGTTCGAAGTGATGTACAACGGCCATACTGGACGAAA
>MW554241_Otidea_bufonia_110116MFBPC505_ITS
A-GTGACCTGCGGAAGGTCATTTATCTGTACCTTCGTCGTAATACAATTCTGCCCTCTGTGTACTTTTCCCGTTGCTTCCGGTATGGAGCGGTCCCGACCAGCTGTGGTTGGTGCCCATGAATGGACAAAACATTTGTATTTATTTTGCCATCTGTCTGAATCATGTTAATAACAATCGTTAAAACTTTCAACAACGGATCTCTTGGTTCTCGCATCGATGAAGAACGCAGCGAAATGCGATAAGTAGTGTGAATTGCAGAATTCAGTGAATCATCGAATCTTTGAACGCACATTGCGCCTTCTGGTATTCCGGGAGGCATGCCTGCTCGAGCGTCAGATATTTCAAGCTCTTTTGCTTGGTTCTGAAGGTTGAGTGTCGCATTTGCGTTCATTCACCTTTGAAATTTACAGGCGGACTGCTTCGTGTTCCTTATGGCGTTATAGGTAACTCTTTCGCTTGGACTCGTTGGCCTGTCCTGCCGTCACCCC-CAACTATTTTGACGTTGACCT-CGGCTTGGTAGGGATACCCGCTGAACTTAAGCATATCATTGCCTTAGTAACTGCGAGTGAAGCGGCAAAAGCTCAAATTTGAAATCGGGTGTTGACATTTGAATTGTAATTTGGAGGGATATCTTCGGAGCTGGCGCTGTCCTAAGTTCTTTGGAACCAGACATCATAGAGGGTGAGAATCCCGTGCCTGGGTGGCTGTCCAGCTTCATGTGAAGTGTCTCCGACGAGTCGAGTTGTTTGGGAATGCAGCTCAAAATGGGTGGTAAATTTCATCTAAAGCTAAATATTGGCGAGAGACCGATAGCGCACAAGTAGAGTGATCGAAAGATGAAAAGCACTTTGAAAAGAGAGTTAAACAGTACGTGAAATTGTTGAAAGGGAAGCGCTTGAGACTAGATTCAGCCGGCATCAGCTACGTTTTTACGTGGTGCACTTGCCGTCGGTTGAGCCAGCATCGGTTTTGATGGCGGGATAAAGGTTTCAGGAATGTGGCTCCTCAATTTTGAGGAGTGTTATAGCCTGGGGCGTAATGCCGCCTGTCGGGAAGGACCTTTTGCTAGGATGCTGGCTAAAAGGTCTTAAGCGGCCCGTCTTGAAACACGGACCAAGGAGTCTAACATCTATGCGAGTGTTCGGGTGGAAAACCCTTGCGCGTAATGAAAGTGAACGGAGGTGGGAAGGGGTGCACCATCGACCGATCCTGATGTTTACGGAAGGATTTGAGTAGGAGCATAGCTGTTGGGACCCGAAAGATGGTGAACTATGCCTGAATAGGGTGAAGCCAGAGGAAACCTTGGTGGAAGCTCGCAGCGGTTCTGACGTGCAAATCGATCGTCAAATTTTATAGGGG-------------------------------------------------------------------------------------------------------------------------------------------------------------------------------------------------------------------------------------------------------------------------------------------------------------------------------------------------AAAATAAACTGGCTACTCCAG--CGACTGTGCTATTCTCATCATTGCTGCCGGTACTGGTGAGTTTGAGGCCGGTATCTCCAAGGATGGTCAGACTCGTGAGCACGCTTTGCTTGCATACACCCTCGGTGTCAAGCAGCTCATCGTTGCTATCAACAAGATGGACACCACCAAGTGGTCTGAAGACCGTTACAAGGAAATCGTCAAGGAGGTTTCCAACTTCATCAAGAAGGTCGGATTCAACCCCAAGACTGTTGCCTTCGTCCCCATCTCCGGGTTCAACGGTGACAACATGATCGAGCCCTCGAGTAACTGCCCCTGGTACAAGGGTAAGTTTTAAACTGCATCTATGCGCGCAAGCAGTGCTAATACACCTTCAGGATGGGACAAGGAGACCAAGGAGGGTGGCAAGTCGTCTGGTAAGACTCTTCTCGAAGCTATCGATTCGATCGACCGCCCCGAGCGACCTTCCAGCAAGCCTCTCCGTCTCCCTCTCCAGGATGTCTACAAGATTGGTGGTATCGGAACAGTGCCTGTCGGTCGTGTTGAGACGGGTACCATCAAGCCCGGTATGGTCGTCACGTTCGCTCCCGCTGGTGTGACCACCGAAGTCAAGTCTGTTGAAATGCACCATGAACAGCTTACTGAGGGTCTCCCCGGTGACAACGTTGGCTTCAACGTCAAGGTTAGTGAGCAACTGCAGTGATACCAGTTTCTGTGCCGGTGCTAATTCTTCGGGATAGAACGTCTCCGTTAAGGAAATTCGTCGTGGTAATGTTGCTGGTGACTCCAAGAACGACCCCCCCAAGGGTGCCGAGTCCTTCAACGCTCAGGTTATCTTGATGAACCACCCTGGCCAGGTCGGAAACGGATACGCACCCGTTCTGGACTGCCACACTGCCCACATTGCTTGCAAGTTCGCTGAGCTGATCGAGAAGATCGACCGTCGTACTGGTAAATCCGTTGAGCAATCCCCCAAGTTCATCAAGTCTGGTGATGCTGCCATCGTCAAGATGGTTCCTTCCAAGCCCATGTGTGTTGAGGCTTGCTTGCGGACTTGTCAAGAATCTGGCACTCATGTCTTACATCACCGTCGGCACACCTGGTGAACCGTTGATCAATTTCATGGCAGAGCAGAATATGGAATTCCTTGAGGAATACGAACCCCAACGATCTCCGAATGCCACCAAGATTTTCCTCAACGGTGTGTGGGTCGGTATCCACCGTGATCCTCTCCACCTCGTTCGTCTGGTACAGGAACTTCGACGCAGTGGCTCCATCAGTCATGAAGTCAGTGTCATCCGAGATATAAGAGACCGAGAATTCAAAATCTTTACGGATGCTGGCAGGGTCTGCCGTCCACTGTTCGTCATAGATAACGACCCCACTCATGAACGGCGAGGCCAGTTAGTTCTCACGAAGGACCACATCATGAGATTAGAAGATGACGCTACACTTGCTCCGGAAGAGCGCTTCGGGTGGAAGGGCTTGCTTGACTGTGGTGCAGTCGAGTACGTCGATGCAGAGGAGGAAGAAACGATCATGATCGTGATGACTCCAGAGGATCTCGAAATCTCCCGTCAAGTACAAGCCGGATACGAGCTGGCAGAAGAAACCGATCCCAATAAGCGTGTCAAGACGCCGATCAACAAGAACATGAACCAGTACACTCATTGCGAAATTCACCCTAGCATGATACTCGGGATCTGTGCCAGCATCATTCCATTCCCCGATCACAACCAAGTACAGTCACCTGGAAATTGACTTTTAACTAACTGGAAGCTAAGTCTCCTCGTAATACTTATCAGTCCGCCATGGGAAACCACTTGCAACAACTCGCTCCATGGAGTACCTCAAATTTCGTGAGCTCCCAGCTGGCCAAAACGCCATTGTCGGTATAATGTGCTACAGCGGATATAACCAAGAAGATTCAGTTATCATGAATCAAAGTAGTATCGATCGAGGACTGTTCCGCAGTCTTTTCTATCGGTCCTACATGGACCAGGAGAAGCGTATCGGAATACAGACGGTCGAAGGATTTGAAAAGCCTTCGAGGCAGAACACACTGAAGTTGAAGCATGGGACGTACGACAAACTGGATGATGACGGTCTCGTGGCTCCGGGTGTCCGTGTCTCTGGAGAGGACATCATCATCGGCAAGACGGCGCCAATTGCGCCGGATGCTGAGGAGATGGGTCAGAGACAGAAATATCACACCAAGCGGGATGTGTCGACACCCCTACGGAGCACCGAGAATGGTATCGTCGACCAAGTCATGCTCACCACCAATGCGGATGGCTTGAAGTTCGTGAAAGTCCGGATGAGGACGACCAAGATACCGCAGATTGGGGACAAGTTTGCTTCACGCCACGGACAAAAGGTAACGGTGGTTGGGGTTGCTGTTCCCGAATGCTGATGGCTAGGGCACGATCGGAATTACGTATCGAGCGGAAGACATGCCCTTCACCAGCGAAGGAATTGTTCCCGACATCATAATCAACCCCCACGCTATTCCCTCTCGTATGACGATTGCTCATTTGATCGAATGTCAACTTAGTAAGGTTGCATCGCTGCGCGGTTTCGAAGGGGACGCAACGCCTTTCACTGATGTGACGGTCGACTCGGTATCGAGCCTGTTGCGCCAGAGCGGGTATCAGTCGCGAGGGTTCGAAGTGATGTACAACGGCCATACTGGACGAAA
>KF717575_Otidea_caeruleopruinosa_H6010805_ITS
AGGTGACCTGCGGAAGGATCATTATATGTACCTTCATTGTAATACAGTTCTACACTCTGCGTATTGTTCCTGTTGCTTCCGGTGGAGCTTG-------CTGGCCATGGTTGGTTTCCACGGGAGGTAAAACTATTTGCATTTATTTTGCTTTCTGTCTGAATCATGTTAATAACAAATGTTAAAACTTTCAACAACGGATCTCTTGGTTCTCGCATCGATGAAGAACGCAGCGAAATGCGATAAGTAGTGTGAATTGCAGAATTCAGTGAATCATCGAATCTTTGAACGCACATTGCGCCTCCTGGTATTCCGGGAGGCATGCCTGTCCGAGCAC--AGAGGATCTGGACGCCCAGGTCAGTTCTGAAGGCTGAGTGTTGCCCATGTGCTCATTCACCTTTGAAATTTACAGGCGGGCGGCTTCATGTCCTTTTCAGCGTCATAGGAAACTCTTTCGCTAGGACTTGATAGTCTGTCCTGCCTTAACCCCCCATTTACCAAAAAATCTGTCGCGAATCAGGTAGGGATACCCGCTGAACTTAAGCATATCATTGCCTTAGTAACTGCGAGTGAAGCGGCAAAAGCTCAAATTTGAAATCTGATGTTAATGTCCGAGTTGTAATTTGGAGGGACATCTTCGGAGCTGGCGCCGTCCTAAGTTCTTTGGAACCAGACATCATAGAGGGTGAGAATCCCGTGCCTGGATGGCTGTCCTGCTCCATGTGAAGTGTCTCCGACGAGTCGAGTTGTTTGGGAATGCAGCTCAAAATGGGTGGTAAATTTCATCTAAAGCTAAATATTGGCGAGAGACCGATAGCGCACAAGTAGAGTGATCGAAAGATGAAAAGCACTTTGAAAAGAGAGTTAAATAGTACGTGAAATTGTTGAAAGGGAAGCGCTTGAGACTAGATTCGGCCGGCATCAGCCACGTTTTTACGTAGTGCACTTGCCGTCGGTTGAGCCAGCATCGGTTCTGATGGTGGGATAAAGGTTTCAGGAATGTGGCTCCTCAACTTCGTGGAGTGTTAAAGCCTGGAGCGTAATGCCGCCTGTTGGGAAGGACCTTTCGCTAGGATGCTGGCTAAAAGGTCTTAAGCGGCCCGTCTTGAAACACGGACCAAGGAGTCTAACATCTATGCGAGTGTTCGGGTGGAAAACCCTTGCGCGTAATGAAAGTGAACGGAGGTGGGAAGGGGTGCACCATCGACCGATCCCGATGTTTACGGAAGGATTTGAGTAGGAGCATAGCTGTTGGGACCCGAAAGATGGTGAACTATGCCTGAATAGGGTGAAGCCAGAGGAAACCTTGGTGGAAGCTCGCAGCGGTTCTGACGTGCAAATCGATCGTCAAATTTTATAGGGGTCTCATCTATAAGGTTTGTCTAGTTTGTTACCTTTTTATCGAGCTACATTACTAATCCGTGTTGTCTAGTGCGGTGGTATCGATAAGCGTACCATTGAAAAGTTCGAGAAAGAGGCCGCCGAACTCGGAAAGGGTTCCTTCAAATACGCCTGGGTCCTGGACAAGCTGAAGGCTGAGCGTGAGCGTGGTATCACTATCGATATTGCCCTCTGGAAGTTCGAGACTCCCAAATACTATGTCACTGTCATCGGTAAGCCTGGTCTTTCCTGAATCGCCAAATCACCTCGCTGACAAGTCTTTCTAAGATGCCCCCGGTCACCGTGACTTCATCAAGAACATGATCACTGGTACCTCCCAGGCCGACTGCGCTATTCTCATCATCGCTGCTGGCACTGGTGAGTTTGAGGCCGGTATCTCCAAGGATGGTCAGACTCGTGAGCACGCTTTGCTTGCATACACCCTCGGTGTCAAGCAGCTCATCGTTGCTATCAACAAGATGGACACCACGAAGTGGTCTGAGGACCGTTTCAAGGAAATCGTCAAGGAGGTTTCCAACTTCATCAAGAAGGTCGGATTCAACCCCAAGACTGTTGCCTTCGTCCCCATCTCCGGTTTCAATGGTGACAACATGATCGATTCCTCCAGCAACTGCCCCTGGTACAAGGGTAAGTTTT-AATTACACCTATGTGCGCAAGCAATGCTAATACACCTTCAGGATGGGATAAAGAGACCAAGGAGGGTGGCAAGTCGTCTGGTAAGACTCTTCTCGAAGCTATCGATTCGATCGACCGCCCCGAGCGGCCTTCCAGCAAGCCCCTCCGTCTCCCCCTCCAAGATGTCTACAAGATCGGTGGNNNNNNNNCAGTGCCTGTCGGTCGTGTTGAGACGGGTACCATCAAGCCCGGTATGGTCGTCACGTTCGCCCCTGCTGGTGTGACCACCGAAGTCAAGTCCGTTGAAATGCACCACGAGCAGCTTACGGAGGGTCAACCCGGTGACAATGTTGGTTTCAACGTCAAGGTTAGTGAGCAACTGCAGTGATACCAGTTTCTGTACCAGTGCTAATACTTCGGAATAGAACGTTTCCGTTAAGGAAATTCGTCGTGGTAATGTTGCTGGTGACTCCAAGAACGACCCCCCCAAAGGTGCCGAGTCCTTCAACGCTCAGGTCATCTTGATGAACCACCCTGGCCAGGTCGGAAACGGATACGCACCCGTTCTGGACTGCCACACCGCCCACATTGCTTGCAAGTTCGCTGAGTTGATCGAGAAGATCGACCGTCGTACTGGTAAATCCGTTGAGCAATCCCCCAAGTTCATCAAATCTGGTGATGCTGCCATCGTCAAGATGGTTCCTTCCAAGCCCATGTGTGTTGAGGCTT----------------------------------------TTACCGTCGGCACACCTGGTGAACCGTTGATTAATTTCATGGCAGAGCAGAATATGGAATTCCTTGAGGAATACGAACCCCAACGATCTCCGAATGCTACCAAGATTTTCCTCAACGGTGTGTGGGTCGGCATTCACCGTGATCCTCTTCATCTCGTTCGTCTGGTACAGGAACTTCGGCGCAGCGGTTCCATCAGTCATGAAGTCAGTGTCATCCGAGATATAAGAGACCGAGAATTCAAGATCTTCACGGATGCTGGCAGGGTCTGCCGTCCACTGTTCGTCATAGATAACGACCCCACTCATGAGCGGCGAGGCCAGTTAGTTCTCACGAAGGACCACATCATGAGATTAGAAGACGACGCTGCACTTCTCCCGGAAGAGCGCTTTGGGTGGAAGGGCTTGCTTGACTGCGGTGCGGTTGAGTACGTCGATGCAGAGGAAGAAGAAACGATCATGATCGTGATGACTCCGGAAGATCTCGAAATCTCCCGTCAAGTACAAGCTGGATACGAGCTGGCAGAAGAAACGGATCCCAACAAGCGTGTCAAGACGCCGATCAACAAGAACATGAACCAGTACACTCATTGTGAAATTCACCCTAGCATGATACTCGGGATCTGCGCCAGCATCATTCCATTCCCTGATCACAATCAAGTACAGTCACCCGGA-------------------------------------------------------------------------------------------------------------------------------------------------------------------------------------------------------------------------------------------------------------------------------------------------------------------------------------------------------------------------------------------------------------------------------------------------------------------------------------------------------------------------------------------------------------------------------------------------------------------------------------------------------------------------------------------------------------------------------------------------------------------------------------------------------------------------------------------------------------------------------------------------------------------------------------------------------------------------------
>KM010030_Otidea_caeruleopruinosa_MT10082601_ITS
AGGTGACCTGCGGAAGGATCATTATATGTACCTTCATTGTAATACAGTTCTACACTCTGCGTATTGTTCCTGTTGCTTCCGGTGGAGCTTG-------CTGGCCATGGTTGGTTTCCACGGGAGGTAAAACTATTTGCATTTATTTTGCTTTCTGTCTGAATCATGTTAATAACAAATGTTAAAACTTTCAACAACGGATCTCTTGGTTCTCGCATCGATGAAGAACGCAGCGAAATGCGATAAGTAGTGTGAATTGCAGAATTCAGTGAATCATCGAATCTTTGAACGCACATTGCGCCTCCTGGTATTCCGGGAGGCATGCCTGTCCGAGCAC--AGAGGATCTGGACGCCCAGGTCAGTTCTGAAGGCTGAGTGTTGCCCATGTGCTCATTCACCTTTGAAATTTACAGGCGGGCGGCTTCATGTCCTTTTCAGCGTCATAGGAAACTCTTTCGCTAGGACTTGATAGTCTGTCCTGCCTTAACCCCCCATTTACCAAAAAATCTGTCGCGAATCAGGTAGGGATACCCGCTGAACTTAAGCATATCATTGCCTTAGTAACTGCGAGTGAAGCGGCAAAAGCTCAAATTTGAAATCTGATGTTAATGTCCGAGTTGTAATTTGGAGGGACATCTTCGGAGCTGGCGCCGTCCTAAGTTCTTTGGAACCAGACATCATAGAGGGTGAGAATCCCGTGCCTGGATGGCTGTCCTGCTCCATGTGAAGTGTCTCCGACGAGTCGAGTTGTTTGGGAATGCAGCTCAAAATGGGTGGTAAATTTCATCTAAAGCTAAATATTGGCGAGAGACCGATAGCGCACAAGTAGAGTGATCGAAAGATGAAAAGCACTTTGAAAAGAGAGTTAAATAGTACGTGAAATTGTTGAAAGGGAAGCGCTTGAGACTAGATTCGGCCGGCATCAGCCACGTTTTTACGTAGTGCACTTGCCGTCGGTTGAGCCAGCATCGGTTCTGATGGTGGGATAAAGGTTTCAGGAATGTGGCTCCTCAACTTCGTGGAGTGTTAAAGCCTGGAGCGTAATGCCGCCTGTTGGGAAGGACCTTTCGCTAGGATGCTGGCTAAAAGGTCTTAAGCGGCCCGTCTTGAAACACGGACCAAGGAGTCTAACATCTATGCGAGTGTTCGGGTGGAAAACCCTTGCGCGTAATGAAAGTGAACGGAGGTGGGAAGGGGTGCACCATCGACCGATCCCGATGTTTACGGAAGGATTTGAGTAGGAGCATAGCTGTTGGGACCCGAAAGATGGTGAACTATGCCTGAATAGGGTGAAGCCAGAGGAAACCTTGGTGGAAGCTCGCAGCGGTTCTGACGTGCAAATCGATCGTCAAATTTTATAGGGG------------------------------------------------------------------------------------------------------------------------------------------------------------------------------------------------------------------------------------------------------------------------------------------------------------------------------------------------------------------------------------------------------------------------------------------------------------------------------------------------------------------------------------------------------------------------------------------------------------------------------------------------------------------------------------------------------------------------------------------------------------------------------------------------------------------------------------------------------------------------------------------------------------------------------------------------------------------------------------------------------------------------------------------------------------------------------------------------------------------------------------------------------------------------------------------------------------------------------------------------------------------------------------------------------------------------------------------------------------------------------------------------------------------------------------------------------------CTGGCACTCATGTCTTACATTACCGTCGGCACACCTGGTGAACCGTTGATTAATTTCATGGCAGAGCAGAATATGGAATTCCTTGAGGAATACGAACCCCAACGATCTCCGAATGCTACCAAGATTTTCCTCAACGGTGTGTGGGTCGGCATTCACCGTGATCCTCTTCATCTCGTTCGTCTGGTACAGGAACTTCGGCGCAGCGGTTCCATCAGTCATGAAGTCAGTGTCATCCGAGATATAAGAGACCGAGAATTCAAGATCTTCACGGATGCTGGCAGGGTCTGCCGTCCACTGTTCGTCATAGATAACGACCCCACTCATGAGCGGCGAGGCCAGTTAGTTCTCACGAAGGACCACATCATGAGATTAGAAGACGACGCTGCACTTCTCCCGGAAGAGCGCTTTGGGTGGAAGGGCTTGCTTGACTGCGGTGCGGTTGAGTACGTCGATGCAGAGGAAGAAGAAACGATCATGATCGTGATGACTCCGGAAGATCTCGAAATCTCCCGTCAAGTACAAGCTGGATACGAGCTGGCAGAAGAAACGGATCCCAACAAGCGTGTCAAGACGCCGATCAACAAGAACATGAACCAGTACACTCATTGTGAAATTCACCCTAGCATGATACTCGGGATCTGCGCCAGCATCATTCCATTCCCTGATCACAATCAAGTACAGTCACCCGGAAATTGACTTTTAGCTGACTGGAAGCCAAGTCTCCTCGTAACACCTAT--------------------------------------------------------------------------------------------------------------------------------------------------------------------------------------------------------------------------------------------------------------------------------------------------------------------------------------------------------------------------------------------------------------------------------------------------------------------------------------------------------------------------------------------------------------------------------------------------------------------------------------------------------------------------------------------------------------------------------------------------------------------------------------------------------------------------------------------------------------------------------------------------------------------------------
>KM010084_Otidea_cantharella_KH_09_125_ITS
---TGACCTGCGGAAGGATCATT-ACTGTACCTCTGTTATAATACAATTCCA--CTCTGTGTACATTTCCTGTTGCTTCCGTCACGGGCTGGGCTTAACTAGCTGTAGTCAGCACCCATGAAG----AAACTATTTGAATTTGTTTTGTCTTTTGTCTGAATTATATCAATAACAATTGTTAAAACTTTCAACAACGGATCTCTTGGTTCTCGCATCGATGAAGAACGCAGCGAAATGCGATAAGTAGTGTGAATTGCAGAATTCAGTGAATCATCGAATCTTTGAACGCACATTGCGCCTCCTGGTATTCCGGGAGGCATGCTTGTTTGAACGTCATCCAGTTCAAGCTCTTTTGCTTGGTTGTGGAGGTTGAGCGATGTCTGTGTGCTCGTTCACCTTTGAAATTTATTGGCGTATGTCTTTGTGTTTTGTTTAGCGTTATAGGTAACTCTTTCGCTTGGACTCATGAAGCTGTGCGGTCATAACACCCCAATTCCACGTAGGGTTGACTTCAAACAAGTAGGGATACCCGCTGAACTTAAGCATATCATTGCCTTAGTAACTGCGAGTGAAGCGGCAAAAGCTCAAATTTGAAATGTGGCGTTGGTAATCCAGTTGTAATTTAGAGGACTACTTCCGGGGCCAAAGTTGTCTCAAGTTCTTTGGAACAAGACATCGGAGAGGGTGAGAATCCCGTAAA-AGATGGCTGTTAGCTCCAATGTG--GTATATCCGACGAGTCGAGTTGTTTGGGAATGCAGCTCAAAATGGGTGGTAAATTTCATCTAAAGCTAAATATTGGCGAGAGACCGATAGCGCACAAGTAGAGTGATCGAAAGATGAAAAGCACTTTGAAAAGAGAGTTAAATAGTACGTGAAATTGTTGAAAGGGAAGCGCTTGAGACTAGATTTGGCTGACTTCAGCCATGCTTTGGCATGGTGTATGTGCCGTTGGTTGAGCCAGCATCGGTTTTGATGGTGGGATAAAGGTTTGAGGAATGTGGCTCCACAATTTTGTGGAGTGTTATAGCCTTGAGCGTAATGCCATCTATTGGGAAGGACCGTAAGCTAGGATGCTGGCTAAAAGGTCTTAAGCGGCCCGTCTTGAAACACGGACCAAGGAGTCTAACATCTATGCGAGTGTTTGGGTCGGAAACCCTTGCGCGTAATGAAAGTGAACGGAGGTGGGATGTGGTGCACCATCGACCGATCCTGATGTTTACGGAAGGATTTGAGTAGGAGCATAGCTGTTGGGACCCGAAAGATGGTGAACTATGCCTGAATAGGGTGAAGCCAGAGGAAACTCTGGTGGAGGCTCGCANCGGTTCTGACGTGCAAATCGATCGTCAAATTTTATAGGGGTCTCATCTACANGGTTTGTCTGGTTCGTTTGCCTTTTATCGACCTACATTGCTAATCTGTGATGTCTAGTGCGGTGGTATCGATAAGCGTACCATTGAAAAGTTCGAGAAGGAGGCTGCCGAACTCGGAAAGGGTTCCTTCAAGTACGCCTGGGTCCTGGACAAGCTGAAGGCTGAGCGTGAACGTGGTATCACCATCGATATTGCCCTCTGGAAGTTCGAGACTCCCAAGTACTATGTCACCGTCATCGGTAAGCCTGGTCTTTCTTGAATTGTCCAATCGCCTCGCTGACAGTATTTTCTAAGATGCCCCCGGTCACCGTGACTTCATCAAGAACATGATCACTGGTACTTCCCAGGCCGACTGTGCTATTCTCATCATTGCTGCAGGTACTGGTGAGTTTGAGGCCGGTATCTCCAAGGATGGCCAGACCCGTGAGCACGCTTTGCTTGCATACACCCTCGGTGTCAACCAACTCATCGTTGCCATCAACAAAATGGACACCACCAAGTGGTCTGAGGACCGTTTCAAGGAAATCGTCAAGGAGGTTTCCAACTTCATCAAGAAGGTCGGATTCAACCCCAAGGCTGTCGCCTTCGTCCCCATCTCCGGGTTCAACGGTGACAACATGATCGAACCCTCCAGCAACTGCCCTTGGTACAAGGGTAAGTTTTAAACTACATCTATGTGCGCAAGCAGTGCTAATACTTCTTCAGGATGGGAAAAGGAGACCAAGGAGGGAGGCAAGTCGTCTGGTAAGACTCTTCTTGAGGCTATCGATTCGATTGACCGCCCCAAGCGGCCATCCAGCAAGCCCCTCCGTCTCCCTCTCCAGGATGTCTACAAGATCGGTGGTATTGGAACAGTGCCTGTAGGTCGTGTCGAGACGGGTACCATCAAGCCCGGTATGGTCGTCACGTTCGCCCCCGCTGGTGTGACCACCGAAGTCAAGTCTGTTGAAATGCACCATGAACAGCTTACTGAGGGTCTCCCTGGTGACAATGTTGGTTTCAACGTCAAGGTTAGTGGTCGACTGCAGTGATGCTAGTTTTTGCGCCAGTGCTAATACTTCGCAATAGAACGTTTCTGTTAAGGAAATTCGTCGTGGTAATGTTGCTGGTGACTCGAAGAACGACCCCCCCAAGGGTGCCGAGTCCTTCAACGCTCAGGTTATCTTGATGAACCACCCTGGCCAGGTCGGAAACGGATACGCACCCGTCCTGGACTGCCACACCGCCCACATTGCTTGCAAGTTTGCTGAGTTGATGGAGAAGATCGACCGTCGGACTGGTAAATCCGTTGAGCAATCTCCCAAGTTCATCAAGTCTGGTGATGCTGCCATCGTCAAGATGGTTCCTTCTAAGCCCATGTGTGTTGAGGCTT--------------------------------GTCTTACATCACCGTCGGCACACCTGGTGAACCATTGATTAATTTCATGGCAGAGCAGAATATGGAATTCCTTGAGGAATATGAACCCCAACGATCTCCAAATGCCACCAAGATTTTTCTCAATGGGGTGTGGGTCGGTATCCACCGTGATCCTCTTCATCTTGTTCGTCTGGTACAGGAACTGCGGCGCAGCGGCTCAATCAGTCATGAAGTCAGTGTCATCCGAGATATAAGAGACAGAGAATTCAAGATCTTTACGGATGCTGGCAGGGTCTGCCGTCCACTGTTCGTCATAGATAACGACCCCACTCATGAGCGGCGAGGCCAGTTAGTTCTCACGAAGGACCACATCATGAGATTAGAAGACGACGCTACACTTGCTCCGGAAGAGCGCTTTGGATGGAAGGGCTTGCTTGACTGTGGTGCGGTTGAGTACGTCGATGCAGAGGAGGAAGAAACGATCATGATTGTGATGACTCCAGAGGATCTCGAAATCTCCCGTCAGGTACAAGCTGGATACGAGCTGGCAGAAGAAACCGATCTCAACAAGCGTGTCAAAACACCGATAAACAAGAATATGAATCAATACACGCATTGCGAGATTCACCCTAGCATGATACTTGGGATCTGCGCCAGTATCATTCCATTCCCCGATCACAATCAAGTACAGTAACCCGGAAATTGACTTTTAGCTGACTGGAAGGCA-GTNNNNNNNNNNNNNNNNNNNNNNNNNNNNNNNAAACCACTTGCAACAACTCGCTCCATGGAGTATCTCAAGTTTCGTGAGCTTCCAGCTGGCCAGAACGCCATTGTCGGCATAATGTGCTACAGCGGATATAATCAGGAAGATTCGGTTATCATGAATCAAAGTAGTATTGATCGAGGACTGTTCCGCAGTCTTTTCTATCGGTCCTACATGGACCAGGAGAAGCGTATCGGAATGCAGACGGTCGAAGGATTCGAAAAGCCGTCGAGGCAGAACACACTGAAGTTGAAGCATGGAACGTACGACAAATTGGATGAGGACGGTCTCGTGGCTCCCGGCGTCCGTGTCTCTGGAGAGGACATCATCATTGGCAAGACGGCGCCAATTGCGCCGGATGCCGAGGAGATGGGCCAGAGACAGAAATATCACACCAAGCGGGATGTGTCGACGCCCTTACGGAGCACCGAGAACGGTATTGTTGATCAAGTTATGCTCACCACGAATGCGGACGGCTTGAAGTTTGTGAAGGTCCGGATGAGGACGACCAAGATACCGCAGATTGGGGACAAGTTTGCTTCACGCCACGGACAAAAGGTGACGGTGGTTGAGGTAGCTGTTCCCGAATGCTGACAGCTAGGGCACAATCGGAATTACGTATCGAGCGGAAGACATGCCCTTCACCAGCGAAGGAATTGTTCCCGACATCATAATTAATCCTCACGCTATTCCCTCTCGTATGACGATTGCTCATTTGATCGAATGTCAGCTTAGCAAGGTTGCGTCGCTTCGTGGGTTTGAAGGAGACGCAACGCCCTTCACTGATGTGACGGTTGACTCGGTATCGAGCCTGTTACGCCAGAGCGGGTATCAGTCGCGAGGCTTCGAAGTGATGTACAACGGTCATACAGGACGAAA
>KM010085_Otidea_cantharella_NV2008_09_16_ITS
--------TGCGGAAGGATCATT-ACTGTACCTCTGTTATAATACAATTCCA--CTCTGTGTACATTTCCTGTTGCTTCCGTCACGGGCTGGGCTTAACTAGCTGTAGTCAGCACCCATGAAG----AAACTATTTGAATTTGTTTTGTCTTTTGTCTGAATTATATCAATAACAATTGTTAAAACTTTCAACAACGGATCTCTTGGTTCTCGCATCGATGAAGAACGCAGCGAAATGCGATAAGTAGTGTGAATTGCAGAATTCAGTGAATCATCGAATCTTTGAACGCACATTGCGCCTCCTGGTATTCCGGGAGGCATGCTTGTTTGAACGTCATCCAGTTCAAGCTCTTTTGCTTGGTTGTGGAGGTTGAGCGATGTCTGTGTGCTCGTTCACCTTTGAAATTTATTGGCGTATGTCTTTGTGTTTTGTTTAGCGTTATAGGTAACTCTTTCGCTTGGACTCATGAAGCTGTGCGGTCATAACACCCCAATTCCACGTAGGG---------------------------------------------TTGCCTTAGTAACTGCGAGTGAAGCGGCAAAAGCTCAAATTTGAAATGTGGCGTTGGTAATCCAGTTGTAATTTAGAGGACTACTTCCGGGGCCAAAGTTGTCTCAAGTTCTTTGGAACAAGACATCGGAGAGGGTGAGAATCCCGTAAA-AGATGGCTGTTAGCTCCAATGTG--GTATATCCGACGAGTCGAGTTGTTTGGGAATGCAGCTCAAAATGGGTGGTAAATTTCATCTAAAGCTAAATATTGGCGAGAGACCGATAGCGCACAAGTAGAGTGATCGAAAGATGAAAAGCACTTTGAAAAGAGAGTTAAATAGTACGTGAAATTGTTGAAAGGGAAGCGCTTGAGACTAGATTTGGCTGACTTCAGCCATGCTTTGGCATGGTGTATGTGCCGTTGGTTGAGCCAGCATCGGTTTTGATGGTGGGATAAAGGTTTGAGGAATGTGGCTCCACAATTTTGTGGAGTGTTATAGCCTTGAGCGTAATGCCATCTATTGGGAAGGACCGTAAGCTAGGATGCTGGCTAAAAGGTCTTAAGCGGCCCGTCTTGAAACACGGACCAAGGAGTCTAACATCTATGCGAGTGTTTGGGTCGGAAACCCTTGCGCGTAATGAAAGTGAACGGAGGTGGGATGTGGTGCACCATCGACCGATCCTGATGTTTACGGAAGGATTTGAGTAGGAGCATAGCTGTTGGGACCCGAAAGATGGTGAACTATGCCTGAATAGGGTGAAGCCAGAGGAAACTCTGGTGGAGGCTCGCAGCGGTTCTGACGTGCAAATCGATCGTCAAATTT-------------------------------------------------------------------------------------------------------------------------------------------------------------------------------------------------------------------------------------------------------------------------------------------------------------------------------------------------------------------------------------------------------------------------------------------------------------------------------------------------------------------------------------------------------------------------------------------------------------------------------------------------------------------------------------------------------------------------------------------------------------------------------------------------------------------------------------------------------------------------------------------------------------------------------------------------------------------------------------------------------------------------------------------------------------------------------------------------------------------------------------------------------------------------------------------------------------------------------------------------------------------------------------------------------------------------------------------------------------------------------------------------------------------------------------------------------------------TCTGGCACTCATGTCTTACATCACCGTCGGCACACCTGGTGAACCATTGATTAATTTCATGGCAGAGCAGAATATGGAATTCCTTGAGGAATATGAACCCCAACGATCTCCAAATGCCACCAAGATTTTTCTCAATGGGGTGTGGGTCGGTATCCACCGTGATCCTCTTCATCTTGTTCGTCTGGTACAGGAACTGCGGCGCAGCGGCTCAATCAGTCATGAAGTCAGTGTCATCCGAGATATAAGAGACAGAGAATTCAAGATCTTTACGGATGCTGGCAGGGTCTGCCGTCCACTGTTCGTCATAGATAACGACCCCACTCATGAGCGGCGAGGCCAGTTAGTTCTCACGAAGGACCACATCATGAGATTAGAAGACGACGCTACACTTGCTCCGGAAGAGCGCTTTGGATGGAAGGGCTTGCTTGACTGTGGTGCGGTTGAGTACGTCGATGCAGAGGAGGAAGAAACGATCATGATTGTGATGACTCCAGAGGATCTCGAAATCTCCCGTCAGGTACAAGCTGGATACGAGCTGGCAGAAGAAACCGATCTCAACAAGCGTGTCAAAACACCGATAAACAAGAATATGAATCAATACACGCATTGCGAGATTCACCCTAGCATGATACTTGGGATCTGCGCCAGTATCATTCCATTCCCCGATCACAATCAAGTACAGTAACCCGGAAATTGACTTTTAGCTGACTGGAAGGCA-GTCTCCTCGTAATACTTATCAATCCGCCATGGGAAACCACTTGCAACAACTCGCTCCATGGAGTATCTCAAGTTTCGTGAGCTTCCAGCTGGCCAGAACGCCATTGTCGGCATAATGTGCTACAGCGGATATAATCAGGAAGATTCGGTTATCATGAATCAAAGTAGTATTGATCGAGGACTGTTCCGCAGTCTTTTCTATCGGTCCTACATGGACCAGGAGAAGCGTATCGGAATGCAGACGGTCGAAGGATTCGAAAAGCCGTCGAGGCAGAACACACTGAAGTTGAAGCATGGAACGTACGACAAATTGGATGAGGACGGTCTCGTGGCTCCCGGCGTCCGTGTCTCTGGAGAGGACATCATCATTGGCAAGACGGCGCCAATTGCGCCGGATGCCGAGGAGATGGGCCAGAGACAGAAATATCACACCAAGCGGGATGTGTCGACGCCCTTACGGAGCACCGAGAACGGTATTGTTGATCAAGTTATGCTCACCACGAATGCGGACGGCTTGAAGTTTGTGAAGGTCCGGATGAGGACGACCAAGATACCGCAGATTGGGGACAAGTTTGCTTCACGCCACGGACAAAAGGTGACGGTGGTTGAGGTAGCTGTTCCCGAATGCTGACAGCTAGGGCACAATCGGAATTACGTATCGAGCGGAAGACATGCCCTTCACCAGCGAAGGAATTGTTCCCGACATCATAATTAATCCTCACGCTATTCCCTCTCGTATGACGATTGCTCATTTGATCGAATGTCAGCTTAGCAAGGTTGCGTCGCTTCGTGGGTTTGAAGGAGACGCAACGCCCTTCACTGATGTGACGGTTGACTCGGTATCGAGCCTGTTACGCCAGAGCGGGTATCAGTCGCGAGGCTTCGAAGTGATGTACAACGGTCATACAGGACGAAA
>KU987009_Otidea_propinquata_HMAS_83564_ITS
AGGTGACCTGCGGAAGGATCATTGCCTGTACCTTTATATAAGTACAATTCAACCTCCCGTGTACTATTCCTGTTGCTTTCAGTGAGGTTTGACTTTACCTAACCATAGCGGGGCCGGGCGGCACCTAACTCTTT--GAATTTGTTTTGTCTTTTGTCTGAGTTTAATAAATATCAATTGTTAAAACTTTCAACAACGGATCTCTTGGTTCCAGCATCGATGAGAAACGCAGCGAAATGCGAAAAGTAATGTGAATTGCAGAGCTAAGTGGAACATCGAATCTTTGAACGCACATTGCGTGTCACGGTATCCCGTGACACATGCTTTTTTGAGCGTCCAGAC-CGCAAGCTTTTTTGCTTGGTTGTGAAGCTTGAGCGATGCCTCTGTGCATGTTCACCTTTGAAATCTATCGGCGCATGTCTTTACGTTCCATTTAGCGTTACAAGTGACTCTTTCGCTTGGATTTGTAAAGCTGTGTTGCTGTGATACCTCAATATATTCGA-------CCTCAAAGAAGTAGGGATACCCGCTGAACTTAAGCATATC-TTGCCTTAGTAACTGCGAGTGAAGCGGCAAAAGCTCAAATTTGAAATGTGATTTCGACCCCTCAGTTGTAATTTAGAGGATTGCCATGGTGATAGCGCCCATACGAAGTTCTTTGGAACAAGACACCAATGAGGGTGATAGTCCCGTCAGATGAAAAATGGTGCGCTTCCGATATGGCATATCCGACGAGTCGAGTTGTTTGGGAATGCAGCTCAAAATGGGTGGTAAATTTCATCTAAAGCTAAATACAGGCTGGAGACCGATAGCGAACAAGTAGAGTGATCGAAAGATGAAAAGCACTTTGAAAAGAGAGTTAAATAGTACGTGAAATTGTTGAAAGGGAAGCGCTTGAGACCAGATTCGGCTGGCTTCATCCAAATTTCTGCATGGTGTATGTGCCGTTGGTTGAGCCAGCATCGGTTCTAATGGCGGGATAAAGGTTCGAGGAATGTGGCTCCAAAATTATGCGGAGTGTTATAGCCTTGAGTGCAATGTCGCCTATTGGAAAGGACCTTCGGCTAGGATGTTGGCTAAAAGGTCTTAAGCGGCCCGTCTTGAAACCCGGACCAAGGAGTCTAACATCTATGCGAGTGTTTTGGCGTGAAACCATTGCGCGTAATGAAAGTGAACG-AGGTGGGAAGGGGTGCACCATCGACCGATCCTGAAGTTTACGGAAGGATTTGAGTAGAAGCATAGCTGTTGGGACCCGAAAGATGGTGAACTATGCCTGAATAGGGTGAAGCCAGAGGAAACTCTGGTGGAGGCTCGCAGCGGTTCTGACGTGCAAATCGATCG-----------------------------------------------------------------------------------------------------------------------------------------------------------------------------------------------------------------------------------------------------------------------------------------------------------------------------------------------------------------------------------------------------------------------------------------------------------------------------------------------------------------------------------------------------------------------------------------------------------------------------------------------------------------------------------------------------------------------------------------------------------------------------------------------------------------------------------------------------------------------------------------------------------------------------------------------------------------------------------------------------------------------------------------------------------------------------------------------------------------------------------------------------------------------------------------------------------------------------------------------------------------------------------------------------------------------------------------------------------------------------------------------------------------------------------------------------------------------------------------------------------------------------------------------------------------------------------------------------------------------------------------------------------------------------------------------------------------------------------------------------------------------------------------------------------------------------------------------------------------------------------------------------------------------------------------------------------------------------------------------------------------------------------------------------------------------------------------------------------------------------------------------------------------------------------------------------------------------------------------------------------------------------------------------------------------------------------------------------------------------------------------------------------------------------------------------------------------------------------------------------------------------------------------------------------------------------------------------------------------------------------------------------------------------------------------------------------------------------------------------------------------------------------------------------------------------------------------------------------------------------------------------------------------------------------------------------------------------------------------------------------------------------------------------------------------------------------------------------------------------------------------------------------------------------
>JN942775_Otidea_concinna_S_KH_09_250_ITS
AGGTGACCTGCGGAAGGATCATTATATGTATCTTCATTGTAATACAGTTCTACACTCTGTGTATCGTTCCTGTTGCTTCCGTTGGGGCCTG-------CCAGCCAAGGTTGGTTTCCGTGGGAGGTAAAACCATTTGCATTTATTTTGCCTTCTGTCTGAATAATGTTTATAACAAATGTTAAAACTTTCAACAACGGATCTCTTGGTTCTCGCATCGATGAAGAACGCAGCGAAATGCGATAAGTAGTGTGAATTGCAGAATTCAGTGAATCATCGAATCTTTGAACGCACATTGCGCCTCCTGGTATTCCGGGAGGCATGCCTGTCCGCGCACCAAATAATTCAGGGTGCC----TTGGTACTGAAGGCTGAGTGTTGCTCATATGCTCATTCGCCTTTGAAATTTACAGGCGGGCGGCTTCATGTCCTTTTCAGCGTTATAGGTAACTCTTTCGCTAGGACTTGGTGGCTTGTCCGGCCTTGACCCCCAAATTACCCAGTGGATGGTCGCGGATCAGGTAGGGATACCCGCTGAACTTAAGCATATCATTGCCTTAGTAACTGCGAGTGAAGCGGCAAAAGCTCAAATTTGAAATCTGACGTTGACGTCCGAGTTGTAATTTGGAGGGATATCTTCGGAGCTGGCGTCGTCCTAAGTTCTTTGGAACCAGACATCATAGAGGGTGAGAATCCCGTGCCTGGATGGCTGTCCTGCTCCATGTGAAGTGTCTCCGACGAGTCGAGTTGTTTGGGAATGCAGCTCAAAATGGGTGGTAAATTTCATCTAAAGCTAAATATTGGCGAGAGACCGATAGCGCACAAGTAGAGTGATCGAAAGATGAAAAGCACTTTGAAAAGAGAGTTAAATAGTACGTGAAATTGTTGAAAGGGAAGCGCTTGAGACTAGATTCAGTCGATATCAGCCACGTTTTTACGTAGTGCACTTGCCGTCGGTTGAGCCAGCATCGGTTCTGATGGCGGGATAAAGGTTTCAGGAATGTGGCTCCTCAATGCGTAGGAGTGTTAAAGCCTGGAGCGCAATGCCGCCTGTTGGGAAGGACCTTTCGCTAGGATGCTGGCTAAAAGGTCTTAAGCGGCCCGTCTTGAAACACGGACCAAGGAGTCTAACATCTATGCGAGTGTTCGGGTGGAAAACCCTTGCGCGTAATGAAAGTGAATGGAGGTGGGAAGAGGTGCACCATCGACCGATCCCGATGTTTACGGATGGATTTGAGTAGGAGCATAGCTGTTGGGACCCGAAAGATGGTGAACTATGCCTGAATAGGGTGAAGCCAGAGGAAACCTTGGTGGAAGCTCGCAGCGGTTCTGACGTGCAAATCGATCGTCAAATTTTATAGGGGTCTCATCTATAAGGTTTGTCTGGTTTGCTACC-TTTTGTCGAGCTACATTACTAATCCGTGTTGTCTAGTGCGGTGGTATCGATAAGCGTACCATTGAAAAGTTCGAGAAAGAGGCCGCCGAACTCGGAAAGGGTTCCTTCAAATACGCCTGGGTCCTGGACAAGCTGAAGGCTGAGCGTGAGCGTGGTATCACTATCGATATTGCTCTCTGGAAGTTCGAGACTCCCAAGTACTATGTCACTGTCATCGGTAAGCCTGGTCTTTCTTGAATCGTCCAATCACCTCGCTGACAAGTCTTTCTAAGATGCCCCCGGTCACCGTGACTTCATCAAGAACATGATCACTGGTACCTCCCAGGCCGATTGCGCTATTCTCATTATCGCTGCTGGCACTGGTGAGTTTGAGGCCGGTATTTCCAAGGACGGTCAGACTCGTGAGCACGCTTTGCTTGCATACACCCTCGGTGTCAAGCAGCTCATCGTTGCTATCAACAAGATGGACACCACCAAGTGGTCTGAGGACCGTTTCAAGGAAATCGTCAAGGAGGTTTCCAACTTCATCAAGAAGGTCGGATTCAACCCCAAGACCGTTGCCTTCGTCCCCATCTCCGGTTTCAATGGTGACAACATGATCGAGTCCTCCAGCAACTGCCCCTGGTACAAGGGTAAGTTTTAAATCACATCTATGTGCGCAAACAATGTTAATACATCTTCAGGATGGGATAAGGAGACCAAGGAGGGTGGCAAGTCATCTGGTAAGACTCTTCTCGAAGCTATCGATTCGATCGACCGCCCCGAGCGACCTTCCAGCAAGCCCCTCCGTCTCCCCCTCCAAGATGTCTACAAGATTGGTGGTATTGGAACAGTGCCTGTCGGTCGTGTTGAGACGGGTACCATCAAGCCCGGTATGGTCGTCACGTTTGCCCCTGCTGGTGTGACCACCGAAGTCAAGTCTGTTGAAATGCACCATGAGCAGCTTACTGAGGGTCAACCCGGTGACAATGTTGGTTTCAATGTCAAGGTTAGTGAGCAACTGCAGTGATACCAGTTTCTATACCGGTGCTAATGCTTCGGAATAGAACGTTTCCGTTAAGGAAATTCGTCGTGGTAATGTTGCTGGTGACTCCAAGAACGACCCCCCCAAGGGCGCCGAATCCTTCAACGCCCAGGTTATCTTGATGAACCACCCTGGCCAGGTCGGAAACGGATACGCACCCGTTCTGGACTGCCACACCGCCCACATTGCTTGCAAGTTCGCTGAGTTGATTGAGAAGATTGACCGTCGTACTGGTAAATCCGTTGAGCAATCCCCCAAGTTCATCAAATCTGGTGATGCTGCCATCGTTAAGATGGTTCCTTCCAAGCCCATGTGTGTTGAGGCTTGCTTGCGGACTTGTCAAGAACCTGGCACTCATGTCTTACATTACTGTCGGTACACCTGGTGAGCCGTTGATCAATTTCATGGCAGAGCAGAATATGGAATTCCTTGAGGAATACGAACCCCAACGATCTCCGAATGCTACCAAGATTTTCCTCAACGGTGTGTGGGTCGGCATCCACCGTGATCCTCTTCATCTCGTTCGTCTGGTACAGGAACTTCGGCGTAGCGGTTCCATCAGCCATGAAGTCAGTGTTATCCGAGATATAAGAGACCGAGAATTCAAAATCTTCACAGATGCTGGCAGGGTCTGCCGTCCGCTGTTCGTCATAGATAACGACCCCACTCATGAGCGGCGAGGCCAGTTAGTTCTCACGAAGGACCACATCATGAGATTAGAAGACGATGCCGCACTTCTTCCGGAAGAGCGCTTTGGGTGGAAGGGCTTGCTTGACTGCGGTGCGGTTGAGTACGTCGATGCAGAGGAGGAAGAAACGATCATGATCGTGATGACTCCAGAAGATCTCGAAATCTCTCGTCAAGTACAAGCTGGATACGAGCTGGCAGAAGAAACCGATCCCAACAAGCGTGTCAAGACGCCGATCAACAAGAACATGAACCAGTACACGCATTGCGAAATCCACCCTAGCATGATACTCGGGATCTGCGCCAGCATCATTCCATTCCCTGATCACAATCAAGTACAGTCACCCGG--------------------------------------------------------------------------------------------------------------------------------------------------------------------------------------------------------------------------------------------------------------------------------------------------------------------------------------------------------------------------------------------------------------------------------------------------------------------------------------------------------------------------------------------------------------------------------------------------------------------------------------------------------------------------------------------------------------------------------------------------------------------------------------------------------------------------------------------------------------------------------------------------------------------------------------------------------------------------------
>KM010032_Otidea_concinna_KH_09_183_ITS
----GACCTGCGGAAGGATCATTATATGTATCTTCATTGTAATACAGTTCTACACTCTGTGTATCGTTCCTGTTGCTTCCGTTGGGGCCTG-------CCAGCCAAGGTTGGTTTCCGTGGGAGGTAAAACCATTTGCATTTATTTTGCCTTCTGTCTGAATAATGTTTATAACAAATGTTAAAACTTTCAACAACGGATCTCTTGGTTCTCGCATCGATGAAGAACGCAGCGAAATGCGATAAGTAGTGTGAATTGCAGAATTCAGTGAATCATCGAATCTTTGAACGCACATTGCGCCTCCTGGTATTCCGGGAGGCATGCCTGTCCGCGCACCAAATAATTCAGGGTGCC----TTGGTACTGAAGGCTGAGTGTTGCTCATATGCTCATTCGCCTTTGAAATTTACAGGCGGGCGGCTTCATGTCCTTTTCAGCGTTATAGGTAACTCTTTCGCTAGGACTTGGTGGCTTGTCCGGCCTTGACCCCCAAATTACCCAGTGGATGGTCGCGGATCAGGTAGGGATACCCGCTGAACTTAAGCATATCATTGCCTTAGTAACTGCGAGTGAAGCGGCAAAAGCTCAAATTTGAAATCTGACGTTGACGTCCGAGTTGTAATTTGGAGGGATATCTTCGGAGCTGGCGTCGTCCTAAGTTCTTTGGAACCAGACATCATAGAGGGTGAGAATCCCGTGCCTGGATGGCTGTCCTGCTCCATGTGAAGTGTCTCCGACGAGTCGAGTTGTTTGGGAATGCAGCTCAAAATGGGTGGTAAATTTCATCTAAAGCTAAATATTGGCGAGAGACCGATAGCGCACAAGTAGAGTGATCGAAAGATGAAAAGCACTTTGAAAAGAGAGTTAAATAGTACGTGAAATTGTTGAAAGGGAAGCGCTTGAGACTAGATTCAGTCGATATCAGCCACGTTTTTACGTAGTGCACTTGCCGTCGGTTGAGCCAGCATCGGTTCTGATGGCGGGATAAAGGTTTCAGGAATGTGGCTCCTCAATGCGTAGGAGTGTTAAAGCCTGGAGCGCAATGCCGCCTGTTGGGAAGGACCTTTCGCTAGGATGCTGGCTAAAAGGTCTTAAGCGGCCCGTCTTGAAACACGGACCAAGGAGTCTAACATCTATGCGAGTGTTCGGGTGGAAAACCCTTGCGCGTAATGAAAGTGAATGGAGGTGGGAAGAGGTGCACCATCGACCGATCCCGATGTTTACGGATGGATTTGAGTAGGAGCATAGCTGTTGGGACCCGAAAGATGGTGAACTATGCCTGAATAGGGTGAAGCCAGAGGAAACCTTGGTGGAAGCTCGCAGCGGTTCTGACGTGCAAATCGATCGTCAAATTTTATAGGGGTCTCATCTATAAGGTTTGTCTGGTTTGCTACC-TTTTGTCGAGCTACATTACTAATCCGTGTTGTCTAGTGCGGTGGTATCGATAAGCGTACCATTGAAAAGTTCGAGAAAGAGGCCGCCGAACTCGGAAAGGGTTCCTTCAAATACGCCTGGGTCCTGGACAAGCTGAAGGCTGAGCGTGAGCGTGGTATCACTATCGATATTGCTCTCTGGAAGTTCGAGACTCCCAAGTACTATGTCACTGTCATCGGTAAGCCTGGTCTTTCTTGAATCGTCCAATCACCTCGCTGACAAGTCTTTCTAAGATGCCCCCGGTCACCGTGACTTCATCAAGAACATGATCACTGGTACCTCCCAGGCCGATTGCGCTATTCTCATTATCGCTGCTGGCACTGGTGAGTTTGAGGCCGGTATTTCCAAGGACGGTCAGACTCGTGAGCACGCTTTGCTTGCATACACCCTCGGTGTCAAGCAGCTCATCGTTGCTATCAACAAGATGGACACCACCAAGTGGTCTGAGGACCGTTTCAAGGAAATCGTCAAGGAGGTTTCCAACTTCATCAAGAAGGTCGGATTCAACCCCAAGACCGTTGCCTTCGTCCCCATCTCCGGTTTCAATGGTGACAACATGATCGAGTCCTCCAGCAACTGCCCCTGGTACAAGGGTAAGTTTTAAATCACATCTATGTGCGCAAACAATGTTAATACATCTTCAGGATGGGATAAGGAGACCAAGGAGGGTGGCAAGTCATCTGGTAAGACTCTTCTCGAAGCTATCGATTCGATCGACCGCCCCGAGCGACCTTCCAGCAAGCCCCTCCGTCTCCCCCTCCAAGATGTCTACAAGATTGGTGGTATTGGAACAGTGCCTGTCGGTCGTGTTGAGACGGGTACCATCAAGCCCGGTATGGTCGTCACGTTTGCCCCTGCTGGTGTGACCACCGAAGTCAAGTCTGTTGAAATGCACCATGAGCAGCTTACTGAGGGTCAACCCGGTGACAATGTTGGTTTCAATGTCAAGGTTAGTGAGCAACTGCAGTGATACCAGTTTCTATACCGGTGCTAATGCTTCGGAATAGAACGTTTCCGTTAAGGAAATTCGTCGTGGTAATGTTGCTGGTGACTCCAAGAACGACCCCCCCAAGGGCGCCGAATCCTTCAACGCCCAGGTTATCTTGATGAACCACCCTGGCCAGGTCGGAAACGGATACGCACCCGTTCTGGACTGCCACACCGCCCACATTGCTTGCAAGTTCGCTGAGTTGATTGAGAAGATTGACCGTCGTACTGGTAAATCCGTTGAGCAATCCCCCAAGTTCATCAAATCTGGTGATGCTGCCATCGTTAAGATGGTTCCTTCCAAGCCCATGTGTGTTGAGGCTTGCTTGCGGACTTGTCAAGAACCTGGCACTCATGTCTTACATTACTGTCGGTACACCTGGTGAGCCGTTGATCAATTTCATGGCAGAGCAGAATATGGAATTCCTTGAGGAATACGAACCCCAACGATCTCCGAATGCTACCAAGATTTTCCTCAACGGTGTGTGGGTCGGCATCCACCGTGATCCTCTTCATCTCGTTCGTCTGGTACAGGAACTTCGGCGTAGCGGTTCCATCAGCCATGAAGTCAGTGTTATCCGAGATATAAGAGACCGAGAATTCAAAATCTTCACAGATGCTGGCAGGGTCTGCCGTCCGCTGTTCGTCATAGATAACGACCCCACTCATGAGCGGCGAGGCCAGTTAGTTCTCACGAAGGACCACATCATGAGATTAGAAGACGATGCCGCACTTCTTCCGGAAGAGCGCTTTGGGTGGAAGGGCTTGCTTGACTGCGGTGCGGTTGAGTACGTCGATGCAGAGGAGGAAGAAACGATCATGATCGTGATGACTCCAGAAGATCTCGAAATCTCTCGTCAAGTACAAGCTGGATACGAGCTGGCAGAAGAAACCGATCCCAACAAGCGTGTCAAGACGCCGATCAACAAGAACATGAACCAGTACACGCATTGCGAAATCCACCCTAGCATGATACTCGGGATCTGCGCCAGCATCATTCCATTCCCTGATCACAATCAAGTACAGTCACCCGGAAATTGACTTTTAGCTGACTGGAAGTCAAGTCTCCTCGTAACACCTATCAGTCTGCCATGGGAAACCACTTGCAACAACTCGCTCCATGGAGTATCTCAAGTTTCGTGAGCTCCCAGCTGGCCAAAACGCCATTGTCGGCATAATGTGCTACAGCGGATATAATCAAGAAGATTCAGTTATCATGAATCAAAGTAGTATCGATCGAGGATTGTTCCGCAGTCTCTTCTATCGATCCTACATGGACCAGGAGAAGCGTATCGGAATGCAGACAGTCGAGGGGTTCGAAAAGCCTTCAAGGCAAAACACACTGAAGTTGAAGCACGGAACCTACGACAAACTTGATGATGACGGCCTCGTGGCTCCCGGCGTCCGTGTCTCTGGAGAGGACATTATCATTGGCAAGACCGCGCCAATTGCGCCGGATGCCGAGGAGATGGGCCAGAGACAGAAATATCACACCAAGCGGGATGTGTCGACACCCTTACGAAGCACTGAGAACGGTATTGTCGATCAAGTTATGCTCACCACGAATGCGGATGGCTTGAAGTTCGTGAAAGTCCGGATGAGGACGACCAAGATACCGCAGATTGGGGACAAGTTTGCTTCCCGCCACGGACAAAAGGTGATGGCGGTTGAGGTTGCTGTTCCCGAATGCTGACAGCTAGGGCACAATCGGAATTACGTATCGAGCGGAAGACATGCCCTTCACCAGCGAAGGAATTGTTCCTGACATCATAATCAACCCCCATGCTATTCCCTCTCGCATGACAATCGCTCATTTGATCGAATGCCAACTTAGTAAGGTTGCATCGCTGCGTGGTTTCGAAGGCGACGCAACGCCTTTCACCGATGTGACGGTGGACTCAGTGTCGAGCCTGTTACGCCAGAGCGGGTATCAGTCACGAGGCTTCGAGGTGATGTACAATGGCCATACAGGACGAAA
>KM010086_Otidea_daliensis_SEST06081702_ITS
AGGTGACCTGCGGAAGGATCATTATCTGTGCCTCCACGCGTACACAATTCACCCCTCTGGGTATCATGCCTGTTGCTTCC----TGGGCGGCCGCCGTCCAGCCA--GACAGTCCCAGCGGAAGGCTAAAACATTTTCA-TTATCTTGCCATTAGTCTGAAGTTTGT---TAAAAATCGTTAAAACTTTCAACAACGGATCTCTTGGTTCTCGCATCGATGAAGAACGCAGCGAAATGCGATAAGTAGTGTGAATTGCAGAATTCAGTGAATCATCGAATCTTTGAACGCACATTGCGCCTCCTGGTATTCCGGGAGGCATGCCTGTTCGAGCGTCACCCCCCTCAAGCTTTTCTGCTTGGTTATGGAGGCTGAGCGGTGCCTTTTGGTTACCTCACCTTCAAAATCCAGAGGCAGATTGCCCTGTT-TTGTCCCGGCGTGATAAGTTACTCTTTCGCTTGGATTTACAGGCTGATGTGGCCGCAAAACCTCAATAATTTAT--GTTGACCTCGGATCAGGTAGGGATACCCGCTGAACTTAAGCATATCATTGCCTCAGTAACTGCGAGTGAAGCGGCAAAAGCTCAAATTTGAAATCTGACGTTGACGTTCGAGTTGTAATTTGGAGGGGCACTTTCGGTGCTGGTGCCGTCCTAAGTTCCTTGGAACAGGACGTCTTAGAGGGTGAGAATCCCGTGCCAGGATGGCCTACCAGTTCCATGTGAGGTGTCTCCGACGAGTCGAGTTGTTTGGGAATGCAGCTCAAAATGGGTGGTAAATTTCATCTAAAGCTAAATACCGGCGAGAGACCGATAGCGCACAAGTAGAGTGATCGAAAGATGAAAAGCACTTTGAAAAGAGAGTTAAAAAGTACGTGAAATTGTTGAAAGGGAAGCTCTTGAGACCAGACTCAACCCTTATCAACCGTGCTTTTGTGCGGTGCACTTGCTGAGGGTTGGGCCAGCATCGGTTTTGACGGTGGGATAAAGGCTTGAGGAATGTGGCTCACCGATACCGGAGAGTGTTATAGCCTCGGGTGCAATGCTACCTGTCGGGAAGGACCTTTTGCTAGGATGCTGGCGTAATGGTCTTAAGCGGCCCGTCTTGAAACACGGACCAAGGAGTCTAACATCTATGCGAGTGTTCGGGTGGAAAACCCTTGCGCGAAATGAAAGTGAACGGAGGTGGGAAGGGGTGCACCATCGACCGATCCTGATGTCTTCGGAAGGATTTGAGTAGGAGCATAGCCGTTGGGACCCGAAAGATGGTGAACTATGCCTGAATAGGGTGAAGCCAGAGGAAACTCTGGTGGAGGCTCGCAGCGGTTCTGACGTGCAAATCGATCGTCAAATTTTATAGGGGTCTTATCTACAAGGTTTGCCCGATCCGTTACCTTTCTATAGAGT--CATCACTGATCTGCGATGTTTAGTGCGGTGGTATTGACAAGCGTACCATTGAGAAGTTCGAGAAGGAGGCTGCCGAACTCGGAAAGGGTTCCTTCAAGTACGCTTGGGTCTTGGACAAACTGAAGGCTGAGCGTGAGCGTGGTATCACTATCGATATCGCCCTCTGGAAGTTCGAGACCCCCAAGTACTTTGTCACCGTCATTGGTAAGCCCGCACTTCCTCCAATCGC-GCATCGCCTTACTAACAG-CTTTTGCTAGATGCTCCCGGTCACCGTGACTTCATCAAGAACATGATCACTGGTACCTCCCAGGCCGACTGCGCCATTCTTATCATCGCTGCCGGCACTGGCGAGTTTGAGGCCGGTATCTCCAAGGATGGTCAGACTCGTGAACACGCTTTGCTCGCCTACACCCTCGGTGTCAAGCAGCTCATCGTTGCCATCAATAAGATGGACACCACGAAGTGGTCTGAGGGCCGTTACAAGGAAATCGTCAAGGAGGTTTCCAACTTCATCAAGAAGGTTGGGTTCAACCCCAAGACAGTTGCCTTTGTCCCCATCTCCGGGTTCAATGGTGATAACATGATCGATGCTTCTAGCAACTGCCCCTGGTACAAGGGTAAG-TTTAATCTACATCTACCTATGCAAGCAATGCTAATACTTCCCCAGGATGGGAAAAGGAGACTAAGGAGGGTGGCAAGTCGTCTGGTAAGACTCTTCTTGAGGCTATCGACTCCATCGACCGCCCCGAGCGGCCTTCCAGCAAGCCCCTCCGTCTTCCCCTCCAGGATGTCTACAAGATCGGTGGTATTGGAACAGTGCCTGTCGGTCGTGTCGAAACGGGTACCATCAAGCCTGGTATGGTCGTCACGTTCGCCCCCGCTGGTGTGACCACCGAAGTCAAGTCCGTCGAAATGCACCACGAACAGCTTACTGAGGGTTTCCCCGGTGACAACGTTGGTTTCAATGTCAAGGTTAGTGACCA----CAATGATGGTAGTTTTTGTGTATGCGCTCATGCTTCGCAATAGAACGTTTCCGTGAAGGAAATTCGCCGCGGCAACGTTGCTGGTGACTCCAAGAACGACCCCCCCAAGGGTGCCGAATCCTTCAATGCTCAGGTCATTCTGATGAACCATCCTGGTCAAGTCGGAAACGGATACGCCCCCGTCCTGGACTGTCACACCGCCCACATCGCCTGCAAGTTCGCTGAGCTGATCGAGAAGATCGATCGTCGTACCGGTAAATCCGTTGAGCAGTCCCCCAAGTTCATCAAGTCTGGCGATGCTGCCATCGTCAAGATGATTCCTTCCAAGCCCATGTGTGTCGAGGCTT-----------CGTCAAGAATTTGGCACTCATGTCTTACATCACTGTCGGCACGCCAGGTGAACCATTGATCAATTTCATGGCAGAGCAGAATATGGAATTCCTTGAGGAATATGAACCCCAACGATCCCCGAATGCTACCAAGATCTTCCTCAATGGTGTGTGGGTTGGTATTCACCGTGACCCTCTTCATCTCGTTCGTCTGGTACAGGAACTTCGGCGCAGTGGCTCCATTAGTCATGAAGTCAGTGTCATCCGAGATATAAGAGACAGAGAATTCAAGATCTTCACAGATGCTGGCAGAGTCTGTCGCCCACTGTTCGTCATAGATAACGACCCTACCCATGAGCGGCGAGGCCAGTTAGTCCTCACGAAGGACCACATTATGAGATTAGAAGACGACGCTTCTCTTCCACCGGAAGAACGTTTTGGTTGGAAGGGATTGCTTGACTGTGGTGCGGTTGAGTACGTGGACGCAGAGGAAGAAGAAACGATCATGATCGTGATGACCCCAGAGGATCTCGAAATCTCCCGTCAAGTACAAGCAGGTTACGAGTTGGCAGAAGAAACCGACCCCAACAAGCGTGTCAAGACACCGATCAACAAAAACATGAACCAGTACACCCACTGTGAAATTCACCCTAGCATGATACTCGGGATCTGCGCCAGCATCATTCCATTCCCTGATCACAATCAAGTACAGTCACCAGGAAATTGACATTTAGCTGAATNNNNNNNNNNNNNNNNNNNNNNNNNNNNNNNNNNNNNNNNNNAAACCTCTTGCAACAACTCGTTCTATGGAGTACCTCAAATTTCGTGAGCTTCCCGCAGGTCAAAANGCCATTGTTGGTATAATGTGCTACAGCGGATACAATCNAGAAGATTCGGTCATCATGAACCAAAGTAGTATTGATCGAGGACTGTTCCGCAGTCTTTTCTATCGATCTTACATGGACCAGGAGAAGCGCATTGGAATGCAGACAGTAGAGGAATTCGAAAAGCCTTCAAGGCAGAACACACTGAAGTTGAAGCACGGAACCTACGACAAACTAGACGATGATGGTCTCGTGGCTCCCGGCGTCCGTGTCTCTGGAGAGGATATTATCATTGGCAAGACCGCGCCAATTTCACCAGATGCTGAGGAGATGGGTCAGAGACAGAAGTATCATACTAAACGAGATGTATCAACTCCCTTACGGAGTACCGAGAACGGCATTGTCGACCAGGTCATGCTCACTACGAATGCGGATGGCTTGAAGTTCGTGAAAGTTCGAATGAGGACAACAAAGGTGCCGCAGATCGGGGACAAGTTTGCCTCACGTCATGGACAAAAGGTGACAGTGGTTGAAGTTATTGTTCCTGGTTACTGACCGCTAGGGCACAATTGGAATTGCGTATCGAGCAGAAGACATGCCCTTCACTAGCGAAGGAATTGTTCCTGACATCATAATTAATCCCCACGCTATTCNNTCTCGTATGACGATTGCTCATTTGATTGAATGCCAACTTAGTAAAGTTGCATCGCTGCGTGGATT------------------------------------------------------------------------------------------------------------------------
>KF717576_Otidea_flavidobrunneola_H6010806_ITS
AGGTGACCTGCGGAAGGATCATTATCTGTGCCTTTATTGCAATACAATTCTACACTCTGCGTACTTTCCATGTTGCTCCCGGTGTGGCTTACCTGCGAATAACCACGGTTAGGTACTGTGGGGGTTTAAACGAGGTCTATTTAATTTAATTTATGTCTGATCTTTAGGAACAACAATAGTTAAAACTTTCAACAACGGATCTCTTGGTTCTCGCATCGATGAAGAACGCAGCGAAATGCGATAAGTAGTGTGAATTGCAGAATTCAGTGAATCATCGAATCTTTGAACGCACATTGCGCCTTCCGGTACTCCGGGAGGCATGCCTGTTCGAGCGCCAAAGATTGCAAGCTTAGTTGCTTGGTTCTGAAGGTCAAGTGTTGCTCACATGCCCATTTGCCTTCCAAATTCACAGGCGGATGACTTCGTGTTCCTTTCAGCGTTATAGGTAACTCTTTCGCTTGGACTCGGGAGTTGGTCCTGCCCTAACCCCCCAATTATTACCCCGTTGGCCACGAATCAGGTAGGGATACCCGCTGAACTTAAGCATATCATTGCCTTAGTAACTGCGAGTGAAGCGGCAAAAGCTCAAATTTGAAATCTGACGTTGACGTCCGAATTGTAATTTGGAGGGATGTCTTCGGAGCTGGCGCTGTCTTAAGTTCTTTGGAACCAGACATCATAGAGGGTGAGAATCCCGTGCCTGGATGGCTGTCCGGCTCCATGTGAAGTGTCTCCGACGAGTCGAGTTGTTTGGGAATGCAGCTCAAAATGGGTGGTAAATTTCATCTAAAGCTAAATATTGGCGAGAGACCGATAGCGCACAAGTAGAGTGATCGAAAGATGAAAAGCACTTTGAAAAGAGAGTCAAATAGTACGTGAAATTGTTGAAAGGGAAGCGCTTGAGATTAGATTCGGCCGGCATCAGCTACGTTTTTACGTTGTGCACTTGCCGTCGGTTGAGCCAGCATCGGTTTTGATGGCGGGATAAAGGTTTCGGGAATGTGGCTCCTCAATTTAGATGAGTGTTAAAGCCCGGAGCGCAATGCTGCCTGTTGGGAAGGACCTTTGGCTAGGATGCTGGCTAAAAGGTCTTAAGCGGCCCGTCTTGAAACACGGACCAAGGAGTCTAACATCTATGCGAGTGTTCGGGTGGAAAACCCTTGCGCGTAATGAAAGTGAATGGAGGTGGGAAGAGGTGCACCATCGACCGATCCCGATGTTTACGGAAGGATTTGAGTAGGAGCATAGCTGTTGGGACCCGAAAGATGGTGAACTATGCCTGAATAGGGTGAAGCCAGAGGAAACCTTGGTGGAAGCTCGCAGCGGTTCTGACGTGCAAATCGATCGTCAAATTTTATAGGGGTCTCATCTATAAGGTTTGTCTGGTTTGCTACCTTTTTATTGAGCTACATTACTAATCTATATTGTCTAGTGCGGTGGTATCGATAAGCGTACCATTGAAAAGTTCGAGAAAGAGGCTGCCGAACTCGGGAAGGGTTCCTTCAAATATGCCTGGGTCTTGGACAAGCTGAAGGCTGAGCGTGAGCGCGGTATCACTATTGATATTGCCCTCTGGAAGTTCGAGACTCCCAAATACTATGTCACTGTCATCGGTAAGCCTGGTCTCTCCTGAATCGTCCAATCACCTCGCTGACAGTCTTTTCTAAGATGCCCCCGGTCACCGCGACTTCATCAAGAACATGATCACTGGTACCTCCCAGGCTGACTGCGCTATTCTCATTATTGCTGCCGGCACTGGTGAGTTTGAGGCCGGTATCTCCAAGGATGGTCAGACTCGTGAGCACGCTTTGCTTGCATACACCCTCGGTGTCAAGCAGCTCATCGTTGCTATCAACAAGATGGACACCACCAAGTGGTCTGAGGACCGTTTCAAGGAAATCGTCAAGGAGGTTTCCAACTTCATCAAGAAGGTCGGATTCAACCCCAAGACTGTTGCCTTCGTCCCCATCTCCGGGTTCAATGGCGACAACATGATCGAGCCCTCCAGCAACTGCCCCTGGTACAAGGGTAAGCTCTAAACTACATCTATGTGCGCAAGCAGTGCTAATACACCTTCAGGATGGGACAAAGAGACCAAGGAGGGTGGCAAGTCGTCTGGTAAGACTCTTCTCGAAGCTATCGATTCGATCGACCGCCCCGAGCGGCCTTCCAGCAAGCCCCTCCGTCTCCCCCTCCAAGATGTCTACAAGATTGGTGGTATTGGAACAGTGCCTGTCGGTCGTGTTGAGACGGGTACCATCAAGCCCGGTATGGTCGTCACATTTGCCCCCGCTGGTGTGACCACCGAGGTCAAGTCTGTCGAAATGCACCATGAACAGCTTACTGAGGGTCTCCCCGGTGACAATGTTGGTTTCAACGTCAAGGTTAGTGAGCAACTGCAATGATACCAGTTTCTGCGCCGGTGCTAATACTTTGCAATAGAACGTTTCCGTGAAGGAAATTCGTCGTGGTAATGTTGCTGGTGACTCCAAGAACGACCCCCCCAAAGGTGCCGAGTCCTTCAACGCTCAGGTTATCCTGATGAACCACCCTGGCCAGGTCGGAAACGGATACGCACCTGTTCTGGACTGCCACACTGCCCATATTGCTTGCAAGTTCGCTGAGTTGATCGAGAAGATCGACCGTCGTACTGGTAAATCCGTTGAGCAGTCCCCCAAATTTATCAAGTCTGGTGATGCTGCCATCGTCAAGATGGTTCCTTCCAAGCCCATGTGTGTTGAGGCTTGCTTGCGGACTTGTCAAGAATCTGGCACTCATGTCTTACATCACCGTCGGCACACCTGGTGAACCGTTGATTAATTTCATGGCAGAGCAGAATATGGAATTCCTTGAGGAATACGAACCCCAACGATCTCCGAATGCCACCAAGATTTTCCTCAATGGTGTGTGGGTCGGCATTCACCGTGATCCTCTTCATCTCGTTCGTCTGGTACAGGAACTTCGGCGCAGTGGCTCCATCAGCCATGAAGTCAGTGTCATCCGAGATATAAGAGACCGAGAGTTCAAGATCTTCACGGATGCTGGCAGGGTCTGCCGTCCACTGTTCGTCATAGATAACGACCCCACTCACGAACGGCGAGGCCAGTTAGTTCTCACGAAGGACCATATCATGAGATTGGAAGACGACGCTGCACTTCCTCCGGAAGAGCGCTTTGGGTGGAAGGGCTTGCTTGACTGTGGTGCGGTCGAGTACGTCGATGCAGAGGAGGAAGAAACGATCATGATCGTGATGACTCCAGAAGATCTTGAAATCTCTCGTCAAGTACAGGCTGGATACGAGCTGGCAGAAGAAACCGATCCCAACAAGCGTGTCAAGACGCCGATCAACAAGAACATGAACCAGTACACTCATTGCGAAATTCACCCTAGCATGATACTCGGGATCTGCGCCAGCATCATTCCATTCCCTGATCACAATCAAGTACAGTCACCCAGAAATTGACTTTTAGCTGA--------------------------------------------------------------------------------------------------------------------------------------------------------------------------------------------------------------------------------------------------------------------------------------------------------------------------------------------------------------------------------------------------------------------------------------------------------------------------------------------------------------------------------------------------------------------------------------------------------------------------------------------------------------------------------------------------------------------------------------------------------------------------------------------------------------------------------------------------------------------------------------------------------------------------------------------------------------
>KM010087_Otidea_flavidobrunneola_H6010830_ITS
AGGTGACCTGCGGAAGGATCATTATCTGTGCCTTTATTGCAATACAATTCTACACTCTGCGTACTTTCCATGTTGCTCCCGGTGTGGCTTACCTGCGAATAACCACGGTTAGGTACTGTGGGGGTTTAAACGAGGTCTATTTAATTTAATTTATGTCTGATCTTTAGGAACAACAATAGTTAAAACTTTCAACAACGGATCTCTTGGTTCTCGCATCGATGAAGAACGCAGCGAAATGCGATAAGTAGTGTGAATTGCAGAATTCAGTGAATCATCGAATCTTTGAACGCACATTGCGCCTTCCGGTACTCCGGGAGGCATGCCTGTTCGAGCGCCAAAGATTGCAAGCTTAGTTGCTTGGTTCTGAAGGTCAAGTGTTGCTCACATGCCCATTTGCCTTCCAAATTCACAGGCGGATGACTTCGTGTTCCTTTCAGCGTTATAGGTAACTCTTTCGCTTGGACTCGGGAGTTGGTCCTGCCCTAACCCCCCAATTATTACCCCGTTGGCCACGAATCAGGTAGGGATACCCGCTGAACTTAAGCATATCA--GCCTTAGTAACTGCGAGTGAAGCGGCAAAAGCTCAAATTTGAAATCTGACGTTGACGTCCGAATTGTAATTTGGAGGGATATCTTCGGAGCTGGCGCTGTCTTAAGTTCTTTGGAACCAGACATCATAGAGGGTGAGAATCCCGTGCCTGGATGGCTGTCCGGCTCCATGTGAAGTGTCTCCGACGAGTCGAGTTGTTTGGGAATGCAGCTCAAAATGGGTGGTAAATTTCATCTAAAGCTAAATATTGGCGAGAGACCGATAGCGCACAAGTAGAGTGATCGAAAGATGAAAAGCACTTTGAAAAGAGAGTCAAATAGTACGTGAAATTGTTGAAAGGGAAGCGCTTGAGATTAGATTCGGCCGGCATCAGCTACGTTTTTACGTTGTGCACTTGCCGTCGGTTGAGCCAGCATCGGTTTTGATGGCGGGATAAAGGTTTCGGGAATGTGGCTCCTCAATTTAGAGGAGTGTTAAAGCCCGGAGCGCAATGCTGCCTGTTGGGAAGGACCTTTGGCTAGGATGCTGGCTAAAAGGTCTTAAGCGGCCCGTCTTGAAACACGGACCAAGGAGTCTAACATCTATGCGAGTGTTCGGGTGGAAAACCCTTGCGCGTAATGAAAGTGAATGGAGGTGGGAAGAGGTGCACCATCGACCGATCCCGATGTTTACGGAAGGATTTGAGTAGGAGCATAGCTGTTGGGACCCGAAAGATGGTGAACTATGCCTGAATAGGGTGAAGCCAGAGGAAACCTTGGTGGAAGCTCGCAGCGGTTCTGACGTGCAAATCGATCGTCAAATTTTATAGGGG-----------------GTCTGGTTTGCTACCTTTTTATTGAGCTACATTACTAATCTATATTGTCTAGTGCGGTGGTATCGATAAGCGTACCATTGAAAAGTTCGAGAAAGAGGCTGCCGAACTCGGGAAGGGTTCCTTCAAATATGCCTGGGTCTTGGACAAGCTGAAGGCTGAGCGTGAGCGCGGTATCACTATTGATATTGCCCTCTGGAAGTTCGAGACTCCCAAATACTATGTCACTGTCATCGGTAAGCCTGGTCTCTCCTGAATCGTCCAATCACCTCGCTGACAGTCTTTTCTAAGATGCCCCCGGTCACCGCGACTTCATCAAGAACATGATCACTGGTACCTCCCAGGCTGACTGCGCTATTCTCATTATTGCTGCCGGCACTGGTGAGTTTGAGGCCGGTATCTCCAAGGATGGTCAGACTCGTGAGCACGCTTTGCTTGCATACACCCTCGGTGTCAAGCAGCTCATCGTTGCTATCAACAAGATGGACACCACCAAGTGGTCTGAGGACCGTTTCAAGGAAATCGTCAAGGAGGTTTCCAACTTCATCAAGAAGGTCGGATTCAACCCCAAGACTGTTGCCTTCGTCCCCATCTCCGGGTTCAATGGCGACAACATGATCGAGCCCTCCAGCAACTGCCCCTGGTACAAGGGTAAGCTCTAAACTACATCTATGTGCGCAAGCAGTGCTAATACACCTTCAGGATGGGACAAAGAGACCAAGGAGGGTGGCAAGTCGTCTGGTAAGACTCTTCTCGAAGCTATCGATTCGATCGACCGCCCCGAGCGGCCTTCCAGCAAGCCCCTCCGTCTCCCCCTCCAAGATGTCTACAAGATTGGTGGTATTGGAACAGTGCCTGTCGGTCGTGTTGAGACGGGTACCATCAAGCCCGGTATGGTCGTCACATTTGCCCCCGCTGGTGTGACCACCGAGGTCAAGTCTGTCGAAATGCACCATGAACAGCTTACTGAGGGTCTCCCCGGTGACAATGTTGGTTTCAACGTCAAGGTTAGTGAGCAACTGCAATGATACCAGTTTCTGCGCCGGTGCTAATACTTTGCAATAGAACGTTTCCGTGAAGGAAATTCGTCGTGGTAATGTTGCTGGTGACTCCAAGAACGACCCCCCCAAAGGTGCCGAGTCCTTCAACGCTCAGGTTATCCTGATGAACCACCCTGGCCAGGTCGGAAACGGATACGCACCTGTTCTGGACTGCCACACTGCCCATATTGCTTGCAAGTTCGCTGAGTTGATCGAGAAGATCGACCGTCGTACTGGTAAATCCGTTGAGCAGTCCCCCAAATTTATCAAGTC----------------------------------------------------------------------------TCTGGCACTCATGTCTTACATCACCGTCGGCACACCTGGTGAACCGTTGATTAATTTCATGGCAGAGCAGAATATGGAATTCCTTGAGGAATACGAACCCCAACGATCTCCGAATGCCACCAAGATTTTCCTCAATGGTGTGTGGGTCGGCATTCACCGTGATCCTCTTCATCTCGTTCGTCTGGTACAGGAACTTCGGCGCAGTGGCTCCATCAGCCATGAAGTCAGTGTCATCCGAGATATAAGAGACCGAGAGTTCAAGATCTTCACGGATGCTGGCAGGGTCTGCCGTCCACTGTTCGTCATAGATAACGACCCCACTCACGAACGGCGAGGCCAGTTAGTTCTCACGAAGGACCATATCATGAGATTGGAAGACGACGCTGCACTTCCTCCGGAAGAGCGCTTTGGGTGGAAGGGCTTGCTTGACTGTGGTGCGGTCGAGTACGTCGATGCAGAGGAGGAAGAAACGATCATGATCGTGATGACTCCAGAAGATCTTGAAATCTCTCGTCAAGTACAGGCTGGATACGAGCTGGCAGAAGAAACCGATCCCAACAAGCGTGTCAAGACGCCGATCAACAAGAACATGAACCAGTACACTCATTGCGAAATTCACCCTAGCATGATACTCGGGATCTGCGCCAGCATCATTCCATTCCCTGATCACAATCAAGTACAGTCACCCAGAAATTGAC-TTTAGCTGAC-------------------------------------------------------------------------------------------------------------------------------------------------------------------------------------------------------------------------------------------------------------------------------------------------------------------------------------------------------------------------------------------------------------------------------------------------------------------------------------------------------------------------------------------------------------------------------------------------------------------------------------------------------------------------------------------------------------------------------------------------------------------------------------------------------------------------------------------------------------------------------------------------------------------------------------------------------------
>KM010088_Otidea_flavidobrunneola_KH_09_153_ITS
------CCTGCGGAAGGATCATTATCTGTGCCTTTATTGCAATACAATTCTACACTCTGCGTACTTTCCATGTTGCTCCCGGTGTGGCTTACCTGCGAATAACCACGGTTAGGTACTGTGGGGGTTTAAACGAGGTCTATTTAATTTAATTTATGTCTGATCTTTAGGAACAACAATAGTTAAAACTTTCAACAACGGATCTCTTGGTTCTCGCATCGATGAAGAACGCAGCGAAATGCGATAAGTAGTGTGAATTGCAGAATTCAGTGAATCATCGAATCTTTGAACGCACATTGCGCCTTCCGGTACTCCGGGAGGCATGCCTGTTCGAGCGCCAAAGATTGCAAGCTTAGTTGCTTGGTTCTGAAGGTCAAGTGTTGCTCACATGCCCATTTGCCTTCCAAATTCACAGGCGGATGACTTCGTGTTCCTTTCAGCGTTATAGGTAACTCTTTCGCTTGGACTCGGGAGTTGGTCCTGCCCTAACCCCCCAATTATTACCCCGTTGGCCACGAATCAGGTAGGGATACCCGCTGAACTTAAGCATATCA-------AGTAACTGCGAGTGAAGCGGCAAAAGCTCAAATTTGAAATCTGACGTTGACGTCCGAATTGTAATTTGGAGGGATATCTTCGGAGCTGGCGCTGTCTTAAGTTCTTTGGAACCAGACATCATAGAGGGTGAGAATCCCGTGCCTGGATGGCTGTCCGGCTCCATGTGAAGTGTCTCCGACGAGTCGAGTTGTTTGGGAATGCAGCTCAAAATGGGTGGTAAATTTCATCTAAAGCTAAATATTGGCGAGAGACCGATAGCGCACAAGTAGAGTGATCGAAAGATGAAAAGCACTTTGAAAAGAGAGTCAAATAGTACGTGAAATTGTTGAAAGGGAAGCGCTTGAGATTAGATTCGGCCGGCATCAGCTACGTTTTTACGTTGTGCACTTGCCGTCGGTTGAGCCAGCATCGGTTTTGATGGCGGGATAAAGGTTTCGGGAATGTGGCTCCTCAATTTAGAGGAGTGTTAAAGCCCGGAGCGCAATGCTGCCTGTTGGGAAGGACCTTTGGCTAGGATGCTGGCTAAAAGGTCTTAAGCGGCCCGTCTTGAAACACGGACCAAGGAGTCTAACATCTATGCGAGTGTTCGGGTGGAAAACCCTTGCGCGTAATGAAAGTGAATGGAGGTGGGAAGAGGTGCACCATCGACCGATCCCGATGTTTACGGAAGGATTTGAGTAGGAGCATAGCTGTTGGGACCCGAAAGATGGTGAACTATGCCTGAATAGGGTGAAGCCAGAGGAAACCTTGGTGGAAGCTCGCAGCGGTTCTGACGTGCAAATCGATCGTCAAATTTTATAGGGG-----------------------------------------------------------------------------------------------------------------------------------------------------------------------------------------------------------------------------------------------------------------------------------------------------------------------------------------------------------------------------------------------------------------------------------------------------------------------------------------------------------------------------------------------------------------------------------------------------------------------------------------------------------------------------------------------------------------------------------------------------------------------------------------------------------------------------------------------------------------------------------------------------------------------------------------------------------------------------------------------------------------------------------------------------------------------------------------------------------------------------------------------------------------------------------------------------------------------------------------------------------------------------------------------------------------------------------------------------------------------------------------------------------------------------------------------------------------------------------------------------------------------------------------------------------------------------------------------------------------------------------------------------------------------------------------------------------------------------------------------------------------------------------------------------------------------------------------------------------------------------------------------------------------------------------------------------------------------------------------------------------------------------------------------------------------------------------------------------------------------------------------------------------------CCAAT---------------------------------------------------------------------AAACCACTTGCAACAACTCGCTCCATGGAGTATCTCAAATTTCGTGAGCTCCCAGCTGGCCAGAACGCCATTGTCGGCATAATGTGCTACAGCGGATATAATCAAGAAGATTCAGTTATCATGAATCAAAGTAGTATCGATCGAGGACTGTTCCGCAGTCTTTTCTATCGATCTTACATGGACCAGGAGAAGCGTATCGGAATGCAGACGGTTGAAGGATTCGAAAAGCCTTCAAGGCAGAACACACTGAAGTTGAAGCACGGAACCTACGACAAGCTGGATGATGACGGCCTCGTGGCTCCCGGCGTCCGTGTCTCTGGAGAGGATATCATCATTGGCAAAACTGCGCCAATTGCGCCAGATGCCGAGGAGATGGGCCAGAGACAGAAGTATCACACCAAGCGGGATGTGTCGACGCCCTTGCGGAGCACCGAGAACGGTATTGTCGATCAAGTTATGCTCACCACGAATGCGGATGGCTTGAAGTTCGTGAAAGTCCGGATGAGGACGACCAAGATACCGCAGATTGGGGACAAGTTTGCTTCGCGCCACGGACAAAAGGTGACGGTGGTCGAGGTTGCTGTTCCCGAATGCTGACAGCTAGGGCACAATCGGAATTACGTATCGAGCGGAAGACATGCCCTTCACCAGTGAAGGAATTGTTCCTGACATCATCATCAATCCTCACGCTATTCCCTCTCGTATGACGATCGCTCATTTGATCGAATGCCAACTTAGTAAGGTTGCATCGCTGCGTGGATTTGAAGGGGACGCAACGCCTTTCACTGATGTGACGGTTGACTCGGTATCGAGCCTGTTACGCCAGAGCGGGTATCAGTCGCGAGGCTTCGAGGTGATGTACAATGGCCATACAGGACGAAA
>KF717577_Otidea_formicarum_H6003549_ITS
AGGAAACGCGCGG-TGTTTCTCCGTCCATTCTTTTCCAATGAGCCAATTTCACAATCTGCGTACCTTTCCTGTTGCTTCCGATGGAGCTGTGCTCTGGTTAGCTGTGGCTGGTTCCTGCGGAAGGTAAAATCATTTGCTTTTATTTTGCCTTCTGTCTGAGACATGTTTAT---AATCGTTAAAACTTTCAACAACGGATCTCTTGGTTCTCGCATCGATGAAGAACGCAGCGAAATGCGATAAGTAGTGTGAATTGCAGAATTCAGTGAATCATCGAATCTTTGAACGCACATTGCGCCTCCTGGTATTCCGGGAGGCATGCCTGTTCGAGCGTCAGAAAGTTCAAGCAATCTTGCTTGGTTTTGAAGGTTGAGCGTTGCCTTTGTGCTCGTTTAACTTTGAAATTGAGAGGCGGACTGCTTCGTGTTCCACTAGGCGTTATAGGTAACTTTTTCGCTTGGACTCGTGAGGATGTTCTGTTCTAACTCCTTCATTTATTCATGGTTGACCTCGGATCA--------------------------------TTGCCTTAGTAACTGCGAGTGAAGCGGCAAAAGCTCAAATTTGAAATCTGACGTTGACGTTCGAGTTGTAATTTGGAGGGATATCTTCGGAGCTGGGACCGTCCTAAGTTCTTTGGAACCAGACATCATAGAGGGTGAGAATCCCGTGCCTGGATGGCTGTACCGCTCCATGTGAAGTGTCTCCGACGAGTCGAGTTGTTTGGGAATGCAGCTCAAAATGGGTGGTAAATTTCATCTAAAGCTAAATATTGGCGAGAGACCGATAGCGCACAAGTAGAGTGATCGAAAGATGAAAAGCACTTTGAAAAGAGAGTTAAACAGTACGTGAAATTGTTGAAAGGGAAGCGCTTGAGACTAGATTCAGCTGGCATCAGCCATGCTTTTGTTTGGTGCACTTGCCGTCGGTTGAGCCAGCATCGGTTCTGATGGTGGGATAAAGGTTTGAGGAATGTGGCTTCACAACTTTGTGGAGTGTTATAGCCTTGAGCGTAATGCCACCTGTTGGGAAGGATTTTCTGCTAGGATGCTGGCTAAAAGGTCTTGAGCGGCCCGTCTTGAAACACGGACCAAGGAGTCTAACATCTATGCGAGTGTTCGGGTGAAAAACCCTTGCGCGTAATGAAAGTGAACGGAGGTGGGAAGGGGTGCACCATCGACCGATCCTGATGTTTACGGAAGGATTTGAGTAGGAGCATAGCTGTTGGGACCCGAAAGATGGTGAACTATGCCTGAATAGGGTGAAGCCAGAGGAAACTCTGGTGGAGGCTCGCAGCGGTTCTGACGTGCAAATCGATCGTCAAATTTTATAGGGGTCTCATCTAT-AAGGTTGTCTGATTCGTTACCTTTTTATCGAGCCACATTACTAATCTGTGATGTCTAGTGCGGTGGTATCGATAAGCGTACCATTGAAAAGTTCGAGAAAGAGGCTGCCGAACTCGGAAAGGGTTCCTTCAAATACGCCTGGGTCTTGGACAAGCTGAAGGCCGAGCGTGAGCGTGGTATCACTATCGATATTGCCCTCTGGAAGTTCGAGACTCCCAAGTACTATGTCACCGTCATCGGTAAGCCCGGTCTTTCTTGAATTGTCCAATCACCTCGCTGACAGTCTTCTCTAAGATGCCCCCGGTCACCGTGACTTCATCAAGAACATGATCACTGGTACCTCCCAGGCCGACTGCGCTATTCTCATCATTGCTGCTGGTACTGGTGAATTTGAGGCCGGTATCTCCAAGGATGGTCAGACTCGTGAGCACGCTTTGCTTGCATACACCCTCGGTGTCAAGCAGCTCATCGTTGCCATCAACAAGATGGACACCACCAAGTGGTCTGAGGACCGCTTCAAGGAAATCGTCAAGGAGGTTTCCAACTTCATCAAGAAGGTCGGATTCAACCCCAAGACTGTTGCCTTCGTCCCCATCTCCGGATTCAACGGTGACAACATGATCGAGTCCTCCAGCAACTGCCCCTGGTACAAGGGTAAGTTCTAGACTACATCTATGTGCACAAGCAGTGCTAATACATCTTCAGGATGGGACAAGGAGACCAAGGAGGGTGGCAAGTCGTCTGGTAAGACTCTTCTCGAAGCTATCGATTCGATCGACCGCCCCGAGCGGCCTTCCAGCAAGCCGCTCCGTCTCCCCCTCCAGGATGTCTACAAGATTGGTGGTATTGGAACAGTGCCTGTCGGTCGTGTTGAGACGGGTACCATCAAGCCCGGTATGGTCGTCACGTTCGCCCCCGCTGGTGTGACCACCGAAGTCAAGTCTGTTGAGATGCACCATGAACAACTTACTGAGGGTCTCCCCGGCGACAATGTTGGTTTCAACGTCAAGGTCAGTGAACAACTGCAGTGATACTAGTTTCTACGCCGGTGCTGATACTTCGGAATAGAACGTTTCCGTTAAGGAAATTCGTCGTGGTAATGTTGCTGGTGACTCCAAGAACGACCCCCCCAAGGGTGCGGAGTCCTTCAACGCTCAGGTTATCTTGATGAACCACCCTGGCCAGGTCGGAAACGGATACGCACCCGTTTTGGATTGCCACACTGCCCACATTGCTTGCAAGTTCGCCGAGTTGATTGAGAAGATCGACCGTCGTACTGGTAAATCCGTTGAGCAATCCCCCAAGTTCATCAAGTCTGGTGATGCTGCCATCGTCAAGATGGTTCCTTCCAAGCCCATGTGTGTTGAGGCTT-----------------------GGCACTCATGTCTTACATCACCGTCGGCACACCTGGTGAACCATTGATTAATTTCATGGCAGAGCAGAATATGGAATTCCTTGAGGAATACGAACCCCAACGATCTCCGAATGCTACCAAGATTTTTCTCAATGGTGTGTGGGTCGGTATTCACCGTGATCCTCTTCATCTTGTTCGTCTGGTACAGGAACTTCGGCGCAGCGGCTCCATTAGTCATGAAGTCAGTGTCATCCGAGATATAAGAGACAGAGAATTCAAGATCTTCACGGATGCTGGCAGGGTCTGCCGTCCACTGTTCGTCATAGATAACGACCCCACTCATGAGCGGCGAGGCCAGTTAGTTCTCACGAAGGACCACATCATGAGATTAGAAGACGACGCTACACTTCCTCCGGAAGAGCGCTTCGGGTGGAAGGGCTTGCTTGACTGTGGTGCGGTTGAGTACGTCGATGCAGAGGAGGAGGAAACGATCATGATCGTGATGACTCCAGAGGATCTCGAAATCTCCCGTCAGGTACAAGCTGGATACGAGCTGGCAGAAGAAACCGATCCCAACAAGCGTGTCAAGACGCCGATCAACAAGAACATGAACCAGTACACTCACTGCGAAATTCACCCTAGCATGATACTCGGGATCTGCGCCAGCATCATTCCATTCCCTGACCACAATCAAGTACAGTCACCCGGAAATTGAC-TTTAGCTGACTGGAAGTCA-GTCTCCCCGTAATACTTATCAAGCCATG-----------------------------------------------------------------------------------------------------------------------------------------------------------------------------------------------------------------------------------------------------------------------------------------------------------------------------------------------------------------------------------------------------------------------------------------------------------------------------------------------------------------------------------------------------------------------------------------------------------------------------------------------------------------------------------------------------------------------------------------------------------------------------------------------------------------------------------------------------------------------------------------------------------------------
>KM010034_Otidea_formicarum_S_F244372_ITS
AGGAAACGCGCGG-TGTTTCTCCGTCCATTCTTTTCCAATGAGCCAATTTCACAATCTGCGTACCTTTCCTGTTGCTTCCGATGGAGCTGTGCTCTGGTTAGCTGTGGCTGGTTCCTGCGGAAGGTAAAATCATTTGCTTTTATTTTGCCTTCTGTCTGAGACATGTTTAT---AATCGTTAAAACTTTCAACAACGGATCTCTTGGTTCTCGCATCGATGAAGAACGCAGCGAAATGCGATAAGTAGTGTGAATTGCAGAATTCAGTGAATCATCGAATCTTTGAACGCACATTGCGCCTCCTGGTATTCCGGGAGGCATGCCTGTTCGAGCGTCAGAAAGTTCAAGCAATCTTGCTTGGTTTTGAAGGTTGAGCGTTGCCTTTGTGCTCGTTTAACTTTGAAATTGAGAGGCGGACTGCTTCGTGTTCCACTAGGCGTTATAGGTAACTTTTTCGCTTGGACTCGTGAGGATGTTCTGTTCTAACTCCTTCATTTATTCATGGTTGACCTCGGATCAGGTAGGGATACCCGCTGAACTTAAGCATATCATTGCCTTAGTAACTGCGAGTGAAGCGGCAAAAGCTCAAATTTGAAATCTGACGTTGACGTTCGAGTTGTAATTTGGAGGGATATCTTCGGAGCTGGGACCGTCCTAAGTTCTTTGGAACCAGACATCATAGAGGGTGAGAATCCCGTGCCTGGATGGCTGTACCGCTCCATGTGAAGTGTCTCCGACGAGTCGAGTTGTTTGGGAATGCAGCTCAAAATGGGTGGTAAATTTCATCTAAAGCTAAATATTGGCGAGAGACCGATAGCGCACAAGTAGAGTGATCGAAAGATGAAAAGCACTTTGAAAAGAGAGTTAAACAGTACGTGAAATTGTTGAAAGGGAAGCGCTTGAGACTAGATTCAGCTGGCATCAGCCATGCTTTTGTTTGGTGCACTTGCCGTCGGTTGAGCCAGCATCGGTTCTGATGGTGGGATAAAGGTTTGAGGAATGTGGCTTCACAACTTTGTGGAGTGTTATAGCCTTGAGCGTAATGCCACCTGTTGGGAAGGATTTTCTGCTAGGATGCTGGCTAAAAGGTCTTGAGCGGCCCGTCTTGAAACACGGACCAAGGAGTCTAACATCTATGCGAGTGTTCGGGTGAAAAACCCTTGCGCGTAATGAAAGTGAACGGAGGTGGGAAGGGGTGCACCATCGACCGATCCTGATGTTTACGGAAGGATTTGAGTAGGAGCATAGCTGTTGGGACCCGAAAGATGGTGAACTATGCCTGAATAGGGTGAAGCCAGAGGAAACTCTGGTGGAGGCTCGCAGCGGTTCTGACGTGCAAATCGATCGTCAAATTTTATAGGGGTCTCATCTAT-AAGGTTGTCTGATTCGTTACCTTTTTATCGAGCCACATTACTAATCTGTGATGTCTAGTGCGGTGGTATCGATAAGCGTACCATTGAAAAGTTCGAGAAAGAGGCTGCCGAACTCGGAAAGGGTTCCTTCAAATACGCCTGGGTCTTGGACAAGCTGAAGGCCGAGCGTGAGCGTGGTATCACTATCGATATTGCCCTCTGGAAGTTCGAGACTCCCAAGTACTATGTCACCGTCATCGGTAAGCCCGGTCTTTCTTGAATTGTCCAATCACCTCGCTGACAGTCTTCTCTAAGATGCCCCCGGTCACCGTGACTTCATCAAGAACATGATCACTGGTACCTCCCAGGCCGACTGCGCTATTCTCATCATTGCTGCTGGTACTGGTGAATTTGAGGCCGGTATCTCCAAGGATGGTCAGACTCGTGAGCACGCTTTGCTTGCATACACCCTCGGTGTCAAGCAGCTCATCGTTGCCATCAACAAGATGGACACCACCAAGTGGTCTGAGGACCGCTTCAAGGAAATCGTCAAGGAGGTTTCCAACTTCATCAAGAAGGTCGGATTCAACCCCAAGACTGTTGCCTTCGTCCCCATCTCCGGATTCAACGGTGACAACATGATCGAGTCCTCCAGCAACTGCCCCTGGTACAAGGGTAAGTTCTAGACTACATCTATGTGCACAAGCAGTGCTAATACATCTTCAGGATGGGACAAGGAGACCAAGGAGGGTGGCAAGTCGTCTGGTAAGACTCTTCTCGAAGCTATCGATTCGATCGACCGCCCCGAGCGGCCTTCCAGCAAGCCGCTCCGTCTCCCCCTCCAGGATGTCTACAAGATTGGTGGTATTGGAACAGTGCCTGTCGGTCGTGTTGAGACGGGTACCATCAAGCCCGGTATGGTCGTCACGTTCGCCCCCGCTGGTGTGACCACCGAAGTCAAGTCTGTTGAGATGCACCATGAACAACTTACTGAGGGTCTCCCCGGCGACAATGTTGGTTTCAACGTCAAGGTCAGTGAACAACTGCAGTGATACTAGTTTCTACGCCGGTGCTGATACTTCGGAATAGAACGTTTCCGTTAAGGAAATTCGTCGTGGTAATGTTGCTGGTGACTCCAAGAACGACCCCCCCAAGGGTGCGGAGTCCTTCAACGCTCAGGTTATCTTGATGAACCACCCTGGCCAGGTCGGAAACGGATACGCACCCGTTTTGGATTGCCACACTGCCCACATTGCTTGCAAGTTCGCCGAGTTGATTGAGAAGATCGACCGTCGTACTGGTAAATCCGTTGAGCAATCCCCCAAGTTCATCAAGTCTGGTGATGCTGCCATCGTCAAGATGGTTCCTTCCAAGCCCATGTGTGTTGAGGCTTGCTTGCGGACTTGTCAAGAATCTGGCACTCATGTCTTACATCACCGTCGGCACACCTGGTGAACCATTGATTAATTTCATGGCAGAGCAGAATATGGAATTCCTTGAGGAATACGAACCCCAACGATCTCCGAATGCTACCAAGATTTTTCTCAATGGTGTGTGGGTCGGTATTCACCGTGATCCTCTTCATCTTGTTCGTCTGGTACAGGAACTTCGGCGCAGCGGCTCCATTAGTCATGAAGTCAGTGTCATCCGAGATATAAGAGACAGAGAATTCAAGATCTTCACGGATGCTGGCAGGGTCTGCCGTCCACTGTTCGTCATAGATAACGACCCCACTCATGAGCGGCGAGGCCAGTTAGTTCTCACGAAGGACCACATCATGAGATTAGAAGACGACGCTACACTTCCTCCGGAAGAGCGCTTCGGGTGGAAGGGCTTGCTTGACTGTGGTGCGGTTGAGTACGTCGATGCAGAGGAGGAGGAAACGATCATGATCGTGATGACTCCAGAGGATCTCGAAATCTCCCGTCAGGTACAAGCTGGATACGAGCTGGCAGAAGAAACCGATCCCAACAAGCGTGTCAAGACGCCGATCAACAAGAACATGAACCAGTACACTCACTGCGAAATTCACCCTAGCATGATACTCGGGATCTGCGCCAGCATCATTCCATTCCCTGACCACAATCAAGTACAGTCACCCGGAAATTGACTTTTAGCTGACTGGAAGTCA-GTCTCCCCGTAATACTTATCAGTCCGCTATGGGAAACCACTTGCAACAACTCGCTCCATGGAGTACCTCAAGTTTCGTGAGCTTCCGGCTGGCCAGAACGCCATTGTCGGCATAATGTGCTACAGCGGATATAATCAAGAAGATTCAGTTATCATGAATCAAAGTAGTATCGATCGAGGACTGTTCCGCAGTCTTTTCTATCGGTCCTACATGGACCAGGAGAAGCGAATCGGAATGCAGACGGTCGAAGGATTCGAAAAGCCTTCGAGGCAGAATACACTGAAGTTGAAGCATGGAACCTACGACAAACTGGATGATGACGGTCTCGTGGCTCCTGGCGTCCGTGTCTCCGGGGAGGACATCATCATTGGCAAGACGGCGCCAATTGCGCCGGATGCCGAGGAGATGGGCCAGAGACAGAAATATCACACCAAGCGGGATGTGTCGACACCCCTACGGAGCACCGAGAATGGTATTGTTGATCAAGTTATGCTCACCACGAATGCGGATGGCTTGAAGTTTGTGAAAGTCCGGATGAGGACGACCAAGGTACCGCAAATTGGAGACAAGTTTGCTTCACGCCACGGGCAAAAGGTGACGGTGGTTGAGGTTGCTGTTCCCGAATGCTGACAGCTAGGGCACAATCGGAATTACGTATCGAGCGGAAGACATGCCCTTCACCAGCGAAGGAATTGTTCCCGACATCATAATTAATCCCCACGCTATTCCCTCTCGTATGACGATTGCTCATTTGATCGAATGTCAACTTAGTAAGGTTGCATCGCTGCGTGGTTTCGAGGGGGACGCAACGCCTTTCACTGATGTGACGGTTGACTCAGTATCGAGCCTGTTACGCCAGAGCGGGTATCAGTCGCGAGGCTTCGAAGTGATGTATAACGGTCATACAGGACGAAA
>KM010035_Otidea_formicarum_JS_08_63_ITS
AGGAAACGCGCGG-TGTTTCTCCGTCCATTCTTTTCCAATGAGCCAATTTCACAATCTGCGTACCTTTCCTGTTGCTTCCGATGGAGCTGTGCTCTGGTTAGCTGTGGCTGGTTCCTGCGGAAGGTAAAATCATTTGCTTTTATTTTGCCTTCTGTCTGAGACATGTTTAT---AATCGTTAAAACTTTCAACAACGGATCTCTTGGTTCTCGCATCGATGAAGAACGCAGCGAAATGCGATAAGTAGTGTGAATTGCAGAATTCAGTGAATCATCGAATCTTTGAACGCACATTGCGCCTCCTGGTATTCCGGGAGGCATGCCTGTTCGAGCGTCAGAAAGTTCAAGCAATCTTGCTTGGTTTTGAAGGTTGAGCGTTGCCTTTGTGCTCGTTTAACTTTGAAATTGAGAGGCGGACTGCTTCGTGTTCCACTAGGCGTTATAGGTAACTTTTTCGCTTGGACTCGTGAGGATGTTCTGAACTAACTCCTTCATTTATTCATG-----------------------------------------------GTGCCTTAGTAACTGCGAGTGAAGCGGCAAAAGCTCAAATTTGAAATCGAACGTTGACGTTCGAGTTGTAATTTGGAGGGATATCTTCGGAGCTGGGACCGTCCTAAGTTCTTTGGAACCAGACATCATAGAGGGTGAGAATCCCGTGCCTGGATGGCTGTACCGCTCCATGTGAAGTGTCTCCGACGAGTCGAGTTGTTTGGGAATGCAGCTCAAAATGGGTGGTAAATTTCATCTAAAGCTAAATATTGGCGAGAGACCGATAGCGCACAAGTAGAGTGATCGAAAGATGAAAAGCACTTTGAAAAGAGAGTTAAACAGTACGTGAAATTGTTGAAAGGGAAGCGCTTGAGACTAGATTCAGCTGGCATCAGCCATGCTTTTGTTTGGTGCACTTGCCGTCGGTTGAGCCAGCATCGGTTCTGATGGTGGGATAAAGGTTTGAGGAATGTGGCTTCACAACTTTGTGGAGTGTTATAGCCTTGAGCGTAATGCCACCTGTTGGGAAGGATTTTCTGCTAGGATGCTGGCTAAAAGGTCTTGAGCGGCCCGTCTTGAAACACGGACCAAGGAGTCTAACATCTATGCGAGTGTTCGGGTGAAAAACCCTTGCGCGTAATGAAAGTGAACGGAGGTGGGAAGGGGTGCACCATCGACCGATCCTGATGTTTACGGAAGGATTTGAGTAGGAGCATAGCTGTTGGGACCCGAAAGATGGTGAACTATGCCTGAATAGGGTGAAGCCAGAGGAAACTCTGGTGGAGGCTCGCAGCGGTTCTGACGTGCAAATCGATCGTCAAATTTTATAGGGG------------AGGTTGTCTGATTCGTTACCTTTTTATCGAGCCACATTACTAATCTGTGATGTCTAGTGCGGTGGTATCGATAAGCGTACCATTGAAAAGTTCGAGAAAGAGGCTGCCGAACTCGGAAAGGGTTCCTTCAAATACGCCTGGGTCTTGGACAAGCTGAAGGCCGAGCGTGAGCGTGGTATCACTATCGATATTGCCCTCTGGAAGTTCGAGACTCCCAAGTACTATGTCACCGTCATCGGTAAGCCCGGTCTTTCTTGAATTGTCCAATCACCTCGCTGACAGTCTTCTCTAAGATGCCCCCGGTCACCGTGACTTCATCAAGAACATGATCACTGGTACCTCCCAGGCCGACTGCGCTATTCTCATCATTGCTGCTGGTACTGGTGAATTTGAGGCCGGTATCTCCAAGGATGGTCAGACTCGTGAGCACGCTTTGCTTGCATACACCCTCGGTGTCAAGCAGCTCATCGTTGCCATCAACAAGATGGACACCACCAAGTGGTCTGAGGACCGCTTCAAGGAAATCGTCAAGGAGGTTTCCAACTTCATCAAGAAGGTCGGATTCAACCCCAAGACTGTTGCCTTCGTCCCCATCTCCGGATTCAACGGTGACAACATGATCGAGTCCTCCAGCAACTGCCCCTGGTACAAGGGTAAGTTCTAGACTACATCTATGTGCACAAGCAGTGCTAATACATCTTCAGGATGGGACAAGGAGACCAAGGAGGGTGGCAAGTCGTCTGGTAAGACTCTTCTCGAAGCTATCGATTCGATCGACCGCCCCGAGCGGCCTTCCAGCAAGCCGCTCCGTCTCCCCCTCCAGGATGTCTACAAGATTGGTGGTATTGGAACAGTGCCTGTCGGTCGTGTTGAGACGGGTACCATCAAGCCCGGTATGGTCGTCACGTTCGCCCCCGCTGGTGTGACCACCGAAGTCAAGTCTGTTGAGATGCACCATGAACAACTTACTGAGGGTCTCCCCGGCGACAATGTTGGTTTCAACGTCAAGGTCAGTGAACAACTGCAGTGATACTAGTTTCTACGCCGGTGCTGATACTTCGGAATAGAACGTTTCCGTTAAGGAAATTCGTCGTGGTAATGTTGCTGGTGACTCCAAGAACGACCCCCCCAAGGGTGCGGAGTCCTTCAACGCTCAGGTTATCTTGATGAACCACCCTGGCCAGGTCGGAAACGGATACGCACCCGTTTTGGATTGCCACACTGCCCACATTGCTTGCAAGTTCGCCGAGTTGATTGAGAAGATCGACCGTCGTACTGGTAAATCCGTTGAGCAATCCCCCAAGTTCATCAAGTCTGGTGATGCTGCCATCGTCAAGATGGTTCCTTCCAAGCCCATGTGTGTTGAGGCTT----------------------------------------------------------------------------------------------------------------------------------------------------------------------------------------------------------------------------------------------------------------------------------------------------------------------------------------------------------------------------------------------------------------------------------------------------------------------------------------------------------------------------------------------------------------------------------------------------------------------------------------------------------------------------------------------------------------------------------------------------------------------------------------------------------------------------------------------------------------------------------------------------------------------------------------------------------------------------------------------------------------------------------------------------------------------------------------------------------------------------------------------------------------------------------------------------------------------------------------------------------------------------------------------------------------------------------------------------------------------------------------------------------------------------------------------------------------------------------------------------------------------------------------------------------------------------------------------------------------------------------------------------------------------------------------------------------------------
>KM010119_Otidea_kaushalii_TL6236_ITS
AGGTGACCTGCGGAAGGATCATTATCTGTACCTTTGCTGTAATACAATTCCACATTCTGCGTATTAATCCTGTTGCTTCCGGTGAAAGC--GTCTTGATTAGCTGATGTTGGTTCCCACGGGAGGTAAAACCATTTGCA-TCATTTTGCCTTCTGTCTGAATTGTGTCAATAATAATTGTTAAAACTTTCAACAACGGATCTCTTGGTTCTCGCATCGATGAAGAACGCAGCGAAATGCGATAAGTAGTGTGAATTGCAGAATTCAGTGAATCATCGAATCTTTGAACGCACATTGCGCCTCCTGGTATTCCGGGAGGCATGCCTGTTTGAGCGTCAAAAACTTCAAGTATTTATGCTTGGTTCTGAAGGTTGAGTGTTGTCTGTTTACTCGCTCACCTTTGAAATAAGCAGGCGAACAGCCCAATGTTCCTTTTGGCGGTATAGGTTACTCTTTCGCTTGGACTTGTGGATCTGTTTTGCCTTG-CCCC-TCATTATTTTTAGGTTTGACTCGGATCAGGTAGGGATACCCGCTGAACTTAAGCATATCATTGCCTTAGTAACTGCGAGTGAAGCGGCAAAAGCTCAAATTTGAAATCTGACGTTGATGTTCGAGTTGTAATTTGGAGGGATATCTTCGGAGCTGGCTCTTTCCTAAGTTCTTTGGAACCAGACATCATAGAGGGTGAGAATCCCGTGCCTGGATGGCTGTCCTGCTCCATGTGAAGTGTCTCCGACGAGTCGAGTTGTTTGGGAATGCAGCTCAAAATGGGTGGTAAATTTCATCTAAAGCTAAATATTGGCGAGAGACCGATAGCGCACAAGTAGAGTGATCGAAAGATGAAAAGCACTTTGAAAAGAGAGTCAAATAGTACGTGAAATTGTTGAAAGGGAAGCGCTTGAGACTAGATTCAGCTGGCATCAGCCATGTTTTTATATGGTGCACTTGCCGTCAGTTGAGCCAGCATCGGTTTTGACGGCGGGATAAAGGTTTTAGGAATGTGGCTCTACCATCTGGTGGAGTGTTATAGCCTGAAGCGCAATGTCGCCTGTCGGGAAGGACCTTATGCTAGGATGCTGGCTAAAAGGTCTTAAGCGGCCCGTCTTGAAACACGGACCAAGGAGTCTAACATCTATGCGAGTGTTCGGGTGGAAAACCCTTGCGCGTAATGAAAGTGAACGGAGGTGGGAAGGGGTGCACCATCGACCGATCCTGATGTTTACGGAAGGATTTGAGTAGGAGCATAGCTGTTGGGACCCGAAAGATGGTGAACTATGCCTGAATAGGGTGAAGCCAGAGGAAACCTTGGTGGAAGCTCGCAGCGGTTCTGACGTGCAAATCGATCGTCAAATTTTATAGGGGTCTCATCTATAAGGTTCGTCCGGTTGGTT-CCCTTTTGTCGAGCTGCATTACTAATCTGTAATGTCTAGTGCGGTGGTATCGATAAACGTACCATTGAGAAGTTCGAGAAAGAGGCTGCCGAGCTCGGAAAGGGCTCCTTCAAATACGCCTGGGTCTTGGACAAGCTGAAGGCTGAGCGTGAGCGTGGTATCACCATTGATATTGCCCTGTGGAAGTTCGAGACTCCCAAATACTATGTCACCGTTATTGGTAAGGCTGATCCTTCCTGCATTGCAAAATCACCCCACTGACAGTCTTTTCTAAGATGCCCCCGGTCACCGTGACTTCATCAAGAACATGATCACCGGTACCTCCCAGGCCGATTGCGCTATTCTCATCATTGCTGCCGGCACTGGTGAGTTTGAGGCCGGTATATCCAAGGATGGTCAGACTCGTGAACACGCTTTGCTTGCATACACCCTCGGTGTCAAGCAGCTCATCGTTGCTATCAACAAGATGGACACCACCAAGTGGTCTGAGGACCGTTACAAGGAAATCGTCAAGGAGGTTTCCAACTTCATCAAAAAGGTCGGATTCAACCCCAAGACTGTTGCCTTCGTCCCTATCTCCGGTTTCAACGGTGACAACATGATCGAGCCCTCAAGCAACTGCCCCTGGTACAAGGGTAGGTTTTAAACTACATCTGTGTACACAAGCAGCGCTAATACATCTTCAGGATGGGACAAGGAGACCAAGGAGGGTGGCAAGTCGTCTGGTAAGACTCTTCTCGAGGCTATCGATTCGATCGACCGCCCCGAGCGGCCTTCCAGCAAGCCCCTGCGTCTCCCCCTTCAGGATGTGTACAAGATCGGTGGT-----------------------------------------------------------------------------------------------------------------------------------------------------------------------------------------------------------------------------------------------------------------------------------------------------------------------------------------------------------------------------------------------------------------------------------------------------------------------------------------------------------------------------------------------GCTTGCGGACTTGTCAAGAATCTAGCACTCATGTCTTACATCACCGTCGGCACACCTGGTGAACCGCTGATTAATTTCATGGCAGAGCAGAATATGGAATTCCTTGAGGAATACGAACCCCAACGATCTCCGAATGCCACCAAGATTTTCCTCAACGGTGTGTGGGTCGGTATTCATCGTGACCCTCTTCATCTCGTTCGTCTGGTACAGGAACTTCGGCGCAGTGGCTCCATCAGTCACGAAGTCAGTGTCATCCGAGATATAAGAGACAGAGAATTCAAGATCTTCACGGATGCTGGCAGAGTCTGCCGTCCATTGTTCGTCATAGACAATGACCCCACTCATGAGCGACGAGGTCAGCTAGTTCTCACGAAAGACCACATCATGAGATTAGAAGACGACGCTGCACTTCCTCCGGAAGAGCGCTTTGGGTGGAAGGGCTTGCTTGACTGTGGTGCGGTCGAGTACGTCGATGCAGAGGAGGAAGAGACAATCATGATCGTGATGACTCCAGAGGATCTCGAAATCTCCCGTCAAGTGCAAGCTGGATACGAGCTGGCAGAAGAAACCGATCCTAACAAGCGTGTCAAGACGCCGATCAACAAGAACATGAACCAGTACACCCATTGCGAAATTCACCCTAGCATGATACTCGGGATCTGCGCCAGCATCATTCCATTCCCTGATCACAACCAAGTACAGTCGCCCAGAAATTGACTTTTAGCTGACTGGAAGCTA-GTCTCCTCGTAATACCTATCAGTCAGCCATGGG------------------------------------------------------------------------------------------------------------------------------------------------------------------------------------------------------------------------------------------------------------------------------------------------------------------------------------------------------------------------------------------------------------------------------------------------------------------------------------------------------------------------------------------------------------------------------------------------------------------------------------------------------------------------------------------------------------------------------------------------------------------------------------------------------------------------------------------------------------------------------------------------------------------
>KF717578_Otidea_leporina_H6003548_ITS
AGGTGACCTGCGGAAGGATCATTATTTGTACCTTTGCTTCAATGCAATTCTACACACTGTGTACCATTCCTGTTGCTTCCGGTGGAGCTGCGCTTCAATTCCTTTAGACCGGACTCCGCGGGAGGTAAAACATTGAGCATTTATTTTACCTTCCGTCTGAATTATATCAATAACATTTGTTAAAACTTTCAACAACGGATCTCTTGGTTCTCGCATCGATGAAGAACGCAGCGAAATGCGATAAGTAGTGTGAATTGCAGAATTCAGTGAATCATCGAATCTTTGAACGCACATTGCGCCTCATGGTATCCCATGGGGCATGCCTTCCGGAGCGTCGACCCCCTTCAAGCATTTTGCTTGGTTGTGGAGGCTGAGCGTTGCCTGCGTGCACGTTTGCCTTCGAAATTCATTGGCGGACTGTTTCATGTTCCATTTGGCGTTATAGGTAACTCTTTCGCTTGGACTTATGAGGCTGTTCAGCCCAGACCCCCC-ATTAT-----------------------------------------------------TTGCCTTAGTAACTGCGAGTGAAGCGGCAAAAGCTCAAATTTGAAAACCGGCACAGCCG---GCAGTGTAATTTGAAGGGACATCTTCGGAGCTGGCGCCGTCTTAAGTTCTTTGGAACCGGACATCATAGAGGGTGAGAATCCCGTGCCTGGGTGGCTGTCCTGCTCCGTGTGAAGTGTCTCCGACGAGTCGAGTTGTTTGGGAATGCAGCTCAAAATGGGTGGTAAATTTCATCTAAAGCTAAATATTGGCGAGAGACCGATAGCGCACAAGTAGAGTGATCGAAAGATGAAAAGCACTTTGAAAAGAGAGTTAAATAGTACGTGAAATTGTTGAAAGGGAAGCGCTTGAGACTAGATTCAGCTGGCATCAGCTATGCTTCTGCGTGGTGCACTTGCCGTCGGTTGAGCCAGCATCGGTTTTGATGGCGGGATAAAGGTTTGAGGAATGTGGCTCCCCG-TTTCGGGGAGTGTTATAGCCTCGAGCGTAATGCCGCCTGTTGGGAAGGACCTTCGGCTAGGATGCTGGCGAAAAGGTCTTAAGCGGCCCGTCTTGAAACACGGACCAAGGAGTCTAACATCTATGCGAGTGTTTGGGTGGAAAACCCTTGCGCGTAATGAAAGTGAACGGAGGTGGGAAGGGGTGCACCATCGACCGATCCTGATGTTTACGGAAGGATTTGAGTAGGAGCATAGCTGTTGGGACCCGAAAGATGGTGAACTATGCCTGAATAGGGTGAAGCCAGAGGAAACTCTGGTGGAGGCTCGCAGCGGTTCTGACGTGCAAATCGATCGTCAAATTTTATAGGGGTCTCATCTATAAGGTTTGTCTGGTTCGCTACCTTTTTATCGAGCTACATTACTAATCTGTGATGTCTAGTGCGGTGGTATCGATAAGCGTACCATTGAAAAGTTCGAGAAAGAGGCCGCCGAGCTCGGAAAGGGTTCCTTCAAATACGCCTGGGTCTTGGACAAGCTGAAGGCTGAGCGTGAGCGTGGTATCACTATCGATATTGCCCTCTGGAAGTTCGAGACTCCCAAGTACTATGTCACCGTCATCGGTAAGCCTGGTCTTTCTTGAATCGTCCAGCCACTTTGCTGACAGTCTTTGTTAAGATGCCCCCGGTCACCGTGACTTCATCAAGAACATGATCACTGGTACCTCCCAGGCCGACTGCGCTATTCTCATCATTGCTGGCGGTACTGGTGAGTTCGAGGCCGGTATCTCTAAGGATGGCCAGACTCGTGAGCACGCTTTGCTTGCATACACCCTCGGTGTCAAGCAGCTCATCGTTGCCGTCAACAAGATGGACACCACCAAGTGGTCTGAGGACCGTTTCAAGGAAATCGTCAAGGAGGTTTCCAACTTCATCAAGAAGGTCGGATTCAACCCCAAGACTGTTGCCTTCGTCCCCATCTCCGGGTTCAACGGTGACAACATGATCGAGCCCTCCCCCAACTGCCCCTGGTACAAGGGTAAGTTTTAAACTACACCTATCTGCGCAAACAGTGCTAATACATCTTCAGGATGGGAAAAGGAGACCAAGGAGGGAGGCAAGTCGGCTGGTAAGACTCTTCTCGAAGCTATCGATTCAATCGATCGCCCCGAGCGGCCTTCCAGCAAGCCCCTCCGTCTCCCCCTCCAGGATGTCTACAAGATCGGTGGTATTGGAACAGTGCCTGTCGGTCGTGTTGAGACGGGTACCATCAAGCCCGGTATGGTCGTCACGTTCGCCCCCGCTGGTGTGACCACCGAAGTCAAGTCTGTTGAAATGCACCATGAACAGCTTACTCAGGGTCTCCCTGGCGACAATGTTGGTTTCAACGTCAAGGTTAGTGAGCAACTATAG------TAGTTTCTGCGCCGGCGCTAATACCTCTGTATAGAACGTTTCCGTTAAGGAAATTCGTCGTGGTAATGTTGCTGGTGACTCCAAGAACGACCCCCCCAAGGGTGCCGAGTCCTTCAACGCCCAGGTTATCTTGATGAACCACCCTGGCCAGGTCGGAAACGGATATGCACCCGTCCTGGACTGCCACACTGCCCACATTGCTTGCAAGTTCGCTGAGTTGATCGAGAAGATCGACCGTCGTACTGGCAAATCCGTTGAGCAAGCCCCCAAGTTCATCAAGTCTGGTGATGCTGCCATCGTCAAGATGGTTCCTTCCAAGCCCATGTGTGTTGAGGCTT------------GTCAAGAATCTGGCACTCATGTCTTACATTACCGTCGGCACACCCGGTGAACCATTGATTAATTTCATGGCAGAGCAGAATATGGAATTCCTTGAGGAATACGAACCCCAACGATCTCCGAATGCTACCAAGATTTTCCTCAATGGTGTGTGGGTCGGTATTCATCGTGATCCTCTTCACCTCGTTCGTCTGGTACAGGAACTTCGGCGCAGTGGCTCGATTAGCCATGAAGTTAGTGTCATCCGAGATATAAGAGACAGAGAATTCAAGATCTTCACGGATGCTGGCAGGGTCTGCCGTCCACTGTTCGTCATAGATAACGACCCCACTCATGAGCGGCGAGGCCAGTTAGTTCTCACGAAGGACCACATCATGAGATTAGAAGATGACGCTGCACTTCTTCCGGAAGAGCGCTTTGGGTGGAAAGGCTTGCTTGACTGTGGTGCGGTCGAGTACGTCGATGCAGAGGAGGAAGAAACGATCATGATCGTGATGACTCCAGAGGATCTCGAAATCTCCCGTCAGGTACAAGCTGGATACGAGCTGGCAGAAGAAACCGATCCCAACAAGCGTGTCAAGACGCCGATCAACAAGAACATGAATCAGTATACTCATTGCGAAATTCACCCTAGCATGATACTCGGGATCTGCGCCAGCATCATTCCATTCCCTGATCACAATCAAGTACAGTCACCCGGAAATTGACTTTTAGCTAACTGGAAGCCA-GTCTCCCCGTAATACTTATCAGTCCGCCATGGG------------------------------------------------------------------------------------------------------------------------------------------------------------------------------------------------------------------------------------------------------------------------------------------------------------------------------------------------------------------------------------------------------------------------------------------------------------------------------------------------------------------------------------------------------------------------------------------------------------------------------------------------------------------------------------------------------------------------------------------------------------------------------------------------------------------------------------------------------------------------------------------------------------------
>KM823216_Otidea_leporina_OSC_56824
----------------------------------------------------------------------------------------------------------------------------------------------------------------------------------------------------------------------------------------------------------------------------------------------------------------------------------------------------------------------------------------------------------------------------------------------------------------------------------------------------------------------------------------------------------------------------------------------------------------------------------------------------------------------------------------------------------------------------------------------------------------------------------------------------------------------------------------------------------------------------------------------------------------------------------------------------------------------------------------------------------------------------------------------------------------------------------------------------------------------------------------------------------------------------------------------------------------------------------------------------------------------------------------------------------------------------------------------------------------------------------------------------------------------------TAAGGTTTGTCTGGTTCGCTACCTTTTTATCGAGCTACATTACTAATCTGTGATGTCCAGTGCGGTGGTATCGATAAGCGTACCATTGAAAAGTTCGAGAAAGAGGCCGCCGAGCTCGGAAAGGGTTCCTTCAAATACGCCTGGGTCTTGGACAAGCTGAAGGCTGAGCGTGAGCGTGGTATCACTATCGATATTGCCCTCTGGAAGTTCGAGACTCCCAAGTACTATGTCACCGTCATCGGTAAGCCTGGTCTTTCTTGAATCGTCCAGCCACTTTGCTGACAGTCTTTGTTAAGATGCCCCCGGTCACCGTGACTTCATCAAGAACATGATCACTGGTACCTCCCAGGCCGACTGCGCTATTCTCATCATTGCTGGCGGTACTGGTGAGTTCGAGGCCGGTATCTCTAAGGATGGCCAGACTCGTGAGCACGCTTTGCTTGCATACACCCTCGGTGTCAAGCAGCTCATCGTTGCCGTCAACAAGATGGACACCACCAAGTGGTCTGAGGACCGTTTCAAGGAAATCGTCAAGGAGGTTTCCAACTTCATCAAGAAGGTCGGATTCAACCCCAAGACTGTTGCCTTCGTCCCCATCTCCGGGTTCAACGGTGACAACATGATCGAGCCCTCCCCCAACTGCCCCTGGTACAAGGGTAAGTTTTAAACTACACCTATCTGCGCAAACAGTGCTAATACATCTTCAGGATGGGAAAAGGAGACCAAGGAGGGAGGCAAGTCGGCTGGTAAGACTCTTCTCGAAGCTATCGATTCAATCGATCGCCCCGAGCGGCCTTCCAGCAAGCCCCTCCGTCTCCCCCTCCAGGATGTCTACAAGATCGGTGGTATTGGAACAGTGCCTGTCGGTCGTGTTGAGACGGGTACCATCAAGCCCGGTATGGTCGTCACGTTCGCCCCCGCTGGTGTGACCACCGAAGTCAAGTCTGTTGAAATGCACCATGAACAGCTTACTCAGGGTCTCCCTGGCGACAATGTTGGTTTCAACGTCAAGGTTAGTGAGCAACTATAG------TAGTTTCTGCGCCGGCGCTAATACCTCTGTATAGAACGTTTCCGTTAAGGAAATTCGTCGTGGTAATGTTGCTGGTGACTCCAAGAACGACCCCCCCAAGGGTGCCGAGTCCTTCAACGCCCAGGTTATCTTGATGAACCACCCTGGCCAGGTCGGAAACGGATATGCACCCGTCCTGGACTGCCACACTGCCCACATTGCTTGCAAGTTCGCTGAGCTGATCGAGAAGATCGACCGTCGTACTGGTAAATCCGTTGAGCAAGCCCCCAAGTTCATCAAGTCTGGTGATGCTGCCATCGTCCAGATGGTTCCTTCCAAGCCCATGTGTGTTGAGGCTTGCTTGTGGACTTGTCAAGAATCTGGCACTCATGTCTTACATTACCGTCGGCACACCCGGTGAACCATTGATTAATTTCATGGCAGAGCAGAATATGGAATTCCTTGAGGAATACGAACCCCAACGATCTCCGAATGCTACCAAGATTTTCCTCAATGGTGTGTGGGTCGGTATTCATCGTGATCCTCTTCACCTCGTTCGTCTGGTACAGGAACTTCGGCGCAGTGGCTCGATTAGCCATGAAGTTAGTGTCATCCGAGATATAAGAGACAGAGAATTCAAGATCTTCACGGATGCTGGCAGGGTCTGCCGTCCACTGTTCGTCATAGATAACGACCCCACTCATGAGCGGCGAGGCCAGTTAGTTCTCACGAAGGACCACATCATGAGATTAGAAGATGACGCTGCACTTCTTCCGGAAGAGCGCTTTGGGTGGAAAGGCTTGCTTGACTGTGGTGCGGTCGAGTACGTCGATGCAGAGGAGGAAGAAACGATCATGATCGTGATGACTCCAGAGGATCTCGAAATCTCCCGTCAGGTACAAGCTGGATACGAGCTGGCAGAAGAAACCGATCCCAACAAGCGTGTCAAGACGCCGATCAACAAGAACATGAATCAGTATACTCATTGCGAAATTCACCCTAGCATGATACTCGGGATCTGCGCCAGCATCATTCCATTCCCTGATCACAATCAAGTACAGTCACCCGGAAATTGACTTTTAGCTAACTGGAAGCCA-GTCTCCGCGTAATACTTATCAGTCCGCCATGGG------------------------------------------------------------------------------------------------------------------------------------------------------------------------------------------------------------------------------------------------------------------------------------------------------------------------------------------------------------------------------------------------------------------------------------------------------------------------------------------------------------------------------------------------------------------------------------------------------------------------------------------------------------------------------------------------------------------------------------------------------------------------------------------------------------------------------------------------------------------------------------------------------------------
>KM823215_Otidea_leporina_OSC_56784
-------------------------------------------------------------------------------------------------------------------------------------------------------------------------------------------------------------------------------------------------------------------------------------------------------------------------------------------------------------------------------------------------------------------------------------------------------------------------------------------------------------------------------------------------------------------------------------------------------------------------------------------------------------------------------------------------------------------------------------------------------------------------------------------------------------------------------------------------------------------------------------------------------------------------------------------------------------------------------------------------------------------------------------------------------------------------------------------------------------------------------------------------------------------------------------------------------------------------------------------------------------------------------------------------------------------------------------------------------------------------------------------------------------------TCTCATCTATAAGGTTTGTCTGGTTCGCTACCTTTTTATCGAGCTACATTACTAATCTGTGATGTCCAGTGCGGTGGTATCGATAAGCGTACCATTGAAAAGTTCGAGAAAGAGGCCGCCGAGCTCGGAAAGGGTTCCTTCAAATACGCCTGGGTCTTGGACAAGCTGAAGGCTGAGCGTGAGCGTGGTATCACTATCGATATTGCCCTCTGGAAGTTCGAGACTCCCAAGTACTATGTCACCGTCATCGGTAAGCCTGGTCTTTCTTGAATCGTCCGGCCACTTTGCTGACAGTCTTTGTTAAGATGCCCCCGGTCACCGTGACTTCATCAAGAACATGATCACTGGTACCTCCCAGGCCGACTGCGCTATTCTCATCATTGCTGGCGGTACTGGTGAGTTCGAGGCCGGTATCTCTAAGGATGGCCAGACTCGTGAGCACGCTTTGCTTGCATACACCCTCGGTGTCAAGCAGCTCATCGTTGCCGTCAACAAGATGGACACCACCAAGTGGTCTGAGGACCGTTTCAAGGAAATCGTCAAGGAGGTTTCCAACTTCATCAAGAAGGTCGGATTCAACCCCAAGACTGTTGCCTTCGTCCCCATCTCCGGGTTCAACGGTGACAACATGATCGAGCCCTCCCCCAACTGCCCCTGGTACAAGGGTAAGTTTTAAACTACACCTATCTGCGCAAACAGTGCTAATACATCTTCAGGATGGGAAAAGGAGACCAAGGAGGGAGGCAAGTCGGCTGGTAAGACTCTTCTCGAAGCTATCGATTCAATCGATCGCCCCGAGCGGCCTTCCAGCAAGCCCCTCCGTCTCCCCCTCCAGGATGTCTACAAGATCGGTGGTATTGGAACAGTGCCTGTCGGTCGTGTTGAGACGGGTACCATCAAGCCCGGTATGGTCGTCACGTTCGCCCCCGCTGGTGTGACCACCGAAGTCAAGTCTGTTGAAATGCACCATGAACAGCTTACTCAGGGTCTCCCTGGCGACAATGTTGGTTTCAACGTCAAGGTTAGTGAGCAACTATAG------TAGTTTCTGCGCCGGCGCTAATACCTCTGTATAGAACGTTTCCGTTAAGGAAATTCGTCGTGGTAATGTTGCTGGTGACTCCAAGAACGACCCCCCCAAGGGTGCCGAGTCCTTCAACGCCCAGGTTATCTTGATGAACCACCCTGGCCAGGTCGGAAACGGATATGCACCCGTCCTGGACTGCCACACTGCCCACATTGCTTGCAAGTTCGCTGAGCTGATCGAGAAGATCGACCGTCGTACTGGTAAATCCGTTGAGCAAGCCCCCAAGTTCATCAAGTCTGGTGATGCTGCCATCGTCAAGATGGTTCCTTCCAAGCCCATGTGTG---------GCTTGTGGACTTGTCAAGAATCTGGCACTCATGTCTTACATTACCGTCGGCACACCCGGTGAACCATTGATTAATTTCATGGCAGAGCAGAATATGGAATTCCTTGAGGAATACGAACCCCAACGATCTCCGAATGCTACCAAGATTTTCCTCAATGGTGTGTGGGTCGGTATTCATCGTGATCCTCTTCACCTCGTTCGTCTGGTACAGGAACTTCGGCGCAGTGGCTCGATTAGCCATGAAGTTAGTGTCATCCGAGATATAAGAGACAGAGAATTCAAGATCTTCACGGATGCTGGCAGGGTCTGCCGTCCACTGTTCGTCATAGATAACGACCCCACTCATGAGCGGCGAGGCCAGTTAGTTCTCACGAAGGACCACATCATGAGATTAGAAGATGACGCTGCACTTCTTCCGGAAGAGCGCTTTGGGTGGAAAGGCTTGCTTGACTGTGGTGCGGTCGAGTACGTCGATGCAGAGGAGGAAGAAACGATCATGATCGTGATGACTCCAGAGGATCTCGAAATCTCCCGTCAGGTACAAGCTGGATACGAGCTGGCAGAAGAAACCGATCCCAACAAGCGTGTCAAGACGCCGATCAACAAGAACATGAATCAGTATACTCATTGCGAAATTCACCCTAGCATGATACTCGGGATCTGCGCCAGCATCATTCCATTCCCTGATCACAATCAAGTACAGTCACCCGGAAATTGACTTTTAGCTAACTGGAAGCCA-GTCTCCGCGTAATACTTATCAGTCCGCCATGGG------------------------------------------------------------------------------------------------------------------------------------------------------------------------------------------------------------------------------------------------------------------------------------------------------------------------------------------------------------------------------------------------------------------------------------------------------------------------------------------------------------------------------------------------------------------------------------------------------------------------------------------------------------------------------------------------------------------------------------------------------------------------------------------------------------------------------------------------------------------------------------------------------------------
>KM010092_Otidea_leporina_NV2008_09_28_ITS
--------TGCGGAAGGATCATTATTTGTACCTTTGCTTCAATGCAATTCTACACACTGTGTACCATTCCTGTTGCTTCCGGTGGAGCTGCGCTTCAATTCCTTTAGACCGGGCTCCGCGGGAGGTAAAACATTGAGCATTTATTTTACCTTCCGTCTGAATTATATCAATAACATTTGTTAAAACTTTCAACAACGGATCTCTTGGTTCTCGCATCGATGAAGAACGCAGCGAAATGCGATAAGTAGTGTGAATTGCAGAATTCAGTGAATCATCGAATCTTTGAACGCACATTGCGCCTCATGGTATCCCATGGGGCATGCCTTCCGGAGCGTCGACCCCCTTCAAGCATTTTGCTTGGTTGTGGAGGCTGAGCGTTGCCTGCGTGCACGTTTGCCTTCGAAATTCATTGGCGGACTGTTTCATGTTCCATTTGGCGTTATAGGTAACTCTTTCGCTTGGACTTATGAGGCTGTTCAGCCCAGACCCCCC-ATTATTCCGGAACGA--CCTCAAT----------------------------------TTGCCTTAGTAACTGCGAGTGAAGCGGCAAAAGCTCAAATTTGAAAACCGGCACAGCCG---GCAGTGTAATTTGAAGGGACATCTTCGGAGCTGGCGCCGTCTTAAGTTCTTTGGAACCGGACATCATAGAGGGTGAGAATCCCGTGCCTGGGTGGCTGTCCTGCTCCGTGTGAAGTGTCTCCGACGAGTCGAGTTGTTTGGGAATGCAGCTCAAAATGGGTGGTAAATTTCATCTAAAGCTAAATATTGGCGAGAGACCGATAGCGCACAAGTAGAGTGATCGAAAGATGAAAAGCACTTTGAAAAGAGAGTTAAATAGTACGTGAAATTGTTGAAAGGGAAGCGCTTGAGACTAGATTCAGCCGGCATCAGCTATGCTTCTGCGTGGTGCACTTGCCGTCGGTTGAGCCAGCATCGGTTTTGATGGCGGGATAAAGGTTTGAGGAATGTGGCTCCCCG-TTTCGGGGAGTGTTATAGCCTCGAGCGTAATGCCGCCTGTTGGGAAGGACCTTCGGCTAGGATGCTGGCGAAAAGGTCTTAAGCGGCCCGTCTTGAAACACGGACCAAGGAGTCTAACATCTATGCGAGTGTTTGGGTGGAAAACCCTTGCGCGTAATGAAAGTGAACGGAGGTGGGAAGGGGTGCACCATCGACCGATCCTGATGTTTACGGAAGGATTTGAGTAGGAGCATAGCTGTTGGGACCCGAAAGATGGTGAACTATGCCTGAATAGGGTGAAGCCAGAGGAAACTCTGGTGGAGGCTCGCAGCGGTTCTGACGTGCAAATCGATCGTCAAATTTTATAGGGGTCTCATCTATAAGGTTTGTCTGGTTCGCTACCTTTTTATCGAGCTACATTACTAATCTGTGATGTCCAGTGCGGTGGTATCGATAAGCGTACCATTGAAAAGTTCGAGAAAGAGGCCGCCGAGCTCGGAAAGGGTTCCTTCAAATACGCCTGGGTCTTGGACAAGCTGAAGGCTGAGCGTGAGCGTGGTATCACTATCGATATTGCCCTCTGGAAGTTCGAGACTCCCAAGTACTATGTCACCGTCATCGGTAAGCCTGGTCTTTCTTGAATCGTCCAGCCACTTTGCTGACAGTCTTTGTTAAGATGCCCCCGGTCACCGTGACTTCATCAAGAACATGATCACTGGTACCTCCCAGGCCGACTGCGCTATTCTCATCATTGCTGGCGGTACTGGTGAGTTCGAGGCCGGTATCTCTAAGGATGGCCAGACTCGTGAGCACGCTTTGCTTGCATACACCCTCGGTGTCAAGCAGCTCATCGTTGCCGTCAACAAGATGGACACCACCAAGTGGTCTGAGGACCGTTTCAAGGAAATCGTCAAGGAGGTTTCCAACTTCATCAAGAAGGTCGGATTCAACCCCAAGACTGTTGCCTTCGTCCCCATCTCCGGGTTCAACGGTGACAACATGATCGAGCCCTCCCCCAACTGCCCCTGGTACAAGGGTAAGTTTTAAACTACACCTATCTGCGCAAACAGTGCTAATACATCTTCAGGATGGGAAAAGGAGACCAAGGAGGGAGGCAAGTCGGCTGGTAAGACTCTTCTCGAAGCTATCGATTCAATCGATCGCCCCGAGCGGCCTTCCAGCAAGCCCCTCCGTCTCCCCCTCCAGGATGTCTACAAGATCGGTGGTATTGGAACAGTGCCTGTCGGTCGTGTTGAGACGGGTACCATCAAGCCCGGTATGGTCGTCACGTTCGCCCCCGCTGGTGTGACCACCGAAGTCAAGTCTGTTGAAATGCACCACGAACAGCTTACTCAGGGTCTCCCTGGCGACAATGTTGGTTTCAACGTCAAGGTTAGTGAGCAACTATAG------TAGTTTCTGCGCCGGCGCTAATACCTCTGTATAGAACGTTTCCGTTAAGGAAATTCGTCGTGGTAATGTTGCTGGTGACTCCAAGAACGACCCCCCCAAGGGTGCCGAGTCCTTCAACGCCCAGGTTATCTTGATGAACCACCCTGGCCAGGTCGGAAACGGATATGCACCCGTCCTGGACTGCCACACTGCCCACATTGCTTGCAAGTTCGCTGAGTTGATCGAGAAGATCGACCGTCGTACTGGTAAATCCGTTGAGCAAGCCCCCAAGTTCATCAAGTCTGGTGATGCTGCCATCGTCAAGATGGTTCCTTCCAAGCCCATGTGTGTTGAGGCTT--------------------TCTGGCACTCATGTCTTACATTACCGTCGGCACACCCGGTGAACCATTGATTAATTTCATGGCAGAGCAGAATATGGAATTCCTTGAGGAATACGAACCCCAACGATCTCCGAATGCTACCAAGATTTTCCTCAATGGTGTGTGGGTCGGTATTCATCGTGATCCTCTTCACCTCGTTCGTCTGGTACAGGAACTTCGGCGCAGTGGCTCGATTAGCCATGAAGTTAGTGTCATCCGAGATATAAGAGACAGAGAATTCAAGATCTTCACGGATGCTGGCAGGGTCTGCCGTCCACTGTTCGTCATAGATAACGACCCCACTCATGAGCGGCGAGGCCAGTTAGTTCTCACGAAGGACCACATCATGAGATTAGAAGATGACGCTGCACTTCTTCCGGAAGAGCGCTTTGGGTGGAAAGGCTTGCTTGACTGTGGTGCGGTCGAGTACGTCGATGCAGAGGAGGAAGAAACGATCATGATCGTGATGACTCCAGAGGATCTCGAAATCTCCCGTCAGGTACAAGCTGGATACGAGCTGGCAGAAGAAACCGATCCCAACAAGCGTGTCAAGACGCCGATCAACAAGAACATGAATCAGTATACTCATTGCGAAATTCACCCTAGCATGATACTCGGGATCTGCGCCAGCATCATTCCATTCCCTGATCACAATCAAGTACAGTCACCCGGAAATTGACTTTTAGCTAACT------------------------------------------------------------------------------------------------------------------------------------------------------------------------------------------------------------------------------------------------------------------------------------------------------------------------------------------------------------------------------------------------------------------------------------------------------------------------------------------------------------------------------------------------------------------------------------------------------------------------------------------------------------------------------------------------------------------------------------------------------------------------------------------------------------------------------------------------------------------------------------------------------------------------------------------------------------
>KM010090_Otidea_leporina_KH_09_93_ITS
--------TGCGGAAGGATCATTATTTGTACCTTTGCTTCAATGCAATTCTACACACTGTGTACCATTCCTGTTGCTTCCGGTGGAGCTGCGCTTCAATTCCTTTAGACCGGACTCCGCGGGAGGTAAAACATTGAGCATTTATTTTACCTTCCGTCTGAATTATATCAATAACATTTGTTAAAACTTTCAACAACGGATCTCTTGGTTCTCGCATCGATGAAGAACGCAGCGAAATGCGATAAGTAGTGTGAATTGCAGAATTCAGTGAATCATCGAATCTTTGAACGCACATTGCGCCTCATGGTATCCCATGGGGCATGCCTTCCGGAGCGTCGACCCCCTTCAAGCATTTTGCTTGGTTGTGGAGGCTGAGCGTTGCCTGCGTGCACGTTTGCCTTCGAAATTCATTGGCGGACTGTTTCATGTTCCATTTGGCGTTATAGGTAACTCTTTCGCTTGGACTTATGAGGCTGTTCAGCCCAGACCCCCC-ATTATTCCGGAACGA--CCTCAATTAGGTAAGGATACCCGCTGAACTTAAGCATATCATTGCCTTAGTAACTGCGAGTGAAGCGGCAAAAGCTCAAATTTGAAAACCGGCACAGCCG---GCAGTGTAATTTGAAGGGACATCTTCGGAGCTGGCGCCGTCTTAAGTTCTTTGGAACCGGACATCATAGAGGGTGAGAATCCCGTGCCTGGGTGGCTGTCCTGCTCCGTGTGAAGTGTCTCCGACGAGTCGAGTTGTTTGGGAATGCAGCTCAAAATGGGTGGTAAATTTCATCTAAAGCTAAATATTGGCGAGAGACCGATAGCGCACAAGTAGAGTGATCGAAAGATGAAAAGCACTTTGAAAAGAGAGTTAAATAGTACGTGAAATTGTTGAAAGGGAAGCGCTTGAGACTAGATTCAGCCGGCATCAGCTATGCTTCTGCGTGGTGCACTTGCCGTCGGTTGAGCCAGCATCGGTTTTGATGGCGGGATAAAGGTTTGAGGAATGTGGCTCCCCG-TTTCGGGGAGTGTTATAGCCTCGAGCGTAATGCCGCCTGTTGGGAAGGACCTTCGGCTAGGATGCTGGCGAAAAGGTCTTAAGCGGCCCGTCTTGAAACACGGACCAAGGAGTCTAACATCTATGCGAGTGTTTGGGTGGAAAACCCTTGCGCGTAATGAAAGTGAACGGAGGTGGGAAGGGGTGCACCATCGACCGATCCTGATGTTTACGGAAGGATTTGAGTAGGAGCATAGCTGTTGGGACCCGAAAGATGGTGAACTATGCCTGAATAGGGTGAAGCCAGAGGAAACTCTGGTGGAGGCTCGCAGCGGTTCTGACGTGCAAATCGATCGTCAAATTTTATAGGGGTCTCATCTATAAGGTTTGTCTGGTTCGCTACCTTTTTATCGAGCTACATTACTAATCTGTGATGTCTAGTGCGGTGGTATCGATAAGCGTACCATTGAAAAGTTCGAGAAAGAGGCCGCCGAGCTCGGAAAGGGTTCCTTCAAATACGCCTGGGTCTTGGACAAGCTGAAGGCTGAGCGTGAGCGTGGTATCACTATCGATATTGCCCTCTGGAAGTTCGAGACTCCCAAGTACTATGTCACCGTCATCGGTAAGCCTGGTCTTTCTTGAATCGTCCAGCCACTTTGCTGACAGTCTTTGTTAAGATGCCCCCGGTCACCGTGACTTCATCAAGAACATGATCACTGGTACCTCCCAGGCCGACTGCGCTATTCTCATCATTGCTGGCGGTACTGGTGAGTTCGAGGCCGGTATCTCTAAGGATGGCCAGACTCGTGAGCACGCTTTGCTTGCATACACCCTCGGTGTCAAGCAGCTCATCGTTGCCGTCAACAAGATGGACACCACCAAGTGGTCTGAGGACCGTTTCAAGGAAATCGTCAAGGAGGTTTCCAACTTCATCAAGAAGGTCGGATTCAACCCCAAGACTGTTGCCTTCGTCCCCATCTCCGGGTTCAACGGTGACAACATGATCGAGCCCTCCCCCAACTGCCCCTGGTACAAGGGTAAGTTTTAAACTACACCTATCTGCGCAAACAGTGCTAATACATCTTCAGGATGGGAAAAGGAGACCAAGGAGGGAGGCAAGTCGGCTGGTAAGACTCTTCTCGAAGCTATCGATTCAATCGATCGCCCCGAGCGGCCTTCCAGCAAGCCCCTCCGTCTCCCCCTCCAGGATGTCTACAAGATCGGTGGTATTGGAACAGTGCCTGTCGGTCGTGTTGAGACGGGTACCATCAAGCCCGGTATGGTCGTCACGTTCGCCCCCGCTGGTGTGACCACCGAAGTCAAGTCTGTTGAAATGCACCATGAACAGCTTACTCAGGGTCTCCCTGGCGACAATGTTGGTTTCAACGTCAAGGTTAGTGAGCAACTATAG------TAGTTTCTGCGCCGGCGCTAATACCTCTGTATAGAACGTTTCCGTTAAGGAAATTCGTCGTGGTAATGTTGCTGGTGACTCCAAGAACGACCCCCCCAAGGGTGCCGAGTCCTTCAACGCCCAGGTTATCTTGATGAACCACCCTGGCCAGGTCGGAAACGGATATGCACCCGTCCTGGACTGCCACACTGCCCACATTGCTTGCAAGTTCGCTGAGTTGATCGAGAAGATCGACCGTCGTACTGGCAAATCCGTTGAGCAAGCCCCCAAGTTCATCAAGTCTGGTGATGCTGCCATCGTCAAGATGGTTCCTTCCAAGCCCATGTGTGTTGAGGCTT--------------------------ACTCATGTCTTACATTACCGTCGGCACACCCGGTGAACCATTGATTAATTTCATGGCAGAGCAGAATATGGAATTCCTTGAGGAATACGAACCCCAACGATCTCCGAATGCTACCAAGATTTTCCTCAATGGTGTGTGGGTCGGTATTCATCGTGATCCTCTTCACCTCGTTCGTCTGGTACAGGAACTTCGGCGCAGTGGCTCGATTAGCCATGAAGTTAGTGTCATCCGAGATATAAGAGACAGAGAATTCAAGATCTTCACGGATGCTGGCAGGGTCTGCCGTCCACTGTTCGTCATAGATAACGACCCCACTCATGAGCGGCGAGGCCAGTTAGTTCTCACGAAGGACCACATCATGAGATTAGAAGATGACGCTGCACTTCTTCCGGAAGAGCGCTTTGGGTGGAAAGGCTTGCTTGACTGTGGTGCGGTCGAGTACGTCGATGCAGAGGAGGAAGAAACGATCATGATCGTGATGACTCCAGAGGATCTCGAAATCTCCCGTCAGGTACAAGCTGGATACGAGCTGGCAGAAGAAACCGATCCCAACAAGCGTGTCAAGACGCCGATCAACAAGAACATGAATCAGTATACTCATTGCGAAATTCACCCTAGCATGATACTCGGGATCTGCGCCAGCATCATTCCATTCCCTGATCACAATCAAGTACAGTCACCCGGAAATTGACTTTTAGCTAACTGGAAGCCA-GTCTCCCCGTAATACTTATCAGTCCGCNNNNNNAAACCACTTGCAACAACTCGCTCCATGGAGTACCTCAAGTTTCGTGAGCTCCCAGCTGGCCAGAACGCCATTGTCGGTATAATGTGCTACAGCGGATATAATCAAGAAGATTCAGTTATCATGAATCAAAGTAGTATCGATCGAGGACTGTTCCGCAGTCTTTTCTATCGGTCCTACATGGACCAGGAGAAGCGTATCGGAATGCAGACGGTCGAAGGATTCGAAAAGCCTTCAAGGCAAAACACACTGAAGTTGAAGCATGGAACTTACGATAAACTGGATGATGACGGTCTCGTGGCTCCCGGCGTCCGTGTCTCTGGAGAGGACATCATCATTGGCAAGACTGCGCCAATTGCGCCGGATGCCGAGGAGATGGGCCAGAGACAGAAATATCACACCAAGCGGGATGTGTCGACGCCCTTACGGAGCACCGAGAACGGTATTGTTGATCAAGTTATGCTCACCACGAATGCGGATGGCTTGAAGTTTGTGAAAGTCCGGATGAGGACGACCAAGGTACCACAGATTGGGGACAAGTTTGCTTCACGCCACGGGCAAAAGGTGAAGGCGGTTGAGGTTGCTGTTCCCGAACGCTGACAACTAGGGTACAATCGGAATTACGTATCGAGCGGAAGACATGCCCTTCACCAGCGAAGGAATTGTTCCCGACATCATAATTAATCCTCACGCTATTCCCTCTCGTATGACGATTGCTCATTTGATCGAATGCCAACTTAGTAAGGTTGCATCGCTGCGTGGCTTCGAAGGGGACGCAACGCCCTTCACCGATGTGACGGTTGACTCAGTATCGAGCCTGTTGCGCCAGAGCGGGTATCAGTCGCGAGGGTTCGAAGTGATGTACAACGGCCATACAGGACGAAA
>KM010039_Otidea_minor_H6008618_ITS
AGGTGACCTGCGGAAGGATCATTATATGTACCTTTATTGAAATACAGTTCAACACTCTGCGTACCTTTCCTGTTGCTTCCTTGGGGGCTTG-------CTAGCTGAGGTTGGCTTCCGTGAAAGATAAAACTATTTGCATTTGTCTTGCCTTCTGTCTGAATTATGTTTATAACAAATGTTAAAACTTTCAACAACGGATCTCTTGGTTCTCGCATCGATGAAGAACGCAGCGAAATGCGATAAGTAGTGTGAATTGCAGAATTCAGTGAATCATCGAATCTTTGAACGCACATTGCGCCTCCTGGTATTCCGGGAGGCATGCCTGTCCGCGCAC--GCTCATTCAGGGTGCT----TTGGTAATGAAGGTCGAATG-TCCTCATATGTTCGTTCGTCTTTAAAATTTACAGGCGGGCAACTTCAAGTCCTTTTCAGCGTTGTAAGTAACTCTTTCGCTAGGGCTTGGTGGCTTGTCCAGCCTCGACCTCC-AATTACCCAGTGGATTGTCGCGGATCAGGTAGGGATACCCGCTGAACTTAAGCATATCATTGCCTTAGTAACTGCGAGTGAAGCGGCAAAAGCTCAAATTTGAAATCTGACGTTGACGTCCGAGTTGTAATTTGGAGGGATATCTTCGGAGTTGACGTCGTCCTAAGTTCTTTGGAACCAGACATCATAGAGGGTGAGAATCCCGTGCCTGGATGGCTGTCCTGCTCCATGTGAAGTGTCTCCGACGAGTCGAGTTGTTTGGGAATGCAGCTCAAAATGGGTGGTAAATTTCATCTAAAGCTAAATATTGGCGAGAGACCGATAGCGCACAAGTAGAGTGATCGAAAGATGAAAAGCACTTTGAAAAGAGAGTTAAATAGTACGTGAAATTGTTGAAAGGGAAGCGCTTGAGACTATCAACGGCCGGCATCAGCTACGTTTTTACGTGGTGCACTCACCGTCGGTTGAGCCAGCATCGGTTCTGACGGCGGGATAAAGGTTTCAGGAATGTGGCTCCCTAATTATGGGGAGTGTTAAAGCCTGGAGCGTAATGCCGCCAGTTGGGAAGGCTAATTCGCATGGATGCTGGCTAAATGGTCTTAAGCGGCCCGTCTTGAAACACGGACCAAGGAGTCTAACATCTATGCAAGTGTTCGGGTGGAAAACCCTTGCGCGTAATGAAAGTGAATGAAGGTGAGAAGTGTAGCTACACCGACCGATCCCGATGTTTACGGAAGGATTTGAGTAAGAGCATAGATGTTGGGACCCGAAAGATGGTGAACTATGCCTGAATAGGGTGAAGCCAGAGGAAACCTTGGTGGAAGCTCGCAGCGGTTCTGACGTGCAAATCGATCGTCAAATTTTATAGGGG----------------------GTTTGTTACCTTTTTATCGGGCTACATTACTAATCTGTGTTGTCTAGTGCGGTGGTATCGATAAGCGTACCATTGAAAAGTTCGAGAAAGAGGCCGCCGAACTCGGAAAGGGTTCCTTCAAATACGCTTGGGTCCTGGACAAGCTGAAGGCTGAGCGTGAGCGTGGCATCACTATCGATATTGCCCTCTGGAAGTTCGAGACCCCTAAATACTATGTCACTGTCATCGGTAAGTCTGGTCTTTCTTGAATCGTCCAATCACCTCGCTGACAAGTCTTTCGAAGATGCCCCCGGTCACCGTGACTTCATCAAGAACATGATCACTGGTACCTCCCAGGCCGACTGCGCTATTCTCATCATCGCTGCTGGCACTGGTGAGTTTGAGGCCGGTATTTCCAAGGACGGCCAGACTCGTGAGCACGCTTTGCTTGCGTACACCCTCGGTGTCAAGCAGCTCATCGTTGCTATCAACAAGATGGACACCACCAAGTGGTCTGAAGACCGTTTCAAGGAAATCGTCAAGGAGGTTTCCAACTTCATCAAGAAGGTTGGATTCAACCCCAAGACTGTTGCCTTCGTCCCCATCTCCGGTTTCAATGGTGACAACATGATCGAGTACTCCAGCAACTGCCCCTGGTACAAGGGTAAGTTTTAAATTACACCTGTGTGCGCAAACAATGCTAATACATCTTCAGGATGGGATAAGGAGACCAAGGAGGGTGGCAAGTCATCTGGTAAGACTCTCCTGGAAGCTATCGATTCGATCGACCGCCCCGAGCGGCCT--------------------------------------------------------------------------------------------------------------------------------------------------------------------------------------------------------------------------------------------------------------------------------------------------------------------------------------------------------------------------------------------------------------------------------------------------------------------------------------------------------------------------------------------------------------------------------------------------------------------------GCACTCATGTCTTACATTACCGTCGGCACACCTGGTGAGCCGTTGATCAATTTCATGGCAGAGCAGAATATGGAATTCCTTGAGGAATACGAACCCCAACGATCTCCGAATGCTACCAAGATTTTCCTCAACGGTGTGTGGGTCGGCATTCACCGTGATCCTCTTCATCTCGTTCGTCTGGTACAGGAACTTCGGCGTAGCGGTTCCATCAGTCACGAAGTCAGTGTCATCCGAGATATAAGAGACCGAGAATTCAAGATTTTCACGGATGCTGGCAGGGTCTGCCGTCCACTGTTCGTCATAGATAACGACCCCACTCATGAGCGGCGAGGCCAGTTAGTTCTCACGAAGGACCACATCATGAGATTGGAAGACGACGCCGCACTTCTTCCGGAAGAGCGCTTTGGGTGGAAGGGCTTGCTCGACTGCGGTGCGGTTGAGTACGTCGATGCGGAGGAGGAAGAAACGATCATGATCGTGATGACTCCAGAAGATCTCGAAATCTCCCGTCAAGTACAAGCCGGATACGAGCTGGCAGAAGAAACCGATCCCAACAAGCGTGTCAAGACGCCGATCAACAAGAACATGAACCAGTACACTCATTGTGAGATTCACCCTAGCATGATACTCGGGATCTGCGCCAGCATCATTCCATTCCCTGATCACAATCAAGTACAGTCACCCAGGGGTTTTACTTAAGCTGACTNNNNNNNNNNNNNNNNNNNNNNNNNNNNNNNNNNNNNNNNNNNNNNNNCTTGCAACGACTCGNTCCATGGAGTATCTCAAGTTACGTGAGCTCCCAGCTGGCCAGAACGCCATTGTCGGCATAATGTGCTACAGCGGATATAATCAAGAAGATTCAGTTATCATGAATCAAAGTAGTATCGATCGAGGATTGTTCCGCAGTCTTTTCTATCGATCCTACATGGACCAGGAGAAGCGTATCGGAATGCAGACAGTCGAAGGATTCGAAAAGCCTTCGAGGCAAAACACACTGAAGTTGAAACATGGAACATACGACAAACTCGATGATGACGGGCTCGTGGCTCCCGGCGTCCGTGTCTCTGGAGAGGACATCATCATCGGCAAGACCGCGCCAATTGCACCGGATGCCGAGGAGATGGGCCAGAGACAGAAATATCACACCAAGCGGGATGTGTCGACACCCTTACGGAGCACCGAGAACGGTATTGTCGATCAAGTTATGCTCACCACGAACGCGGATGGGTTGAAGTTCGTGAAAGTCCGGATGAGGACGACCAAGATACCGCAGATTGGGGACAAGTTTGCTTCCCGCCACGGACAAAAGGTGGTGGCGGTTTAGGTTGCCGTTCTCGAATGCTGACAGCTAGGGCACAATCGGAATTACGTATCGGGCGGAAGACATGCCATTCACCAGCGAAGGGATTGTTCCTGACATCATAATCAACCCGCACGCCATTCCCTCTCGCATGACAATCGCTCATTTGATCGAATGCCAACTTAGTAAGGTTGCATCGCTGCGCGGTTTCGAAGGCGACGCAACGCCTTTCACCGATGTGACGGTGGACTCGGTGTCGAGCCTGTTACGCCAGAGCGG---------------------------------------------------
>KM010042_Otidea_minor_KH_10_311_ITS
AGGTGACCTGCGGAAGGATCATTATATGTACCTTTATTGAAATACAGTTCAACACTCTGCGTACCTTTCCTGTTGCTTCCTTGGGGGCTTG-------CTAGCTGAGGTTGGCTTCCGTGAAAGATAAAACTATTTGCATTTGTCTTGCCTTCTGTCTGAATTATGTTTATAACAAATGTTAAAACTTTCAACAACGGATCTCTTGGTTCTCGCATCGATGAAGAACGCAGCGAAATGCGATAAGTAGTGTGAATTGCAGAATTCAGTGAATCATCGAATCTTTGAACGCACATTGCGCCTCCTGGTATTCCGGGAGGCATGCCTGTCCGCGCAC--GCTCATTCAGGGTGCT----TTGGTAATGAAGGTCGAATG-TCCTCATATGTTCGTTCGTCTTTAAAATTTACAGGCGGGCAACTTCAAGTCCTTTTCAGCGTTGTAAGTAACTCTTTCGCTAGGGCTTGGTGGCTTGTCCAGCCTCGACCTCC-AATTACCCAGTGGATTGTCGCGGATCAGGTAGGGATACCCGCTGAACTTAAGCATATCA--GCCTTAGTAACTGCGAGTGAAGCGGCAAAAGCTCAAATTTGAAATCTGACGTTGACGTCCGAGTTGTAATTTGGAGGGATATCTTCGGAGTTGACGTCGTCCTAAGTTCTTTGGAACCAGACATCATAGAGGGTGAGAATCCCGTGCCTGGATGGCTGTCCTGCTCCATGTGAAGTGTCTCCGACGAGTCGAGTTGTTTGGGAATGCAGCTCAAAATGGGTGGTAAATTTCATCTAAAGCTAAATATTGGCGAGAGACCGATAGCGCACAAGTAGAGTGATCGAAAGATGAAAAGCACTTTGAAAAGAGAGTTAAATAGTACGTGAAATTGTTGAAAGGGAAGCGCTTGAGACTATCAACGGCCGGCATCAGCTACGTTTTTACGTGGTGCACTCACCGTCGGTTGAGCCAGCATCGGTTCTGACGGCGGGATAAAGGTTTCAGGAATGTGGCTCCCTAATTATGGGGAGTGTTAAAGCCTGGAGCGTAATGCCGCCAGTTGGGAAGGCTAATTCGCATGGATGCTGGCTAAATGGTCTTAAGCGGCCCGTCTTGAAACACGGACCAAGGAGTCTAACATCTATGCAAGTGTTCGGGTGGAAAACCCTTGCGCGTAATGAAAGTGAATGAAGGTGAGAAGTGTAGCTACACCGACCGATCCCGATGTTTACGGAAGGATTTGAGTAAGAGCATAGATGTTGGGACCCGAAAGATGGTGAACTATGCCTGAATAGGGTGAAGCCAGAGGAAACCTTGGTGGAAGCTCGCAGCGGTTCTGACGTGCAAATCGATCGTCAAATTTTATAGGGGTCTCATCTATAAGGTTTGTCTGGTTTGTTACCTTTTTATCGGGCTACATTACTAATCTGTGTTGTCTAGTGCGGTGGTATCGATAAGCGTACCATTGAAAAGTTCGAGAAAGAGGCCGCCGAACTCGGAAAGGGTTCCTTCAAATACGCTTGGGTCCTGGACAAGCTGAAGGCTGAGCGTGAGCGTGGCATCACTATCGATATTGCCCTCTGGAAGTTCGAGACCCCTAAATACTATGTCACTGTCATCGGTAAGTCTGGTCTTTCTTGAATCGTCCAATCACCTCGCTGACAAGTCTTTCGAAGATGCCCCCGGTCACCGTGACTTCATCAAGAACATGATCACTGGTACCTCCCAGGCCGACTGCGCTATTCTCATCATCGCTGCTGGCACTGGTGAGTTTGAGGCCGGTATTTCCAAGGACGGCCAGACTCGTGAGCACGCTTTGCTTGCGTACACCCTCGGTGTCAAGCAGCTCATCGTTGCTATCAACAAGATGGACACCACCAAGTGGTCTGAAGACCGTTTCAAGGAAATCGTCAAGGAGGTTTCCAACTTCATCAAGAAGGTTGGATTCAACCCCAAGACTGTTGCCTTCGTCCCCATCTCCGGTTTCAATGGTGACAACATGATCGAGTACTCCAGCAACTGCCCCTGGTACAAGGGTAAGTTTTAAATTACACCTGTGTGCGCAAACAATGCTAATACATCTTCAGGATGGGATAAGGAGACCAAGGAGGGTGGCAAGTCATCTGGTAAGACTCTCCTGGAAGCTATCGATTCGATCGACCGCCCCGAGCGGCCTTCCAGCAAGCCCCTCCGTCTTCCCCTCCAAGATGTCTACAAGATTGGTGGTATTGGAACAGTGCCTGTTGGTCGTGTTGAGACGGGTACCATCAAGCCCGGTATGGTCGTCACATTCGCCCCTGCTGGTGTGACCACCGAAGTCAAGTCTGTTGAGATGCACCACGAGCAGCTTACCGAGGGTCAACCCGGTGACAATGTTGGTTTCAACGTGAAGGTTAGTGAGCAACTGCAGTGATACCAGTTTCTGTACCGGTGCTAATGCTTTGAAATAGAACGTTTCCGTTAAGGAAATTCGTCGTGGTAATGTTGCTGGTGACTCCAAGAACGACCCCCCCAAGGGCGCCGAGTCCTTCAACGCTCAGGTTATCTTGATGAACCACCCTGGTCAGGTCGGAAACGGATACGCACCCGTTCTGGACTGCCACACCGCCCACATTGCTTGCAAGTTCGCTGAGTTGATCGAGAAGATCGACCGTCGTACTGGTAAATCCGTTGAGCAATCCCCCAAGTTCATCAAATCTGGTGATGCTGCCATCGTCAAGATGGTTCCTTCCAAGCCCATGTGTGTTGA----------------------------------------------------------------------------------------------------GGAATTCCTTGAGGAATACGAACCCCAACGATCTCCGAATGCTACCAAGATTTTCCTCAACGGTGTGTGGGTCGGCATTCACCGTGATCCTCTTCATCTCGTTCGTCTGGTACAGGAACTTCGGCGTAGCGGTTCCATCAGTCACGAAGTCAGTGTCATCCGAGATATAAGAGACCGAGAATTCAAGATTTTCACGGATGCTGGCAGGGTCTGCCGTCCACTGTTCGTCATAGATAACGACCCCACTCATGAGCGGCGAGGCCAGTTAGTTCTCACGAAGGACCACATCATGAGATTGGAAGACGACGCCGCACTTCTTCCGGAAGAGCGCTTTGGGTGGAAGGGCTTGCTCGACTGCGGTGCGGTTGAGTACGTCGATGCGGAGGAGGAAGAAACGATCATGATCGTGATGACTCCAGAAGATCTCGAAATCTCCCGTCAAGTACAAGCTGGATACGAGCTGGCAGAAGAAACCGATCCCAACAAGCGTGTCAAGACGCCGATCAACAAGAACATGAACCAGTACACTCATTGTGAGATTCACCCTAGCATGATACTCGGGATCTGCGCCAGCATCATTCCATTCCCTGATCACAATCAAGTACAGTCACCCAGGGGTTTTACTTTAGCTGA--------------------------------------------------------------------------------------------------------------------------------------------------------------------------------------------------------------------------------------------------------------------------------------------------------------------------------------------------------------------------------------------------------------------------------------------------------------------------------------------------------------------------------------------------------------------------------------------------------------------------------------------------------------------------------------------------------------------------------------------------------------------------------------------------------------------------------------------------------------------------------------------------------------------------------------------------------------
>KM010041_Otidea_minor_KH_98_94_ITS
AGGTGACCTGCGGAAGGATCATTATATGTACCTTTATTGAAATACAGTTCAACACTCTGCGTACCTTTCCTGTTGCTTCCTTGGGGGCTTG-------CTAGCTGAGGTTGGCTTCCGTGAAAGATAAAACTATTTGCATTTGTCTTGCCTTCTGTCTGAATTATGTTTATAACAAATGTTAAAACTTTCAACAACGGATCTCTTGGTTCTCGCATCGATGAAGAACGCAGCGAAATGCGATAAGTAGTGTGAATTGCAGAATTCAGTGAATCATCGAATCTTTGAACGCACATTGCGCCTCCTGGTATTCCGGGAGGCATGCCTGTCCGCGCAC--GCTCATTCAGGGTGCT----TTGGTAATGAAGGTCGAATG-TCCTCATATGTTCGTTCGTCTTTAAAATTTACAGGCGGGCAACTTCAAGTCCTTTTCAGCGTTGTAAGTAACTCTTTCGCTAGGGCTTGGTGGCTTGTCCAGCCTCGACCTCC-AATTACCCAGTGGATTGTCGCGGATCAGGTAGGGATACCCGCTGAACTTAAGCATATCA--GCCTTAGTAACTGCGAGTGAAGCGGCAAAAGCTCAAATTTGAAATCTGACGTTGACGTCCGAGTTGTAATTTGGAGGGATATCTTCGGAGTTGACGTCGTCCTAAGTTCTTTGGAACCAGACATCATAGAGGGTGAGAATCCCGTGCCTGGATGGCTGTCCTGCTCCATGTGAAGTGTCTCCGACGAGTCGAGTTGTTTGGGAATGCAGCTCAAAATGGGTGGTAAATTTCATCTAAAGCTAAATATTGGCGAGAGACCGATAGCGCACAAGTAGAGTGATCGAAAGATGAAAAGCACTTTGAAAAGAGAGTTAAATAGTACGTGAAATTGTTGAAAGGGAAGCGCTTGAGACTATCAACGGCCGGCATCAGCTACGTTTTTACGTGGTGCACTCACCGTCGGTTGAGCCAGCATCGGTTCTGACGGCGGGATAAAGGTTTCAGGAATGTGGCTCCCTAATTATGGGGAGTGTTAAAGCCTGGAGCGTAATGCCGCCAGTTGGGAAGGCTAATTCGCATGGATGCTGGCTAAATGGTCTTAAGCGGCCCGTCTTGAAACACGGACCAAGGAGTCTAACATCTATGCAAGTGTTCGGGTGGAAAACCCTTGCGCGTAATGAAAGTGAATGAAGGTGAGAAGTGTAGCTACACCGACCGATCCCGATGTTTACGGAAGGATTTGAGTAAGAGCATAGATGTTGGGACCCGAAAGATGGTGAACTATGCCTGAATAGGGTGAAGCCAGAGGAAACCTTGGTGGAAGCTCGCAGCGGTTCTGACGTGCAAATCGATCGTCAAATTTTATAGGGG-----------AGGTTTGTCTGGTTTGTTACCTTTTTATCGGGCTACATTACTAATCTGTGTTGTCTAGTGCGGTGGTATCGATAAGCGTACCATTGAAAAGTTCGAGAAAGAGGCCGCCGAACTCGGAAAGGGTTCCTTCAAATACGCTTGGGTCCTGGACAAGCTGAAGGCTGAGCGTGAGCGTGGCATCACTATCGATATTGCCCTCTGGAAGTTCGAGACCCCTAAATACTATGTCACTGTCATCGGTAAGTCTGGTCTTTCTTGAATCGTCCAATCACCTCGCTGACAAGTCTTTCGAAGATGCCCCCGGTCACCGTGACTTCATCAAGAACATGATCACTGGTACCTCCCAGGCCGACTGCGCTATTCTCATCATCGCTGCTGGCACTGGTGAGTTTGAGGCCGGTATTTCCAAGGACGGCCAGACTCGTGAGCACGCTTTGCTTGCGTACACCCTCGGTGTCAAGCAGCTCATCGTTGCTATCAACAAGATGGACACCACCAAGTGGTCTGAAGACCGTTTCAAGGAAATCGTCAAGGAGGTTTCCAACTTCATCAAGAAGGTCGGATTCAACCCCAAGACTGTTGCCTTCGTCCCCATCTCCGGTTTCAATGGTGACAACATGATCGAGTACTCCAGCAACTGCCCCTGGTACAAGGGTAAGTTTTAAATTACATCTGTGTGCGCAAACAATGCTAATACATCTTCAGGATGGGATAAGGAGACCAAGGAGGGTGGCAAGTCATCTGGTAAGACTCTCCTGGAAGCTATCGATTCGATCGACCGCCCCGAGCGGCCTTCCAGCAAGCCCCTCCGTCTTCCCCTCCAAGATGTCTACAAGATTGGTGGTATTGGAACAGTGCCTGTTGGTCGTGTTGAGACGGGTACCATCAAGCCCGGTATGGTCGTCACATTCGCCCCTGCTGGTGTGACCACCGAAGTCAAGTCTGTTGAGATGCACCACGAGCAGCTTACCGAGGGTCAACCCGGTGACAATGTTGGTTTCAACGTGAAGGTTAGTGAGCAACTGCAGTGATACCAGTTTCTGTACCGGTGCTAATGCTTTGAAATAGAACGTTTCCGTTAAGGAAATTCGTCGTGGTAATGTTGCTGGTGACTCCAAGAACGACCCCCCCAAGGGCGCCGAGTCCTTCAACGCTCAGGTTATCTTGATGAACCACCCTGGTCAGGTCGGAAACGGATACGCACCCGTTCTGGACTGCCACACCGCCCACATTGCTTGCAAGTTCGCTGAGTTGATCGAGAAGATCGACCGTCGTACTGGTAAATCCGTTGAGCAATCCCCCAAGTTCATCAAATCTGGTGATGCTGCCATCGTCAAGATGGTTCCTTCCAAGCCCATGTGTGT--------------------------------GCACTCATGTCTTACATTACCGTCGGCACACCTGGTGAGCCGTTGATCAATTTCATGGCAGAGCAGAATATGGAATTCCTTGAGGAATACGAACCCCAACGATCTCCGAATGCTACCAAGATTTTCCTCAACGGTGTGTGGGTCGGCATTCACCGTGATCCTCTTCATCTCGTTCGTCTGGTACAGGAACTTCGGCGTAGCGGTTCCATCAGTCACGAAGTCAGTGTCATCCGAGATATAAGAGACCGAGAATTCAAGATTTTCACGGATGCTGGCAGGGTCTGCCGTCCACTGTTCGTCATAGATAACGACCCCACTCATGAGCGGCGAGGCCAGTTAGTTCTCACGAAGGACCACATCATGAGATTGGAAGACGACGCCGCACTTCTTCCGGAAGAGCGCTTTGGGTGGAAGGGCTTGCTCGACTGCGGTGCGGTTGAGTACGTCGATGCGGAGGAGGAAGAAACGATCATGATCGTGATGACTCCAGAAGATCTCGAAATCTCCCGTCAAGTACAAGCCGGATACGAGCTGGCAGAAGAAACCGATCCCAACAAGCGTGTCAAGACGCCGATCAACAAGAACATGAACCAGTACACTCATTGTGAGATTCACCCTAGCATGATACTCGGGATCTGCGCCAGCATCATTCCATTCCCTGATCACAATCAAGTACAGTCACCCAGGGGTTTTACTTAAGCTGACTGG----------------------------------------------------------------------------------------------------------------------------------------------------------------------------------------------------------------------------------------------------------------------------------------------------------------------------------------------------------------------------------------------------------------------------------------------------------------------------------------------------------------------------------------------------------------------------------------------------------------------------------------------------------------------------------------------------------------------------------------------------------------------------------------------------------------------------------------------------------------------------------------------------------------------------------------------------------
>KM010044_Otidea_minor_NV91_ITS
AGGTGACCTGCGGAAGGATCATTATATGTACCTTCATTCGGATACAGTTCAACACTCTGCGTACCCTTCCTGTTGCTTCCTTGGGGGCTTG-------CTAGCTGAGGTTGGCTTCCGTGAAAGATAAAACTATTTGCATTTGTCTTGCCTTCTGTCTGAATCATGTTTATAACAAATGTTAAAACTTTCAACAACGGATCTCTTGGTTCTCGCATCGATGAAGAACGCAGCGAAATGCGATAAGTAGTGTGAATTGCAGAATTCAGTGAATCATCGAATCTTTGAACGCACATTGCGCCTCCTGGTATTCCGGGAGGCATGCCTGTCCGCGCAC--GCTCATTCAGGGTGCT----TTGGTACTGAAGGTCGAATG-TGCTCATATGTTCGTTCGTCTTTAAAATTTACAGGCGGGCGACTTCAAGTCCTTTTCAGCGTTGTAAGTAACTCTTTCGCTAGGACTTGGTGGCTTGTCCAGCCTCGACCTCC-AATTACCCAGTGGATGGTCGCGGATCAGGTAGGGATACCCGCTGAACTTAAGCATATCA---CCTTAGTAACTGCGAGTGAAGCGGCAAAAGCTCAAATTTGAAATCTGACGTTGACGTCCGAGTTGTAATTTGGAGGGATATCTTCGGAGTTGGCGTCGTCCTAAGTTCTTTGGAACCAGACATCATAGAGGGTGAGAATCCCGTGCCTGGATGACAGTCCTGCTCCATGTGAAGTGTCTCCGACGAGTCGAGTTGTTTGGGAATGCAGCTCAAAATGGGTGGTAAATTTCATCTAAAGCTAAATATTGGCGAGAGACCGATAGCGCACAAGTAGAGTGATCGAAAGATGAAAAGCACTTTGAAAAGAGAGTTAAATAGTACGTGAAATTGTTGAAAGGGAAGCGCTTGAGACTATCAACGGCCGGCATCAGCTACGTTTTTACGTGGTGCACTCACCGTCGGTTGAGCCAGCATCGGTTCTGACGGCGGGATAAAGGTTTCAGGAATGTGGCTCCCTAATTATGGGGAGTGTTAAAGCCTGGAGCGTAATGCCGCCAGTTGGGAAGGCTAATTCGCATGGATGCTGGCTAAATGGTCTTAAGCGGCCCGTCTTGAAACACGGACCAAGGAGTCTAACATCTATGCAAGTGTTCGGGTGGAAAACCCTTGCGCGTAATGAAAGTGAATGAAGGTGAGAAGTGTAGCTACACCGACCGATCCCGATGTTTACGGAAGGATTTGAGTAAGAGCATAGATGTTGGGACCCGAAAGATGGTGAACTATGCCTGAATAGGGTGAAGCCAGAGGAAACCTTGGTGGAAGCTCGCAGCGGTTCTGACGTGCAAATCGATCGTCAAATTTTATAGGGG-------------------------------------------------------------------------------------------------------------------------------------------------------------------------------------------------------------------------------------------------------------------------------------------------------------------------------------------------------------------------------------------------------------------------------------------------------------------------------------------------------------------------------------------------------------------------------------------------------------------------------------------------------------------------------------------------------------------------------------------------------------------------------------------------------------------------------------------------------------------------------------------------------------------------------------------------------------------------------------------------------------------------------------------------------------------------------------------------------------------------------------------------------------------------------------------------------------------------------------------------------------------------------------------------------------------------------------------------------------------------------------------------------------------------------------------------------------------------------------------------------------------------------------------------------------------------------------------------------------------------------------------------------------------------------------------------------------------------------------------------------------------------------------------------------------------------------------------------------------------------------------------------------------------------------------------------------------------------------------------------------------------------------------------------------------------------------------------------------------------------------------------------------------------------------------------------------------------------------------------------------------------------------------------------------------------------------------------------------------------------------------------------------------------------------------------------------------------------------------------------------------------------------------------------------------------------------------------------------------------------------------------------------------------------------------------------------------------------------------------------------------------------------------------------------------------------------------------------------------------------------------------------------------------------------------------------------------------------------------------------------------------------------------------------------------------------------------------------------------------------------------------------------------
>JN942769_Otidea_mirabilis_KH_01_09_ITS
-----ACCTGCGGAAGGATCATTATCTGTACCTTCATCGTAATACAATTCTACACCCTGCGTATCATTCCTGTTGCTTCCGCTG-GGTTTGGTCCCAACTACCTAAGGCTGCCGCTTGCGGGAGGTAAAACCATTTGTATTTATTTTGCCTTCTGTCTGAATTATGTTAATAACAATCATTAAAACTTTCAACAACGGATCTCTTGGTTCTCGCATCGATGAAGAACGCAGCGAAATGCGATAAGTAGTGTGAATTGCAGAATTCAGTGAATCATCGAATCTTTGAACGCACATTGCGCCTCCTGGTATTCCGGGAGGCATGCCTGTTCGAGCGTCAGATATTTCAAGCTCTTTTGCTTGGTCCTGAAGGTTGAGTGTTGCCCTTGTACTCATTCACCTTTGAAATTTACTGGCGGACTGCTTCGTGTTCCTTTTAGCGTTATAGGTAACTCTTTCGCTTGGACTCGATGGCCTGTCCTGCCCCAACCCC-CAACTATTTTGACGTTGACCTCGGATCAGGTAGGGATACCCGCTGAACTTAAGCATATCATTGCCTTAGTAACTGCGAGTGAAGCGGCAAAAGCTCAAATTTGAAATCTGACGTTGACGTTCGAATTGTAATTTGGAGGGATATCTTCGGAGCAGGCGCTGTCCTAAGTTCTTTGGAACCAGACATCATAGAGGGTGAGAATCCCGTGCCTGGGTGGCTGTCCCGCTCCATGTGAAGTGTCTCCGACGAGTCGAGTTGTTTGGGAATGCAGCTCAAAATGGGTGGTAAATTTCATCTAAAGCTAAATATTGGCGAGAGACCGATAGCGCACAAGTAGAGTGATCGAAAGATGAAAAGCACTTTGAAAAGAGAGTTAAACAGTACGTGAAATTGTTGAAAGGGAAGCGCTTGAGACTAGATTCGGCCGGCATCAGCTACGTTTTTGCGTGGTGCACTTGCCGTCGGTTGAGCCAGCATCGGTTTTGATGGCGGGATAAAGGTTTCAGGAATGTGGCTCCTCAATTTTGAGGAGTGTTATAGCCTGGAGCGCAATGCTGCCTGTCGGGAAGGACCTTTTGCTAGGATGCTGGCTAAAAGGTCTTAAGCGGCCCGTCTTGAAACACGGACCAAGGAGTCTAACATCTATGCGAGTGTTCGGGTGGAAAACCCTTGCGCGTAATGAAAGTGAACGGAGGTGGGAAGGGGTGCACCATCGACCGATCCCGATGTTTACGGAAGGATTTGAGTAGGAGCATAGCTGTTGGGACCCGAAAGATGGTGAACTATGCCTGAATAGGGTGAAGCCAGAGGAAACCTTGGTGGAAGCTCGCAGCGGTTCTGACGTGCAAATCGATCGTCAAATTTTATAGGGG----------------------------------------------------------------------------------------------------------------------------------------------------------------------------------------------------------------------------------------------------------------------------------------------------------------------------------------------------------------------------------------------------------------------------------------------------------GCTTTGCTTGCATACACCCTCGGTGTCAAGCAGCTCATCGTTGCTATCAACAAGATGGACACCACCAAGTGGTCTGAGGACCGTTACAAGGAAATCGTCAAGGAGGTTTCCAACTTCATCAAGAAGGTCGGATTCAACCCCAAGACTGTTGCCTTCGTCCCCATCTCTGGATTCAACGGTGACAACATGATCGAGCCCTCGAGCAACTGCCCCTGGTACAAGGGTAAGTTTTAAACTACACCTATGTGCGCAAGCAGTACTAATACATCTTCAGGATGGGACAAGGAGACCAAGGAGGGTGGCAAGTCGTCTGGTAAGACTCTTCTCGAAGCTATCGATTCGATCGACCGCCCCGAGCGACCTTCCAGCAAGCCTCTCCGTCTCCCCCTCCAGGATGTCTACAAGATTGGTGGTATTGGAACAGTGCCTGTCGGTCGTGTTGAGACGGGTACCATCAAGCCCGGTATGGTCGTCACGTTCGCTCCCGCTGGTGTGACCACCGAAGTCAAGTCTGTTGAAATGCACCATGAACAGCTTACTGAGGGTCTCCCCGGTGACAACGTTGGTTTCAACGTCAAGGTTAGTGAGCAACTGCAGTGATACCAGTTTCTGCGCCGGTGCTAATGCTTCGGAATAGAACGTTTCCGTTAAGGAAATTCGTCGTGGTAATGTTGCTGGTGACTCCAAGAATGACCCCCCCAAGGGTGCCGAGTCCTTCAACGCTCAGGTTATCTTGATGAACCACCCTGGCCAGGTCGGAAACGGATACGCACCCGTTCTGGACTGCCACACTGCCCACATTGCTTGCAAGTTCGCTGAGTTGATCGAGAAGATCGACCGTCGTACTGGTAAATCCGTTGAGCAATCCCCCAAGTTCATCAAGTCTGGTGATGCTGCCATCGTCAAGATGGTTCCTTCCAAGCCCATGTGTGTTGAGGCTT---------------------------------------------GTCGGCACACCTGGTGAACCGTTGATTAATTTCATGGCAGAGCAGAATATGGAATTCCTTGAGGAATACGAACCCCAACGATCTCCGAATGCCACCAAGATTTTCCTCAACGGTGTGTGGGTCGGTATCCACCGTGATCCTCTCCATCTCGTTCGTCTGGTACAGGAACTTCGGCGCAGTGGCTCCATCAGTCACGAAGTCAGTGTCATCCGAGATATAAGAGACCGAGAATTCAAGATCTTCACGGATGCTGGCAGGGTCTGCCGTCCACTGTTCGTCATAGATAACGACCCTACTCATGAACGACGAGGCCAGTTAGTTCTCACGAAGGACCACATCATGAGATTAGAAGATGACGCTGCACTTCCTACGGAAGAGCGCTTTGGGTGGAAGGGCTTGCTTGACTGTGGTGCGGTCGAGTACGTCGATGCAGAGGAGGAAGAAACGATCATGATCGTGATGACTCCAGAGGATCTCGAAATCTCCCGCCAAGTACAAGCTGGATACGAGCTGGCAGAAGAAACCGATCCCAACAAGCGTGTCAAGACGCCGATCAACAAGAACATGAACCAGTATACTCATTGCGAAATTCACCCTAGCATGATACTCGGGATCTGCGCCAGCATCATTCCATTCCCTGATCACAATCNNNNNNNNNNNNNNNNNNNNNNNNNNNNNNNNNNNNNNNNNNNNNNNNNNNNNNNNNNNNNNNNNNNNNNNNNNNNNNAAACCCCTTGCAACAACTCGCTCCATGGAGTACCTCAAGTTTCGTGAGCTCCCAGCTGGCCAGAACGCCATTGTCGGTATAATGTGCTACAGCGGATATAATCAAGAAGATTCAGTTATCATGAATCAAAGTAGTATCGATCGAGGACTGTTCCGCAGTCTTTTCTATCGGTCCTACATGGACCAGGAGAAGCGTATCGGAATGCAGACGGTCGAGGGGTTTGAAAAGCCTTCAAGGCAGAACACACTGAAGTTGAAGCATGGGACGTACGACAAACTTGATGATGACGGTCTTGTGGCTCCGGGAGTCCGTGTCTCTGGAGAGGACATCATCATCGGCAAGACGGCGCCAATTTCGCCGGATGCCGAGGAGATGGGCCAGAGACAGAAATATCACACCAAGCGGGATGTGTCGACACCCTTACGAAGCACCGAGAACGGTATTGTCGATCAAGTTATGCTCACCACGAATGCGGATGGCTTGAAGTTTGTGAAAGTCCGCATGAGGACGACCAAGATACCGCAGATTGGGGACAAGTTTGCTTCACGCCACGGACAAAAGGTGACGGTGGTTGGGGTTGCTGTTTCCGAATGCTGACGGCTAGGGCACGATCGGAATTACGTATCGAGCGGAAGACATGCCCTTCACCAGCGAAGGAATTGTTCCTGACATCATAATCAACCCTCACGCTATTCCCTCTCGTATGACGATTGCTCATTTGATCGAATGCCAACTTAGTAAGGTTGCATCACTGCGCGGTTTCGAAGGGGACGCAACGCCTTTCACTGATGTGACGGTCGACTCGGTATCGAGCCTGTTGCGCCAGAGCGGGTATCAGTCGCGAGGGTTCGAAG----------------------------
>KM010094_Otidea_mirabilis_KH_10_285_ITS
AGGTGACCTGCGGAAGGATCATTATCTGTACCTTCATCGTAATACAATTCTACACCCTGCGTATCATTCCTGTTGCTTCCGCTG-GGTTTGGTCCCAACTACCTAAGGCTGCCGCTTGCGGGAGGTAAAACCATTTGTATTTATTTTGCCTTCTGTCTGAATTATGTTAATAACAATCATTAAAACTTTCAACAACGGATCTCTTGGTTCTCGCATCGATGAAGAACGCAGCGAAATGCGATAAGTAGTGTGAATTGCAGAATTCAGTGAATCATCGAATCTTTGAACGCACATTGCGCCTCCTGGTATTCCGGGAGGCATGCCTGTTCGAGCGTCAGATATTTCAAGCTCTTTTGCTTGGTCCTGAAGGTTGAGTGTTGCCCTTGTACTCATTCACCTTTGAAATTTACTGGCGGACTGCTTCGTGTTCCTTTTAGCGTTATAGGTAACTCTTTCGCTTGGACTTGATGGCCTGTCCTGCCCCAACCCC-CAACTATTTTGACGTTGACCTCGGATCAGGTAGGGATACCCGCTGAACTTAAGCATATCA--GCCTTAGTAACTGCGAGTGAAGCGGCAAAAGCTCAAATTTGAAATCTGACGTTGACGTTCGAATTGTAATTTGGAGGGATATCTTCGGAGCAGGCGCTGTCCTAAGTTCTTTGGAACCAGACATCATAGAGGGTGAGAATCCCGTGCCTGGGTGGCTGTCCCGCTCCATGTGAAGTGTCTCCGACGAGTCGAGTTGTTTGGGAATGCAGCTCAAAATGGGTGGTAAATTTCATCTAAAGCTAAATATTGGCGAGAGACCGATAGCGCACAAGTAGAGTGATCGAAAGATGAAAAGCACTTTGAAAAGAGAGTTAAACAGTACGTGAAATTGTTGAAAGGGAAGCGCTTGAGACTAGATTCGGCCGGCATCAGCTACGTTTTTGCGTGGTGCACTTGCCGTCGGTTGAGCCAGCATCGGTTTTGATGGCGGGATAAAGGTTTCAGGAATGTGGCTCCTCAATTTTGAGGAGTGTTATAGCCTGGAGCGCAATGCTGCCTGTCGGGAAGGACCTTTTGCTAGGATGCTGGCTAAAAGGTCTTAAGCGGCCCGTCTTGAAACACGGACCAAGGAGTCTAACATCTATGCGAGTGTTCGGGTGGAAAACCCTTGCGCGTAATGAAAGTGAACGGAGGTGGGAAGGGGTGCACCATCGACCGATCCCGATGTTTACGGAAGGATTTGAGTAGGAGCATAGCTGTTGGGACCCGAAAGATGGTGAACTATGCCTGAATAGGGTGAAGCCAGAGGAAACCTTGGTGGAAGCTCGCAGCGGTTCTGACGTGCAAATCGATCGTCAAATTTTATAGGGG-----------------------------------------------------------------------------------------------------------------------------------------------------------------------------------------------------------------------------------------------------------------------------------------------------------------------------------------------------------------------------------------------------------------------------------------------------------------------------------------------------------------------------------------------------------------------------------------------------------------------------------------------------------------------------------------------------------------------------------------------------------------------------------------------------------------------------------------------------------------------------------------------------------------------------------------------------------------------------------------------------------------------------------------------------------------------------------------------------------------------------------------------------------------------------------------------------------------------------------------------------------------------------------------------------------------------------------------------------------------------------------------------------------------------------------------------------------------------------------------------------------------------GGCAGAGCAGAATATGGAATTCCTTGAGGAATACGAACCCCAACGATCTCCGAATGCCACCAAGATTTTCCTCAACGGTGTGTGGGTCGGTATCCACCGTGATCCTCTCCATCTCGTTCGTCTGGTACAGGAACTTCGGCGCAGTGGCTCCATCAGTCACGAAGTCAGTGTCATCCGAGATATAAGAGACCGAGAATTCAAGATCTTCACGGATGCTGGCAGGGTCTGCCGTCCACTGTTCGTCATAGATAACGACCCTACTCATGAACGACGAGGCCAGTTAGTTCTCACGAAGGACCACATCATGAGATTAGAAGATGACGCTGCACTTCCTACGGAAGAGCGCTTTGGGTGGAAGGGCTTGCTTGACTGTGGTGCGGTCGAGTACGTCGATGCAGAGGAGGAAGAAACGATCATGATCGTGATGACTCCAGAGGATCTCGAAATCTCCCGCCAAGTACAAGCTGGATACGAGCTGGCAGAAGAAACCGATCCCAACAAGCGTGTCAAGACGCCGATCAACAAGAACATGAACCAGTATACTCATTGCGAAATTCACCCTAGCATGATACTCGGGATCTGCGCCAGCATCATTCCATTCCCTGATCACAATCAAGTACAGT------CCACTTGACTTTTAACTGACTGGAAGCCAAGTCTCCTCGTAATACTTATCAGTCCGCCATGGG------------------------------------------------------------------------------------------------------------------------------------------------------------------------------------------------------------------------------------------------------------------------------------------------------------------------------------------------------------------------------------------------------------------------------------------------------------------------------------------------------------------------------------------------------------------------------------------------------------------------------------------------------------------------------------------------------------------------------------------------------------------------------------------------------------------------------------------------------------------------------------------------------------------
>JN942770_Otidea_mirabilis_KH_09_188_ITS
------CCTGCGGAAGGATCATTATCTGTACCTTCATCGTAATACAATTCTACACCCTGCGTATCATTCCTGTTGCTTCCGCTG-GGTTTGGTCCCAACTACCTAAGGCTGCCGCTTGCGGGAGGTAAAACCATTTGTATTTATTTTGCCTTCTGTCTGAATTATGTTAATAACAATCATTAAAACTTTCAACAACGGATCTCTTGGTTCTCGCATCGATGAAGAACGCAGCGAAATGCGATAAGTAGTGTGAATTGCAGAATTCAGTGAATCATCGAATCTTTGAACGCACATTGCGCCTCCTGGTATTCCGGGAGGCATGCCTGTTCGAGCGTCAGATATTTCAAGCTCTTTTGCTTGGTCCTGAAGGTTGAGTGTTGCCCTTGTACTCATTCACCTTTGAAATTTACTGGCGGACTGCTTCGTGTTCCTTTTAGCGTTATAGGTAACTCTTTCGCTTGGACTCGATGGCCTGTCCTGCCCCAACCCC-CAACTATTTTGAC-----------------------------------------------TTGCCTTAGTAACTGCGAGTGAAGCGGCAAAAGCTCAAATTTGAAATCTGACGTTGACGTTCGAATTGTAATTTGGAGGGATATCTTCGGAGCAGGCGCTGTCCTAAGTTCTTTGGAACCAGACATCATAGAGGGTGAGAATCCCGTGCCTGGGTGGCTGTCCCGCTCCATGTGAAGTGTCTCCGACGAGTCGAGTTGTTTGGGAATGCAGCTCAAAATGGGTGGTAAATTTCATCTAAAGCTAAATATTGGCGAGAGACCGATAGCGCACAAGTAGAGTGATCGAAAGATGAAAAGCACTTTGAAAAGAGAGTTAAACAGTACGTGAAATTGTTGAAAGGGAAGCGCTTGAGACTAGATTCGGCCGGCATCAGCTACGTTTTTGCGTGGTGCACTTGCCGTCGGTTGAGCCAGCATCGGTTTTGATGGCGGGATAAAGGTTTCAGGAATGTGGCTCCTCAATTTTGAGGAGTGTTATAGCCTGGAGCGCAATGCTGCCTGTCGGGAAGGACCTTTTGCTAGGATGCTGGCTAAAAGGTCTTAAGCGGCCCGTCTTGAAACACGGACCAAGGAGTCTAACATCTATGCGAGTGTTCGGGTGGAAAACCCTTGCGCGTAATGAAAGTGAACGGAGGTGGGAAGGGGTGCACCATCGACCGATCCCGATGTTTACGGAAGGATTTGAGTAGGAGCATAGCTGTTGGGACCCGAAAGATGGTGAACTATGCCTGAATAGGGTGAAGCCAGAGGAAACCTTGGTGGAAGCTCGCAGCGGTTCTGACGTGCAAATCGATCGTCAAATTTTATAGGGG---------------------------------------------------------------------------------------------------------------------------------------------------------------------------------------------------------------------------------------------------------------------------------------------------------------------------------------------------------------------------------------------------------------------------------------------------------------------------------------------------------------------------------------------------------------------------------------------------------------------------------------------------------------------------------------------------------------------------------------------------------------------------------------------------------------------------------------------------------------------------------------------------------------------------------------------------------------------------------------------------------------------------------------------------------------------------------------------------------------------------------------------------------------------------------------------------------------------------------------------------------------------------------------------------------------------------------------------------------------------------------------------------------------------------------------GCTTGCGGACTTGTCAAGAATCTGGCACTCATGTCTTACATCACCGTCGGCACACCTGGTGAACCGTTGATTAATTTCATGGCAGAGCAGAATATGGAATTCCTTGAGGAATACGAACCCCAACGATCTCCGAATGCCACCAAGATTTTCCTCAACGGTGTGTGGGTCGGTATCCACCGTGATCCTCTCCATCTCGTTCGTCTGGTACAGGAACTTCGGCGCAGTGGCTCCATCAGTCACGAAGTCAGTGTCATCCGAGATATAAGAGACCGAGAATTCAAGATCTTCACGGATGCTGGCAGGGTCTGCCGTCCACTGTTCGTCATAGATAACGACCCTACTCATGAACGACGAGGCCAGTTAGTTCTCACGAAGGACCACATCATGAGATTAGAAGATGACGCTGCACTTCCTACGGAAGAGCGCTTTGGGTGGAAGGGCTTGCTTGACTGTGGTGCGGTCGAGTACGTCGATGCAGAGGAGGAAGAAACGATCATGATCGTGATGACTCCAGAGGATCTCGAAATCTCCCGCCAAGTACAAGCTGGATACGAGCTGGCAGAAGAAACCGATCCCAACAAGCGTGTCAAGACGCCGATCAACAAGAACATGAACCAGTATACTCATTGCGAAATTCACCCTAGCATGATACTCGGGATCTGCGCCAGCATCATTCCATTCCCTGATCACAATCAGGTACAGTCACCCGGAAATTGACTTTTAACTGACTGGAAGCCAAGTCTCCTCGTAATACTTATCAGTCCGCCATGGGAAACCCCTTGCAACAACTCGCTCCATGGAGTACCTCAAGTTTCGTGAGCTCCCAGCTGGCCAGAACGCCATTGTCGGTATAATGTGCTACAGCGGATATAATCAAGAAGATTCAGTTATCATGAATCAAAGTAGTATCGATCGAGGACTGTTCCGCAGTCTTTTCTATCGGTCCTACATGGACCAGGAGAAGCGTATCGGAATGCAGACGGTCGAGGGGTTTGAAAAGCCTTCAAGGCAGAACACACTGAAGTTGAAGCATGGGACGTACGACAAACTTGATGATGACGGTCTTGTGGCTCCGGGAGTCCGTGTCTCTGGAGAGGACATCATCATCGGCAAGACGGCGCCAATTTCGCCGGATGCCGAGGAGATGGGCCAGAGACAGAAATATCACACCAAGCGGGATGTGTCGACACCCTTACGGAGCACCGAGAACGGTATTGTCGATCAAGTTATGCTCACCACGAATGCGGATGGCTTGAAGTTTGTGAAAGTCCGCATGAGGACGACCAAGATACCGCAGATTGGGGACAAGTTTGCTTCACGCCACGGACAAAAGGTGACGGTGGTTGGGGTTGCTGTTTCCGAATGCTGACGGCTAGGGCACGATCGGAATTACGTATCGAGCGGAAGACATGCCCTTCACCAGCGAAGGAATTGTTCCTGACATCATAATCAACCCTCACGCTATTCCCTCTCGTATGACGATTGCTCATTTGATCGAATGCCAACTTAGTAAGGTTGCATCACTGCGCGGTTTCGAAGGGGACGCAACGCCTTTCACTGATGTGACGGTCGACTCGGTATCGAGCCTGTTGCGCCAGAGCGGGTATCAGTCGCGAGGGTTCGAAGTGATGTACAACGGCCATACAGGACGAAA
>JN942768_Otidea_mirabilis_NV_108_ITS
AGGTGACCTGCGGAAGGATCATTATCTGTACCTTCATCGTAATACAATTCTACACCCTGCGTATCATTCCTGTTGCTTCCGCTG-GGTTTGGTCCCAACTACCTAAGGCTGCCGCTTGCGGGAGGTAAAACCATTTGTATTTATTTTGCCTTCTGTCTGAATTATGTTAATAACAATCATTAAAACTTTCAACAACGGATCTCTTGGTTCTCGCATCGATGAAGAACGCAGCGAAATGCGATAAGTAGTGTGAATTGCAGAATTCAGTGAATCATCGAATCTTTGAACGCACATTGCGCCTCCTGGTATTCCGGGAGGCATGCCTGTTCGAGCGTCAGATATTTCAAGCTCTTTTGCTTGGTCCTGAAGGTTGAGTGTTGCCCTTGTACTCATTCACCTTTGAAATTTACTGGCGGACTGCTTCGTGTTCCTTTTAGCGTTATAGGTAACTCTTTCGCTTGGACTCGATGGCCTGTCCTGCCCCAACCCC-CAACTATTTTGACGTTGACCTCGGATCAGGTAGGGATACCCGCTGAACTTAAGCATATCATTGCCTTAGTAACTGCGAGTGAAGCGGCAAAAGCTCAAATTTGAAATCTGACGTTGACGTTCGAATTGTAATTTGGAGGGATATCTTCGGAGCAGGCGCTGTCCTAAGTTCTTTGGAACCAGACATCATAGAGGGTGAGAATCCCGTGCCTGGGTGGCTGTCCCGCTCCATGTGAAGTGTCTCCGACGAGTCGAGTTGTTTGGGAATGCAGCTCAAAATGGGTGGTAAATTTCATCTAAAGCTAAATATTGGCGAGAGACCGATAGCGCACAAGTAGAGTGATCGAAAGATGAAAAGCACTTTGAAAAGAGAGTTAAACAGTACGTGAAATTGTTGAAAGGGAAGCGCTTGAGACTAGATTCGGCCGGCATCAGCTACGTTTTTGCGTGGTGCACTTGCCGTCGGTTGAGCCAGCATCGGTTTTGATGGCGGGATAAAGGTTTCAGGAATGTGGCTCCTCAATTTTGAGGAGTGTTATAGCCTGGAGCGCAATGCTGCCTGTCGGGAAGGACCTTTTGCTAGGATGCTGGCTAAAAGGTCTTAAGCGGCCCGTCTTGAAACACGGACCAAGGAGTCTAACATCTATGCGAGTGTTCGGGTGGAAAACCCTTGCGCGTAATGAAAGTGAACGGAGGTGGGAAGGGGTGCACCATCGACCGATCCCGATGTTTACGGAAGGATTTGAGTAGGAGCATAGCTGTTGGGACCCGAAAGATGGTGAACTATGCCTGAATAGGGTGAAGCCAGAGGAAACCTTGGTGGAAGCTCGCAGCGGTTCTGACGTGCAAATCGATCGTCAAATTTTATAGGGGTCTCATCTATAAGGTTTGTCTGGTTTGTTACCTTCTTATAAAGCTACATTACTAATCTGTGATGTCTAGTGCGGTGGTATCGATAAGCGTACCATTGAGAAGTTCGAGAAAGAGGCTGCCGAACTCGGAAAGGGTTCCTTCAAATACGCCTGGGTCCTGGACAAGCTGAAGGCTGAGCGTGAGCGTGGTATCACCATCGATATTGCCCTCTGGAAGTTCGAGACTCCCAAATACTATGTCACCGTCATCGGTAAGCTTTGGTTTCCTTGAATCGTCCAATCACCTCGCTGACAGTCTTTTCTAAGATGCCCCCGGTCACCGTGACTTCATCAAGAACATGATCACTGGTACCTCCCAGGCCGACTGCGCTATTCTCATCATTGCTGCCGGTACTGGTGAATTTGAGGCCGGTATCTCCAAGGATGGTCAGACTCGTGAGCACGCTTTGCTTGCATACACCCTCGGTGTCAAGCAGCTCATCGTTGCTATCAACAAGATGGACACCACCAAGTGGTCTGAGGACCGTTACAAGGAAATCGTCAAGGAGGTTTCCAACTTCATCAAGAAGGTCGGATTCAACCCCAAGACTGTTGCCTTCGTCCCCATCTCTGGATTCAACGGTGACAACATGATCGAGCCCTCGAGCAACTGCCCCTGGTACAAGGGTAAGTTTTAAACTACACCTATGTGCGCAAGCAGTACTAATACATCTTCAGGATGGGACAAGGAGACCAAGGAGGGTGGCAAGTCGTCTGGTAAGACTCTTCTCGAAGCTATCGATTCGATCGACCGCCCCGAGCGACCTTCCAGCAAGCCTCTCCGTCTCCCCCTCCAGGATGTCTACAAGATTGGTGGTATTGGAACAGTGCCTGTCGGTCGTGTTGAGACGGGTACCATCAAGCCCGGTATGGTCGTCACGTTCGCTCCCGCTGGTGTGACCACCGAAGTCAAGTCTGTTGAAATGCACCATGAACAGCTTACTGAGGGTCTCCCCGGTGACAACGTTGGTTTCAACGTCAAGGTTAGTGAGCAACTGCAGTGATACCAGTTTCTGCGCCGGTGCTAATGCTTCGGAATAGAACGTTTCCGTTAAGGAAATTCGTCGTGGTAATGTTGCTGGTGACTCCAAGAACGACCCCCCCAAGGGTGCCGAGTCCTTCAACGCTCAGGTTATCTTGATGAACCACCCTGGCCAGGTCGGAAACGGATACGCACCCGTTCTGGACTGCCACACTGCCCACATTGCTTGCAAGTTCGCTGAGTTGATCGAGAAGATCGACCGTCGTACTGGTAAATCCGTTGAGCAATCCCCCAAGTTCATCAAGTCTGGTGATGCTGCCATCGTCAAGATGGTTCCTTCCAAGCCCATGTGTGTTGAGGCTTGCTTGCGGACTTGTCAAGAATCTGGCACTCATGTCTTACATCACCGTCGGCACACCTGGTGAACCGTTGATTAATTTCATGGCAGAGCAGAATATGGAATTCCTTGAGGAATACGAACCCCAACGATCTCCGAATGCCACCAAGATTTTCCTCAACGGTGTGTGGGTCGGTATCCACCGTGATCCTCTCCATCTCGTTCGTCTGGTACAGGAACTTCGGCGCAGTGGCTCCATCAGTCACGAAGTCAGTGTCATCCGAGATATAAGAGACCGAGAATTCAAGATCTTCACGGATGCTGGCAGGGTCTGCCGTCCACTGTTCGTCATAGATAACGACCCTACTCATGAACGACGAGGCCAGTTAGTTCTCACGAAGGACCACATCATGAGATTAGAAGATGACGCTGCACTTCCTACGGAAGAGCGCTTTGGGTGGAAGGGCTTGCTTGACTGTGGTGCGGTCGAGTACGTCGATGCAGAGGAGGAAGAAACGATCATGATCGTGATGACTCCAGAGGATCTCGAAATCTCCCGCCAAGTACAAGCTGGATACGAGCTGGCAGAAGAAACCGATCCCAACAAGCGTGTCAAGACGCCGATCAACAAGAACATGAACCAGTATACTCATTGCGAAATTCACCCTAGCATGATACTCGGGATCTGCGCCAGCATCATTCCATTCCCTGATCACAATCAAGTACAGTCACCCGGAAATTGACTTTTAACTGACTGGAAGCCAAGTCTCCTCGTAATACTTATCAGTCCGCCATGGGAAACCCCTTGCAACAACTCGCTCCATGGAGTACCTCAAGTTTCGTGAGCTCCCAGCTGGCCAGAACGCCATTGTCGGTATAATGTGCTACAGCGGATATAATCAAGAAGATTCAGTTATCATGAATCAAAGTAGTATCGATCGAGGACTGTTCCGCAGTCTTTTCTATCGGTCCTACATGGACCAGGAGAAGCGTATCGGAATGCAGACGGTCGAGGGGTTTGAAAAGCCTTCAAGGCAGAACACACTGAAGTTGAAGCATGGGACGTACGACAAACTTGATGATGACGGTCTTGTGGCTCCGGGAGTCCGTGTCTCTGGAGAGGACATCATCATCGGCAAGACGGCGCCAATTTCGCCGGATGCCGAGGAGATGGGCCAGAGACAGAAATATCACACCAAGCGGGATGTGTCGACACCCTTACGGAGCACCGAGAACGGTATTGTCGATCAAGTTATGCTCACCACGAATGCGGATGGCTTGAAGTTTGTGAAAGTCCGCATGAGGACGACCAAGATACCGCAGATTGGGGACAAGTTTGCTTCACGCCACGGACAAAAGGTGACGGTGGTTGGGGTTGCTGTTTCCGAATGCTGACGGCTAGGGCACGATCGGAATTACGTATCGAGCGGAAGACATGCCCTTCACCAGCGAAGGAATTGTTCCTGACATCATAATCAACCCTCACGCTATTCCCTCTCGTATGACGATTGCTCATTTGATCGAATGCCAACTTAGTAAGGTTGCATCACTGCGCGGTTTCGAAGGGGACGCAACGCCTTTCACTGATGTGACGGTCGACTCGGTATCGAGCCTGTTGCGCCAGAGCGGGTATCAGTCGCGAGGGTTCGAAGTGATGTACAACGGCCATACAGGACGAAA
>KF717581_Otidea_nannfeldtii_H6002902_ITS
AGGTGACCTGCGGAAGGATCATTATGTGTGCTTCCGCTGGCATCCAATTGTACAATCTGCGTACTTGTCCTGTTGCTTTCGGTGAGGTTGTGCTCCAGTCAGTTGCGGCCAATTCCTGCGAAAGGTAAAATCATTTGCATTCATTTTGCCTTCTGTCTGAATCATGTTTATAACAATCGTTAAAACTTTCAACAACGGATCTCTTGGTTCTCGCATCGATGAAGAACGCAGCGAAATGCGATAAGTAGTGTGAATTGCAGAATTCAGTGAATCATCGAATCTTTGAACGCACATTGCGCCTCCTGGTATTCCGGGAGGCATGCCTGTTCGAGCGTCAGAATACTCAAGCAATCTTGCATGGTTTTGAAGGTCGAGCTTTGCTTGTGTGCTCGTTCGACTTTGAAATTAAGAGGCGGACTGTTCCACGTATCACCTAGCGTTATAGGTAACCCTTTCGCTTGGACTCGTGAAGCTGTCCTGTCAAAACCCC--CATTTATTCAGGGTTGACCTCGGATCAGG------------------------------TTGCCTTAGTAACTGCGAGTGAAGCGGCAAAAGCTCAAATTTGAAATCTGACGTTGACGTTCGAGTTGTAATTTGGAGGGATATCTTCGGAGCTGGGGTCGTTCTAAGTTCTTTGGAACCAGACATCATAGAGGGTGAGAATCCCGTGCCTGGATGGCTGTCCTGCTCCATGTGAAGTGTCTCCGACGAGTCGAGTTGTTTGGGAATGCAGCTCAAAATGGGTGGTAAATTTCATCTAAAGCTAAATATTGGCGAGAGACCGATAGCGCACAAGTAGAGTGATCGAAAGATGAAAAGCACTTTGAAAAGAGAGTTAAACAGTACGTGAAATTGTTGAAAGGGAAGCGCTTGAGACTAGATTCAGCTGACATCAGCCGTGCTTTTGTTCGGTGCACTTGCCGTTGGTTGAGCCAGCATCGGTTTTGATGGTGGGATAAAGATTTGAGGAATGTGGCTCCACGCTTTTGTGGAGTGTTATAGCCTTGAGTGCAATGCCACCGGTTGGGAAGGACCTTCTGCTAGGATGCTGGCTAAAAGGTCTTAAGCGGCCCGTCTTGAAACACGGACCAAGGAGTCTAACATCTATGCGAGTGTTCGGGTGAAAAACCCTTGCGCGTAATGAAAGTGAACGGAGGTGGGAAGGGGTGCACCATCGACCGATCCTGAAGTTTACGGAAGGATTTGAGTAGGAGCATAGCTGTTGGGACCCGAAAGATGGTGAACTATGCCTGAATAGGGTGAAGCCAGAGGAAACTCTGGTGGAGGCTCGCAGCGGTTCTGACGTGCAAATCGATCGTCAAATTTTATAGGGGTCTCATCTATAAGGTTTGTCTGATTCGTTACCTTTTTATCGAGCCACATTACTAATTTGTGATGTCTAGTGCGGTGGTATCGATAAGCGTACCATTGAAAAGTTCGAGAAAGAGGCTGCCGAACTCGGAAAGGGCTCCTTCAAATACGCCTGGGTCTTGGACAAGCTGAAGGCTGAGCGTGAGCGTGGTATCACCATCGATATTGCCCTCTGGAAGTTCGAGACTCCCAAGTACTATGTCACCGTCATCGGTAAGCCCGGTCTTTCTTGGATCGTCCAATCACCTCGCTGACAGTCTTCTCTAAGATGCCCCCGGTCACCGTGACTTCATCAAGAACATGATCACTGGTACCTCCCAGGCCGACTGCGCTATTCTCATCATTGCCGCTGGTACTGGTGAGTTTGAGGCCGGTATCTCCAAGGATGGTCAGACTCGTGAGCACGCTTTGCTTGCATACACCCTCGGTGTTAAGCAGCTCATCGTTGCCATCAACAAGATGGACACCACCAAGTGGTCTGAGGACCGCTTCAAGGAAATCGTCAAGGAGGTTTCCAACTTCATCAAGAAGGTTGGATTCAACCCCAAGACTGTTGCCTTCGTCCCCATCTCCGGGTTCAACGGTGACAACATGATCGAGTACTCCAGCAACTGCCCCTGGTACAAGGGTAAGTTGTAGACTACATCTATGTGCACAAGCAGTGCTAATACATCTTCAGGATGGGAGAAGGAGACCAAGGAGGGTGGCAAGTCATCTGGTAAGACTCTTCTCGAAGCTATCGATTCAATCGACCGCCCCGAGCGGCCTTCCAGCAAGCCGCTCCGTCTCCCCCTCCAGGATGTCTACAAGATTGGTGGTATTGGAACAGTGCCTGTCGGTCGTGTTGAGACGGGTACCATCAAGCCCGGTATGGTCGTCACGTTCGCCCCCGCTGGTGTGACCACCGAAGTCAAGTCTGTTGAGATGCACCATGAACAGCTTACTGAGGGTCTCCCCGGCGACAATGTTGGTTTCAACGTCAAGGTTAGTGAACAACTGCAGTGATACTAGTTTCTACGCCGGCGCTGATACTTCGGAATAGAACGTTTCCGTTAAGGAAATTCGTCGTGGTAATGTTGCTGGTGACTCCAAGAACGACCCCCCCAAGGGTGCGGAGTCCTTCAACGCTCAGGTTATCTTGATGAACCACCCTGGCCAGGTCGGAAACGGATACGCACCCGTCCTGGATTGCCACACTGCCCACATTGCTTGCAAGTTCGCCGAGTTGATCGAGAAGATCGACCGTCGTACTGGTAAATCCGTTGAGCAATCCCCTAAGTTCATCAAGTCTGGTGATGCTGCCATCGTCAAGATGGTTCCTTCCAAGCCCATGTGTGT--------GCTTGCGGACTTGTCAAGAATCTGGCACTCATGTCTTACATCACCGTCGGCACACCTGGTGAACCATTGATTAATTTCATGGCAGAGCAGAATATGGAATTCCTTGAGGAATACGAACCCCAACGATCTCCGAATGCTACCAAGATTTTTCTCAATGGTGTGTGGGTCGGTATTCACCGTGATCCTCTTCATCTTGTTCGTCTGGTACAGGAACTTCGGCGCAGCGGCTCCATTAATCATGAAGTCAGTGTCATCCGAGATATAAGAGACAGAGAATTCAAGATCTTCACGGATGCTGGGAGGGTCTGCCGTCCACTGTTCGTCATAGATAACGACCCCACTCATGAGCGGCGAGGCCAGTTAGTTCTCACGAAGGACCACATCATGAGATTAGAAGACGACGCTACACTTACTCCGGAAGAACACTTCGGGTGGAAGGGCTTGCTTGACTGTGGTGCGGTTGAATATGTCGATGCAGAGGAGGAAGAAACGATCATGATCGTGATGACTCCAGAGGATCTCGAAATCTCCCGTCAGGTACAAGCTGGATACGAGCTGGCAGAAGAAACCGATCCCAACAAGCGTGTCAAGACGCCGATCAACAAGAACATGAACCAGTACACTCACTGCGAAATTCACCCTAGCATGATACTCGGGATCTGCGCCAGCATCATTCCATTCCCTGACCACAATCAAGTACAGTCACCCGGAAATTGACTTTTAGCTGACTGGAAGTCA-GTCTCCCCGTAATACTTATCAGTCCGCTATGGG------------------------------------------------------------------------------------------------------------------------------------------------------------------------------------------------------------------------------------------------------------------------------------------------------------------------------------------------------------------------------------------------------------------------------------------------------------------------------------------------------------------------------------------------------------------------------------------------------------------------------------------------------------------------------------------------------------------------------------------------------------------------------------------------------------------------------------------------------------------------------------------------------------------
>KM010099_Otidea_nannfeldtii_NV2008_10_01_ITS
AGGTGACCTGCGGAAGGATCATTATGTGTGCTTCCGCTGGCATCCAATTGTACAATCTGCGTACTTGTCCTGTTGCTTTCGGTGAGGTTGTGCTCCAGTCAGTTGCGGCCAATTCCTGCGAAAGGTAAAATCATTTGCATTCATTTTGCCTTCTGTCTGAATCATGTTTATAACAATCGTTAAAACTTTCAACAACGGATCTCTTGGTTCTCGCATCGATGAAGAACGCAGCGAAATGCGATAAGTAGTGTGAATTGCAGAATTCAGTGAATCATCGAATCTTTGAACGCACATTGCGCCTCCTGGTATTCCGGGAGGCATGCCTGTTCGAGCGTCAGAATACTCAAGCAATCTTGCATGGTTTTGAAGGTCGAGCTTTGCTTGTGTGCTCGTTCGACTTTGAAATTAAGAGGCGGACTGTTCCACGTATCACCTAGCGTTATAGGTAACCCTTTCGCTTGGACTCGTGAAGCTGTCCTGTCAAAACCCC--CATTTATTCAGGGTTGACCTCGGATCAGGTAGGGATACCCGCTGAACTTAAGCATATC-TTGCCTTAGTAACTGCGAGTGAAGCGGCAAAAGCTCAAATTTGAAATCTGACGTTGACGTTCGAGTTGTAATTTGGAGGGATATCTTCGGAGCTGGGGTCGTTCTAAGTTCTTTGGAACCAGACATCATAGAGGGTGAGAATCCCGTGCCTGGATGGCTGTCCTGCTCCATGTGAAGTGTCTCCGACGAGTCGAGTTGTTTGGGAATGCAGCTCAAAATGGGTGGTAAATTTCATCTAAAGCTAAATATTGGCGAGAGACCGATAGCGCACAAGTAGAGTGATCGAAAGATGAAAAGCACTTTGAAAAGAGAGTTAAACAGTACGTGAAATTGTTGAAAGGGAAGCGCTTGAGACTAGATTCAGCTGACATCAGCCGTGCTTTTGTTCGGTGCACTTGCCGTTGGTTGAGCCAGCATCGGTTTTGATGGTGGGATAAAGATTTGAGGAATGTGGCTCCACGCTTTTGTGGAGTGTTATAGCCTTGAGTGCAATGCCACCGGTTGGGAAGGACCTTCTGCTAGGATGCTGGCTAAAAGGTCTTAAGCGGCCCGTCTTGAAACACGGACCAAGGAGTCTAACATCTATGCGAGTGTTCGGGTGAAAAACCCTTGCGCGTAATGAAAGTGAACGGAGGTGGGAAGGGGTGCACCATCGACCGATCCTGAAGTTTACGGAAGGATTTGAGTAGGAGCATAGCTGTTGGGACCCGAAAGATGGTGAACTATGCCTGAATAGGGTGAAGCCAGAGGAAACTCTGGTGGAGGCTCGCAGCGGTTCTGACGTGCAAATCGATCGTCAAATTTTATAGGGGTCTCATCTATAAGGTTTGTCTGATTCGTTACCTTTTTATCGAGCCACATTACTAATTTGTGATGTCTAGTGCGGTGGTATCGATAAGCGTACCATTGAAAAGTTCGAGAAAGAGGCTGCCGAACTCGGAAAGGGCTCCTTCAAATACGCCTGGGTCTTGGACAAGCTGAAGGCTGAGCGTGAGCGTGGTATCACCATCGATATTGCCCTCTGGAAGTTCGAGACTCCCAAGTACTATGTCACCGTCATCGGTAAGCCCGGTCTTTCTTGGATCGTCCAATCACCTCGCTGACAGTCTTCTCTAAGATGCCCCCGGTCACCGTGACTTCATCAAGAACATGATCACTGGTACCTCCCAGGCCGACTGCGCTATTCTCATCATTGCCGCTGGTACTGGTGAGTTTGAGGCCGGTATCTCCAAGGATGGTCAGACTCGTGAGCACGCTTTGCTTGCATACACCCTCGGTGTTAAGCAGCTCATCGTTGCCATCAACAAGATGGACACCACCAAGTGGTCTGAGGACCGCTTCAAGGAAATCGTCAAGGAGGTTTCCAACTTCATCAAGAAGGTTGGATTCAACCCCAAGACTGTTGCCTTCGTCCCCATCTCCGGGTTCAACGGTGACAACATGATCGAGTACTCCAGCAACTGCCCCTGGTACAAGGGTAAGTTGTAGACTACATCTATGTGCACAAGCAGTGCTAATACATCTTCAGGATGGGAGAAGGAGACCAAGGAGGGTGGCAAGTCATCTGGTAAGACTCTTCTCGAAGCTATCGATTCAATCGACCGCCCCGAGCGGCCTTCCAGCAAGCCGCTCCGTCTCCCCCTCCAGGATGTCTACAAGATTGGTGGTATTGGAACAGTGCCTGTCGGTCGTGTTGAGACGGGTACCATCAAGCCCGGTATGGTCGTCACGTTCGCCCCCGCTGGTGTGACCACCGAAGTCAAGTCTGTTGAGATGCACCATGAACAGCTTACTGAGGGTCTCCCCGGCGACAATGTTGGTTTCAACGTCAAGGTTAGTGAACAACTGCAGTGATACTAGTTTCTACGCCGGCGCTGATACTTCGGAATAGAACGTTTCCGTTAAGGAAATTCGTCGTGGTAATGTTGCTGGTGACTCCAAGAACGACCCCCCCAAGGGTGCGGAGTCCTTCAACGCTCAGGTTATCTTGATGAACCACCCTGGCCAGGTCGGAAANGGATACGCACCCGTCCTGGATTGCCACACTGCCCACATTNCTTGCAAGTTCGCCGAGTTGATCGAGAAGATCGACCGTCGTACTGGTAAATCCGTTGAGCAATCCCCTAAGTTCATCAAGTCTGGTGATGCTGCCATCGTCAAGATGGTTCCTTCCAAGCCCAT--------------GCTTGCGGACTTGTCAAGAATCTGGCACTCATGTCTTACATCACCGTCGGCACACCTGGTGAACCATTGATTAATTTCATGGCAGAGCAGAATATGGAATTCCTTGAGGAATACGAACCCCAACGATCTCCGAATGCTACCAAGATTTTTCTCAATGGTGTGTGGGTCGGTATTCACCGTGATCCTCTTCATCTTGTTCGTCTGGTACAGGAACTTCGGCGCAGCGGCTCCATTAATCATGAAGTCAGTGTCATCCGAGATATAAGAGACAGAGAATTCAAGATCTTCACGGATGCTGGGAGGGTCTGCCGTCCACTGTTCGTCATAGATAACGACCCCACTCATGAGCGGCGAGGCCAGTTAGTTCTCACGAAGGACCACATCATGAGATTAGAAGACGACGCTACACTTACTCCGGAAGAACACTTCGGGTGGAAGGGCTTGCTTGACTGTGGTGCGGTTGAATATGTCGATGCAGAGGAGGAAGAAACGATCATGATCGTGATGACTCCAGAGGATCTCGAAATCTCCCGTCAGGTACAAGCTGGATACGAGCTGGCAGAAGAAACCGATCCCAACAAGCGTGTCAAGACGCCGATCAACAAGAACATGAACCAGTACACTCACTGCGAAATTCACCCTAGCATGATACTCGGGATCTGCGCCAGCATCATTCCATTCCCTGACCACAATCAAGTACAGTCACCCGGAAATTGACTTTTAGCTGACTGGAAGTCA-GTCTCCCCGTAATACTTATCAGTCCGCTATGGGAAACCGCTTGCAACAACTCGCTCCATGGAGTACCTCAAGTTTCGTGAACTTCCGGCTGGCCAGAACGCCATTGTCGGCATAATGTGCTACAGCGGATATAATCAAGAAGATTCAGTTATCATGAATCAAAGTAGTATCGATCGAGGACTGTTCCGCAGTCTTTTCTATCGGTCCTACATGGACCAGGAGAAGCGAATCGGAATGCAGACGGTCGAAGGATTCGAAAAGCCTTTGAGGCAGAATACACTGAAGTTGAAGCATGGAACCTACGACAAACTGGATGATGACGGTCTCGTGGCTCCGGGTGTCCGTGTCTCCGGGGAGGACATCATCATTGGCAAGACGGCGCCAATTGCGCCGGATGCCGAGGAGATGGGCCAGCGACAGAAATATCACACCAAGCGGGATGTGTCGACACCCCTACGGAGCACCGAGAATGGTATTGTTGATCAAGTTATGCTCACCACGAATGCGGATGGCTTGAAGTTTGTGAAAGTCCGGATGAGGACGACCAAGATACCGCAGATTGGGGACAAGTTTGCTTCACGCCACGGACAAAAGGTGACGGTGGTTGAGGTTGCTGGTCCCGAACGCTGACAGCTAGGGCACAATCGGAATTACGTATCGAGCGGAAGACATGCCCTTCACCAGCGAAGGAATTGTTCCCGACATCATAATTAATCCCCACGCTATTCCCTCTCGTATGACGATTGCTCATTTGATCGAATGCCAACTTAGTAAGGTTGCATCGCTGCGTGGCTTCGAAGGGGACGCAACGCCCTTCACCGATGTGACGGTGGACTCAGTATCGAGCCTGTTACGCCAGAGCGGGTATCAGTCGCGAGGCTTCGAAGTCATGTACAACGGTCATACCGG------
>KM010100_Otidea_nannfeldtii_rh101310_ITS
AGGTGACCTGCGGAAGGATCATTATGTGTGCTTCCGCTGGCATCCAATTGTACAATCTGCGTACCTGTCCTGTTGCTTTCGGTGAGGCTGTGCTCTAGTCAGTTGCGGCCAATTCCTGCGGAAGGTAAAATCATTTGCATTCATTTTGCCTTCTGTCTGAATCATGTTTATAACAATCGTTAAAACTTTCAACAACGGATCTCTTGGTTCTCGCATCGATGAAGAACGCAGCGAAATGCGATAAGTAGTGTGAATTGCAGAATTCAGTGAATCATCGAATCTTTGAACGCACATTGCGCCTCCTGGTATTCCGGGAGGCATGCCTGTTCGAGCGTCAGAATACTCAAGCAATCTTGCATGGTTTTGAAAGTCGAGCGTTGCTTGTATGCTTGTTCGACTTTGAAATTAAGAGGCGGACTGCTCCACGTATCACCTGGCGTTATAGGTAACCCTTTCGCTTGGACTCGTGAAGCTGTCCTGTCAAAACCCC--CATTTATTCAGGGTTGACCTCGG------------------------------------TTGCCTTAGTAACTGCGAGTGAAGCGGCAAAAGCTCAAATTTGAAATCTGACGTTGACGTTCGAGTTGTAATTTGGAGGGATATCTTCGGAGCTGGGGCCGTTCTAAGTTCTTTGGAACCAGACATCATAGAGGGTGAGAATCCCGTGCCTGAATGGCTTACCTGCTCCATGTGAAGTGTCTCCGACGAGTCGAGTTGTTTGGGAATGCAGCTCAAAATGGGTGGTAAATTTCATCTAAAGCTAAATATTGGCGAGAGACCGATAGCGCACAAGTAGAGTGATCGAAAGATGAAAAGCACTTTGAAAAGAGAGTTAAACAGTACGTGAAATTGTTGAAAGGGAAGCGCTTGAGACTAGATTCAGCTGACATCAGCCGTGCTTTTGTTCGGTGCACTTGCCGTTGGTTGAGCCAGCATCGGTTCTGATGGTGGGATAAAGATTTGAGGAATGTGGCTCCACGCTTTCGTGGAGTGTTATAGCCTTGAGTGCAATGCCACCGGTTGGGAAGGACCTTCTGCTAGGATGCTGGCTAAAAGGTCTTAAGCGGCCCGTCTTGAAACACGGACCAAGGAGTCTAACATCTATGCGAGTGTTCGGGTGAAAAACCCTTGCGCGTAATGAAAGTGAACGGAGGTGGGAAGGGGTGCACCATCGACCGATCCTGAAGTTTACGGAAGGATTTGAGTAGGAGCATAGCTGTTGGGACCCGAAAGATGGTGAACTATGCCTGAATAGGGTGAAGCCAGAGGAAACTCTGGTGGAGGCTCGCAGCGGTTCTGACGTGCAAATCGATCGTCAAATTTTATAGGGGTCTCATCTATAAGGTTTGTCTGATTCGTTACCTTTTTATCGAGCCACATTACTAATTTGTGATGTCTAGTGCGGTGGTATCGATAAGCGTACCATTGAAAAGTTCGAGAAAGAGGCTGCCGAACTCGGAAAGGGCTCCTTCAAATACGCCTGGGTCTTGGACAAGCTGAAGGCTGAGCGTGAGCGTGGTATCACCATCGATATTGCCCTCTGGAAGTTCGAGACTCCCAAGTACTATGTCACCGTCATCGGTAAGCCCGGTCTTTCTTGGATCGTCCAATCACCTCGCTGACAGTCTTCTCTAAGATGCCCCCGGTCACCGTGACTTCATCAAGAACATGATCACTGGTACCTCCCAGGCCGACTGCGCTATTCTCATCATTGCCGCTGGTACTGGTGAGTTTGAGGCCGGTATCTCCAAGGATGGTCAGACTCGTGAGCACGCTTTGCTTGCATACACCCTCGGCGTTAAGCAGCTCATCGTTGCCATCAACAAGATGGACACCACCAAGTGGTCTGAGGACCGCTTCAAGGAAATCGTCAAGGAGGTTTCCAACTTCATCAAGAAGGTTGGATTCAACCCCAAGACTGTTGCCTTCGTCCCCATCTCCGGGTTCAACGGTGACAACATGATCGAGTACTCCAGCAACTGCCCCTGGTACAAGGGTAAGTTGTAGACTACATCTATGTGCACAAGCAGTGCTAATACATCTTCAGGATGGGATAAGGAGACCAAGGAGGGTGGCAAGTCATCTGGTAAGACTCTTCTCGAAGCTATCGATTCAATCGACCGCCCCGAGCGGCCTTCCAGCAAGCCGCTCCGTCTCCCTCTCCAGGATGTCTACAAGATTGGTGGTATTGGAACAGTGCCTGTCGGTCGTGTTGAGACGGGTACCATCAAGCCCGGTATGGTCGTCACGTTCGCCCCTGCTGGTGTGACCACCGAAGTCAAGTCTGTTGAGATGCACCATGAACAGCTTACTGAGGGTCTCCCCGGCGACAATGTTGGTTTCAACGTCAAGGTTAGTGAACAACTGCAGTGATACTAGTTTCTACGCCGGCGCTGATACTTCGGAATAGAACGTTTCCGTTAAGGAAATTCGTCGTGGTAATGTTGCTGGTGACTCCAAGAACGACCCCCCCAAGGGTGCGGAGTCCTTCAACGCTCAGGTTATCTTGATGAACCACCCTGGCCAGGTCGGAAACGGATACGCACCCGTCCTGGATTGCCACACTGCCCACATTGCTTGCAAGTTCGCCGAGTTGATCGAGAAGATCGACCGTCGTACTGGTAAATCCGTTGAGCAATCCCCCAAGTTCATCAAGTCTGGTGATGCTGCCATCGTCAAGATGGTTCCTTCCAAGCCCATGTGTGTTGAGGCTT------------------AATCTGGCACTCATGTCTTACATCACCGTCGGCACACCTGGTGAACCATTGATTAATTTCATGGCAGAGCAGAATATGGAATTCCTTGAGGAATACGAACCCCAACGATCTCCGAATGCTACCAAGATTTTTCTCAATGGTGTGTGGGTCGGTATTCACCGTGATCCTCTTCATCTTGTTCGTCTGGTACAGGAACTTCGGCGCAGCGGCTCCATTAATCATGAAGTCAGTGTCATCCGAGATATAAGAGACAGAGAATTCAAGATCTTCACGGATGCTGGCAGGGTCTGCCGTCCACTGTTCGTCATAGATAACGACCCCACTCATGAGCGGCGAGGCCAGTTAGTTCTCACGAAGGACCACATCATGAGATTAGAAGACGACGCTACACTTACTCCGGAAGAACACTTCGGGTGGAAGGGCTTGCTTGACTGTGGTGCGGTTGAATACGTCGATGCAGAGGAGGAAGAAACGATCATGATCGTGATGACTCCAGAGGATCTCGAAATCTCCCGTCAGGTACAAGCTGGATACGAGCTGGCAGAAGAAACCGATCCCAACAAGCGTGTCAAGACGCCGATCAACAAGAACATGAACCAGTACACTCACTGCGAAATTCACCCTAGCATGATACTCGGGATCTGCGCCAGCATCATTCCATTCCCTGACCACAATCAAGTACAGTCACCCGGAAATTGACTTTTAGCTGACTGGAAGTCA-GTCTCCCCGTAATACTTATCAGTCCGCTATGGG------------------------------------------------------------------------------------------------------------------------------------------------------------------------------------------------------------------------------------------------------------------------------------------------------------------------------------------------------------------------------------------------------------------------------------------------------------------------------------------------------------------------------------------------------------------------------------------------------------------------------------------------------------------------------------------------------------------------------------------------------------------------------------------------------------------------------------------------------------------------------------------------------------------
>KM010045_Otidea_nannfeldtii_JS_08_103_ITS
------------------------TGTGTGCTTCCGCTGGCATCCAATTGTACAATCTGTGTACCTGTCCTGTTGCTTTCGGTGAGGCTGTGCTCTAGTCAGTTGCGGCCAATTCCTGCGGAAGGTAAAATCATTTGCATTCATTTTGCCTTCTGTCTGAATCATGTTTATAACAATCGTTAAAACTTTCAACAACGGATCTCTTGGTTCTCGCATCGATGAAGAACGCAGCGAAATGCGATAAGTAGTGTGAATTGCAGAATTCAGTGAATCATCGAATCTTTGAACGCACATTGCGCCTCCTGGTATTCCGGGAGGCATGCCTGTTCGAGCGTCAGAATACTCAGGCAATCTTGCATGGTTTTGAAGGTCGAGCGTTGCTCGTGTGCTCGTTCGACTTTGAAATTAAGAGGCGGACAGTTTCACGTATCACCTGGCGTTATAGGCAACCCTTTCGCTTGGACTCGTGAAGCTGTTCTGTCAAAATCCC--CATTTATTCAGGGTTGACCTCGGATCAGGTAGGGATACCCGCTGAACTTAAGCATATCA-TGCCTTAGTAACTGCGAGTGAAGCGGCAAAAGCTCAAATTTGAAATCTGACGTTAACGTTCGAGTTGTAATTTGGAGGGATGTCTTCGGAGCTGGGGCCGTTCTAAGTTCTTTGGAACCAGACATCATAGAGGGTGAGAATCCCGTGCCTGGATGGCTGTCCTGCTCCATGTGAAGTGTCTCCGACGAGTCGAGTTGTTTGGGAATGCAGCTCAAAATGGGTGGTAAATTTCATCTAAAGCTAAATATTGGCGAGAGACCGATAGCGCACAAGTAGAGTGATCGAAAGATGAAAAGCACTTTGAAAAGAGAGTTAAACAGTACGTGAAATTGTTGAAAGGGAAGCGCTTGAGACTAGATTCAGCTGACATCAGCCGTGCTTTTGTTCGGTGCACTTGCCGTTGGTTGAGCCAGCATCGGTTCTGATGGTGGGATAAAGATTTGAGGAATGTGGCTCCACGCTTTTGTGGAGTGTTATAGCCTTGAGTGCAATGCCACCGGTTGGGAAGGACCTTCTGCTAGGATGCTGGCTAAAAGGTCTTAAGCGGCCCGTCTTGAAACACGGACCAAGGAGTCTAACATCTATGCGAGTGTTCGGGTGAAAAACCCTTGCGCGTAATGAAAGTGAACGGAGGTGGGAAGGGGTGCACCATCGACCGATCCTGAAGTTTACGGAAGGATTTGAGTAGGAGCATAGCTGTTGGGACCCGAAAGATGGTGAACTATGCCTGAATAGGGTGAAGCCAGAGGAAACTCTGGTGGAGGCTCGCAGCGGTTCTGACGTGCAAATCGATCGTCAAATTTTATAGGGGTCTCATCTATAAGGTTTGTCCGATTCGTTACCTTTTTATCGAGTCACATTACTAATTTGTGATGTCTAGTGTGGTGGTATCGATAAGCGTACCATTGAAAAGTTCGAGAAAGAGGCTGCTGAACTCGGAAAGGGCTCCTTCAAATACGCCTGGGTCTTGGACAAGCTGAAGGCTGAGCGTGAGCGTGGTATCACCATCGATATTGCCCTCTGGAAGTTCGAGACTCCCAAGTACTATGTCACCGTCATCGGTAAGCCCGGTCTTTCTTGGATCGTCCAATCACCTCGCTGACAGTCTTCTCTAAGATGCCCCCGGTCACCGTGACTTCATCAAGAACATGATCACTGGTACCTCCCAGGCCGACTGCGCTATTCTCATCATTGCCGCTGGTACTGGTGAGTTTGAGGCCGGTATCTCCAAGGATGGTCAGACTCGTGAGCACGCTTTGCTTGCATACACCCTCGGTGTTAAGCAGCTCATCGTTGCCATCAACAAGATGGACACCACCAAGTGGTCTGAGGACCGCTTCAAGGAAATCGTCAAGGAGGTTTCCAACTTCATCAAGAAGGTTGGATTCAACCCCAAGACTGTTGCCTTCGTCCCCATCTCCGGGTTCAACGGTGACAACATGATCGAGTACTCCAGCAACTGCCCCTGGTACAAGGGTAAGTTGTAAACTACATCTATGTGCACAAGCAGTGCTAATACATCTTCAGGATGGGAGAAGGAGACCAAGGAGGGTGGCAAGTCATCTGGTAAGACTCTTCTCGAAGCTATCGATTCAATCGACCGCCCCGAGCGGCCTTCTAGCAAGCCGCTCCGTCTCCCCCTCCAGGATGTCTACAAGATTGGTGGTATTGGAACAGTGCCTGTCGGTCGTGTTGAGACGGGTACCATCAAGCCCGGTATGGTCGTCACGTTCGCCCCCGCTGGTGTGACCACCGAAGTCAAGTCTGTTGAGATGCACCATGAACAGCTTACTGAGGGTCTCCCCGGCGACAATGTTGGTTTCAACGTCAAGGTTAGTGAACAACTGCAGTGATACTAGTTTCTACGCCGGCGCTGATACTTCGGAATAGAACGTTTCCGTTAAGGAAATTCGTCGTGGTAATGTTGCTGGTGACTCCAAGAACGACCCCCCCAAGGGTGCGGAGTCCTTCAACGCCCAGGTTATCTTGATGAACCACCCTGGCCAGGTCGGAAACGGATACGCACCCGTCCTGGATTGCCACACTGCCCACATTGCTTGCAAGTTCGCCGAGTTGATCGAGAAGATCGACCGTCGTACTGGTAAATCCGTTGAGCAATCCCCCAAGTTCATCAAGTCTGGTGATGCTGCCATCGTCAAGATGGTTCCTTCCAAGCCCATGTGTGTTGAGGCT-------GGACTTGTCAAGAATCTGGCACTCATGTCTTACATCACCGTCGGCACACCTGGTGAACCATTGATTAATTTCATGGCAGAGCAGAATATGGAATTCCTTGAGGAATACGAACCCCAACGATCTCCGAATGCTACCAAGATTTTTCTCAATGGTGTGTGGGTCGGTATTCACCGTGACCCTCTTCATCTTGTTCGTCTGGTACAGGAACTTCGGCGCAGCGGCTCCATTAATCATGAAGTCAGTGTCATCCGAGATATAAGAGACAGAGAATTCAAGATCTTCACGGATGCTGGCAGGGTCTGCCGTCCACTGTTCGTCATAGATAACGACCCCACTCATGAGCGGCGAGGCCAGTTAGTTCTCACGAAGGACCACATCATGAGATTAGAAGACGACGCTACACTTACTCCGGAAGAACACTTCGGGTGGAAGGGCTTGCTTGACTGTGGTGCGGTTGAATACGTCGATGCAGAGGAGGAAGAAACGATCATGATCGTGATGACTCCAGAGGATCTCGAAATCTCCCGTCAGGTACAAGCKGGATACGAGCTGGCAGAAGAAACCGATCCCAACAAGCGTGTCAAGACGCCGATCAACAAGAACATGAACCAGTACACTCACTGCGAAATTCACCCTAGCATGATACTCGGGATCTGCGCCAGCATCATTCCATTCCCTGACCACAATCAAGTACAGTCACCCGGAAANNNNNNNNNNNNNNNNNNNNNNNNN-NNNNNNNNNNNNNNNNNNNNNNNNNNNNNNNNNAAACCGCTTGCAACAACTCGCTCCATGGAGTACCTCAAGTTTCGTGAACTTCCGGCTGGCCAGAACGCCATTGTCGGCATAATGTGCTACAGCGGATATAACCAAGAAGATTCAGTTATCATGAATCAAAGTAGTATCGATCGGGGACTGTTTCGCAGTCTTTTCTATCGGTCCTACATGGACCAGGAGAAGCGAATCGGAATGCAGACGGTCGAAGGATTCGAAAAGCCTTTGAGGCAGAATACATTGAAGTTGAAGCATGGAACCTACGACAAACTGGATGATGACGGTCTCGTGGCTCCGGGTGTCCGTGTCTCCGGGGAGGACATCATCATTGGCAAGACGGCACCAATTGCGCCGGATGCCGAGGAGATGGGCCAGCGACAGAAATATCACACCAAGCGGGATGTGTCGACACCCCTACGGAGCACCGAGAATGGTATTGTTGATCAAGTTATGCTCACCACGAATGCGGATGGCTTGAAGTTTGTGAAAGTCCGGATGAGGACGACCAAGATACCGCAGATTGGGGACAAGTTTGCTTCACGCCACGGACAAAAGGTGACGGTGATTGAGGTTGCTGGTCCCGAATGCTGACAGCTAGGGCACAATCGGAATTACGTATCGAGCGGAAGACATGCCCTTCACCAGCGAAGGAATTGTTCCCGACATCATAATTAATCCCCACGCTATTCCCTCTCGTATGACGATTGCTCATTTGATCGAATGCCAACTTAGTAAGGTTGCATCGCTGCGTGGCTTCGAAGGGGACGCAACGCCCTTCACCGATGTGACGGTTGACTCAGTATCGAGCCTGTTACGCCAGAGCGGGTATCAGTCGCGAGGCTTCGAAGTGATGTACAACGGTCATACCGGACGAAA
>KM010101_Otidea_nannfeldtii_KH_10_302_ITS
--------------------ATTATGTGTGCTTCCGCTGGCATCCAATTGTACAATCTGTGTACCTGTCCTGTTGCTTTCGGTGAGGCTGTCCTCTAGTCAGTTGCGGCCAATGCCCGCGGAAGGTAAAATAATTTGCATTTATTTTGCCTTCCGTCTGAATCATGTTTATAGCAATCGTTAAAACTTTCAACAACGGATCTCTTGGTTCTCGCATCGATGAAGAACGCAGCGAAATGCGATAAGTAGTGTGAATTGCAGAATTCAGTGAATCATCGAATCTTTGAACGCACATTGCGCCTCCTGGTATTCCGGGAGGCATGCCTGTTCGAGCGTCAGAATATTCAAGCAATCTTGCTTGGTTTTGAAGGTCGAGCGTTGCCTGTGTGCTCGTTCGGCTTTGAAATTAAGAGGCGGACTGTTTCACGTATTACCTGGTGTTATAGGTAACCCTTTCGCTTGGACTCGTGAAGCTGTCCTGTCAAAACCCC--CATTTATTCAGGGTTGACCTCGGATCAGGTAGGGATACCCGCTGAACTTAAGCATATCA--GCCTCAGTAACTGCGAGTGAAGCGGCAAAAGCTCAAATTTGAAATCTGACGTTGACGTTCGAGTTGTAATTTGGAGGGATATCTTCGGAGCTGGGGCCGTTCTAAGTTCTTTGGAACCAGACATCATAGAGGGTGAGAATCCCGTGCCTGGATGGCTGTCCTGCTCCATGTGAAGTGTCTCCGACGAGTCGAGTTGTTTGGGAATGCAGCTCAAAATGGGTGGTAAATTTCATCTAAAGCTAAATATTGGCGAGAGACCGATAGCGCACAAGTAGAGTGATCGAAAGATGAAAAGCACTTTGAAAAGAGAGTTAAACAGTACGTGAAATTGTTGAAAGGGAAGCGCTTGAGACTAGATTCAGCTGACATCAGCCGTGCTTTTGTTCGGTGCACTTGCCGTTGGTTGAGCCAGCATCGGTTTTGATGGTGGGATAAAGATTTGAGGAATGTGGCTCCACGCTTTCGTGGAGTGTTATAGCCTTGAGTGCAATGCCACCGGTCGGGAAGGACCTTCTGCTAGGATGCTGGCTAAAAGGTCTTAAGCGGCCCGTCTTGAAACACGGACCAAGGAGTCTAACATCTATGCGAGTGTTCGGGTGAAAAACCCTTGCGCGTAATGAAAGTGAACGGAGGTGGGAAGGGGTGCACCATCGACCGATCCTGATGTTTACGGAAGGATTTGAGTAGGAGCATAGCTGTTGGGACCCGAAAGATGGTGAACTATGCCTGAATAGGGTGAAGCCAGAGGAAACTCTGGTGGAGGCTCGCAGCGGTTCTGACGTGCAAATCGATCGTCAAATTTTATAGGGGTCTCATCTATAAGGTTTGTCCGATTCGTTACCTTTTTATCGAGTCACATTACTAATTTGTGATGTCTAGTGTGGTGGTATCGATAAGCGTACCATTGAAAAGTTCGAGAAAGAGGCTGCCGAACTCGGAAAGGGCTCCTTCAAATACGCCTGGGTCTTGGACAAGCTGAAGGCTGAGCGTGAGCGTGGTATCACCATCGATATTGCCCTCTGGAAGTTCGAGACTCCCAAGTACTATGTCACCGTCATCGGTAAGCCTGGTCTTTCTTGGATCGTCCAATCACCTCGCTGACAGTCTTCTCTAAGATGCCCCCGGTCACCGTGACTTCATCAAGAACATGATCACTGGTACCTCCCAGGCCGACTGCGCTATTCTCATCATTGCCGCTGGTACTGGTGAGTTTGAGGCCGGTATCTCCAAGGATGGTCAGACTCGTGAGCACGCTTTGCTTGCATACACCCTCGGTGTTAAGCAGCTCATCGTTGCCATCAACAAGATGGACACCACTAAGTGGTCTGAGGACCGCTTCAAGGAAATCGTCAAGGAGGTTTCCAACTTCATCAAGAAGGTTGGATTCAACCCCAAGACTGTTGCCTTCGTACCCATCTCCGGGTTCAACGGTGACAACATGATCGAGTACTCCAGCAACTGCCCCTGGTACAAGGGTAAGTTGTAGACTACATCTATGTGCACAAGCAGTGCTAATACATCTTCAGGATGGGACAAGGAGACCAAGGAGGGTGGCAAGTCATCTGGTAAGACTCTTCTCGAAGCTATCGATTCAATCGACCGCCCCGAGCGGCCTTCCAGCAAGCCGCTCCGTCTCCCCCTCCAGGATGTCTACAAGATTGGTGGTATTGGAACAGTGCCTGTCGGTCGTGTTGAGACGGGTACCATCAAGCCCGGTATGGTCGTCACGTTCGCCCCCGCTGGTGTGACCACCGAAGTCAAGTCTGTTGAGATGCACCATGAACAGCTTACTGAGGGTCTCCCCGGCGACAATGTTGGTTTCAACGTCAAGGTTAGTGAACAACTGCAGTGATATTAGTTTCTACGCCGGCGCTGATACTTTGGAATAGAACGTTTCCGTTAAGGAAATTCGTCGTGGTAATGTTGCTGGTGACTCCAAGAACGACCCCCCCAAGGGTGCGGAGTCCTTCAACGCTCAGGTTATCTTGATGAACCACCCTGGCCAGGTCGGAAACGGATACGCACCCGTCCTGGATTGCCACACTGCCCACATTGCTTGCAAGTTCGCCGAGTTGATCGAGAAGATCGACCGTCGTACTGGTAAATCCGTTGAGCAATCCCCCAAGTTCATCAAGTCTGGTGATGCTGCCATCGTCAAGATGGTTCCTTCCAAGCCCATGTGTGTTGAGGCTT----------------------------------------------------------------CATTGATTAATTTTATGGCAGAGCAGAATATGGAATTCCTTGAGGAATACGAACCCCAACGATCTCCGAATGCTACCAAGATTTTTCTCAATGGTGTGTGGGTCGGTATTCACCGTGACCCTCTTCATCTTGTTCGTCTGGTACAGGAACTTCGGCGCAGCGGCTCCATTAATCATGAAGTCAGTGTCATCCGAGATATAAGAGACAGAGAATTCAAGATCTTCACGGATGCTGGCAGGGTCTGCCGTCCACTGTTCGTCATAGATAACGACCCCACTCATGAGCGGCGAGGCCAGTTAGTTCTCACGAAGGACCACATCATGAGATTAGAAGACGACGCTACACTTACTCCGGAAGAACACTTCGGGTGGAAGGGCTTGCTTGACTGTGGTGCGGTTGAATACGTCGATGCAGAGGAGGAAGAAACGATCATGATCGTGATGACTCCAGAGGATCTCGAAATCTCCCGTCAGGTACAAGCTGGATATGAGCTGGCAGAAGAAACCGATCCCAACAAGCGTGTCAAGACGCCGATCAACAAGAACATGAACCAGTACACTCACTGCGAAATTCACCCTAGCATGATACTCGGGATCTGCGCCAGCATCATTCCATTCCCTGACCACAATCAAGTACAGTCACCCGGAAATTGACTTTTAGCTGACTGGAAGTCA-GTCTCCCCGTAATACTTATCAGTCCGCTATGGGAAACCGCTTGCAACAACTCGCTCCATGGAGTACCTCAAGTTTCGTGAACTTCCGGCTGGCCAGAACGCCATTGTCGGCATAATGTGCTACAGCGGATATAACCAAGAAGATTCAGTTATCATGAATCAAAGTAGTATCGATCGAGGACTGTTTCGCAGTCTTTTCTATCGGTCCTACATGGACCAGGAGAAGCGAATCGGAATGCAGACGGTCGAAGGATTCGAAAAGCCTTTGAGGCAGAATACACTGAAGTTGAAGCATGGAACCTACGACAAACTGGATGATGACGGTCTCGTGGCTCCGGGTGTCCGTGTCTCCGGGGAGGACATCATCATTGGCAAGACGGCGCCAATTGCGCCGGATGCCGAGGAGATGGGCCAGCGACAGAAATATCACACCAAGCGGGATGTGTCGACACCCCTACGGAGCACCGAGAATGGTATTGTTGATCAAGTTATGCTGACCACGAATGCGGATGGCTTGAAGTTTGTGAAAGTCCGGATGAGGACGACCAAGATACCGCAGATTGGGGACAAGTTTGCTTCACGCCACGGACAAAAGGTGACGGTGGTTGAGGTTGCTGGTCCCGAATGCTGACAGCTAGGGCACAATCGGAATTACGTATCGAGCGGAAGACATGCCCTTCACCAGCGAAGGAATTGTTCCCGACATCATAATTAATCCCCACGCTATTCCCTCTCGTATGACGATTGCTCATTTGATCGAATGCCAACTTAGTAAGGTTGCATCGCTGCGTGGCTTCGAAGGGGACGCAACGCCCTTCACCGATGTGACGGTTGACTCAGTATCGAGCCTGTTACGCCAGAGCGGGTATCAGTCGCGAGGCTTCGAAGTGATGTACAACGGTCATACCGGACGAAA
>KF717574_Otidea_nannfeldtii_H6010804_ITS
AGGTGACCTGCGGAAGGATCATTATGTGTGCTTCCGCTGGCATCCAATTGTACAATCTGTGTACCTGTCCTGTTGCTTTCGGTGAGGCTGTGCTCTAGTCAGTTGCGGCCAATTCCTGCGGAAGGTAAAATCATTTGCATTCATTTTGCCTTCTGTCTGAATCATGTTTATAACAATCGTTAAAACTTTCAACAACGGATCTCTTGGTTCTCGCATCGATGAAGAACGCAGCGAAATGCGATAAGTAGTGTGAATTGCAGAATTCAGTGAATCATCGAATCTTTGAACGCACATTGCGCCTCCTGGTATTCCGGGAGGCATGCCTGTTCGAGCGTCAGAATACTCAGGCAATCTTGCATGGTTTTGAAGGTCGAGCGTTGCTCGTGTGCTCGTTCGACTTTGAAATTAAGAGGCGGACAGTTTCACGTATCACCTGGCGTTATAGGCAACCCTTTCGCTTGGACTCGTGAAGCTGTTCTGTCAAAATCCC--CATTTATTCAGGGTTGACCTCGGATCAGGTAGGGATACCCGCTGAACTTAAGCATATC-TTGCCTTAGTAACTGCGAGTGAAGCGGCAAAAGCTCAAATTTGAAATCTGACGTTAACGTTCGAGTTGTAATTTGGAGGGATGTCTTCGGAGCTGGGGCCGTTCTAAGTTCTTTGGAACCAGACATCATAGAGGGTGAGAATCCCGTGCCTGGATGGCTGTCCTGCTCCATGTGAAGTGTCTCCGACGAGTCGAGTTGTTTGGGAATGCAGCTCAAAATGGGTGGTAAATTTCATCTAAAGCTAAATATTGGCGAGAGACCGATAGCGCACAAGTAGAGTGATCGAAAGATGAAAAGCACTTTGAAAAGAGAGTTAAACAGTACGTGAAATTGTTGAAAGGGAAGCGCTTGAGACTAGATTCAGCTGACATCAGCCGTGCTTTTGTTCGGTGCACTTGCCGTTGGTTGAGCCAGCATCGGTTCTGATGGTGGGATAAAGATTTGAGGAATGTGGCTCCACGCTTTTGTGGAGTGTTATAGCCTTGAGTGCAATGCCACCGGTTGGGAAGGACCTTCTGCTAGGATGCTGGCTAAAAGGTCTTAAGCGGCCCGTCTTGAAACACGGACCAAGGAGTCTAACATCTATGCGAGTGTTCGGGTGAAAAACCCTTGCGCGTAATGAAAGTGAACGGAGGTGGGAAGGGGTGCACCATCGACCGATCCTGAAGTTTACGGAAGGATTTGAGTAGGAGCATAGCTGTTGGGACCCGAAAGATGGTGAACTATGCCTGAATAGGGTGAAGCCAGAGGAAACTCTGGTGGAGGCTCGCAGCGGTTCTGACGTGCAAATCGATCGTCAAATTTTATAGGGGTCTCATCTATAAGGTTTGTCCGATTCGTTACCTTTTTATCGAGTCACATTACTAATTTGTGATGTCTAGTGTGGTGGTATCGATAAGCGTACCATTGAAAAGTTCGAGAAAGAGGCTGCTGAACTCGGAAAGGGCTCCTTCAAATACGCCTGGGTCTTGGACAAGCTGAAGGCTGAGCGTGAGCGTGGTATCACCATCGATATTGCCCTCTGGAAGTTCGAGACTCCCAAGTACTATGTCACCGTCATCGGTAAGCCCGGTCTTTCTTGGATCGTCCAATCACCTCGCTGACAGTCTTCTCTAAGATGCCCCCGGTCACCGTGACTTCATCAAGAACATGATCACTGGTACCTCCCAGGCCGACTGCGCTATTCTCATCATTGCCGCTGGTACTGGTGAGTTTGAGGCCGGTATCTCCAAGGATGGTCAGACTCGTGAGCACGCTTTGCTTGCATACACCCTCGGTGTTAAGCAGCTCATCGTTGCCATCAACAAGATGGACACCACCAAGTGGTCTGAGGACCGCTTCAAGGAAATCGTCAAGGAGGTTTCCAACTTCATCAAGAAGGTTGGATTCAACCCCAAGACTGTTGCCTTCGTCCCCATCTCCGGGTTCAACGGTGACAACATGATCGAGTACTCCAGCAACTGCCCCTGGTACAAGGGTAAGTTGTAAACTACATCTATGTGCACAAGCAGTGCTAATACATCTTCAGGATGGGAGAAGGAGACCAAGGAGGGTGGCAAGTCATCTGGTAAGACTCTTCTCGAAGCTATCGATTCAATCGACCGCCCCGAGCGGCCTTCTAGCAAGCCGCTCCGTCTNNNNNNNNNNNNNNNNNNNNNNNNNNNNNNNNNNNNNNNNNNNNNNGTCGGTCGTGTTGAGACGGGTACCATCAAGCCCGGTATGGTCGTCACGTTCGCCCCCGCTGGTGTGACCACCGAAGTCAAGTCTGTTGAGATGCACCATGAACAGCTTACTGAGGGTCTCCCCGGCGACAATGTTGGTTTCAACGTCAAGGTTAGTGAACAACTGCAGTGATACTAGTTTCTACGCCGGCGCTGATACTTCGGAATAGAACGTTTCCGTTAAGGAAATTCGTCGTGGTAATGTTGCTGGTGACTCCAAGAACGACCCCCCCAAGGGTGCGGAGTCCTTCAACGCCCAGGTTATCTTGATGAACCACCCTGGCCAGGTCGGAAACGGATACGCACCCGTCCTGGATTGCCACACTGCCCACATTGCTTGCAAGTTCGCCGAGTTGATCGAGAAGATCGACCGTCGTACTGGTAAATCCGTTGAGCAATCCCCCAAGTTCATCAAGTCTGGTGATGCTGCCATCGTCAAGATGGTTCCTTCCAAGCCCATGTGTGTTGAGGCTTGCTTGCGGACTTGTCAAGAATCTGGCACTCATGTCTTACATCACCGTCGGCACACCTGGTGAACCATTGATTAATTTCATGGCAGAGCAGAATATGGAATTCCTTGAGGAATACGAACCCCAACGATCTCCGAATGCTACCAAGATTTTTCTCAATGGTGTGTGGGTCGGTATTCACCGTGACCCTCTTCATCTTGTTCGTCTGGTACAGGAACTTCGGCGCAGCGGCTCCATTAATCATGAAGTCAGTGTCATCCGAGATATAAGAGACAGAGAATTCAAGATCTTCACGGATGCTGGCAGGGTCTGCCGTCCACTGTTCGTCATAGATAACGACCCCACTCATGAGCGGCGAGGCCAGTTAGTTCTCACGAAGGACCACATCATGAGATTAGAAGACGACGCTACACTTACTCCGGAAGAACACTTCGGGTGGAAGGGCTTGCTTGACTGTGGTGCGGTTGAATACGTCGATGCAGAGGAGGAAGAAACGATCATGATCGTGATGACTCCAGAGGATCTCGAAATCTCCCGTCAGGTACAAGCTGGATACGAGCTGGCAGAAGAAACCGATCCCAACAAGCGTGTCAAGACGCCGATCAACAAGAACATGAACCAGTACACTCACTGCGAAATTCACCCTAGCATGATACTCGGGATCTGCGCCAGCATCATTCCATTCCCTGACCACAATCAAGTACAGTCACCCGGAAATTGACTTTTAGCTGACTGGAAGTCA-GTCTCCCCGTAATACTTATCAGTCCGCTATGGGAAACCGCTTGCAACAACNNGNNCCATGGAGTACCTCAAGTTTCGTGAACTTCCGGCTGGCCAGAACGCCATTGTCGGCATAATGTGCTACAGCGGATATAACCAAGAAGATTCAGTTATCATGAATCAAAGTAGTATCGATCGGGGACTGTTTCGCAGTCTTTTCTATCGGTCCTACATGGACCAGGAGAAGCGAATCGGAATGCAGACGGTCGAAGGATTCGAAAAGCCTTTGAGGCAGAATACATTGAAGTTGAAGCATGGAACCTACGACAAACTGGATGATGACGGTCTCGTGGCTCCGGGTGTCCGTGTCTCCGGGGAGGACATCATCATTGGCAAGACGGCACCAATTGCGCCGGATGCCGAGGAGATGGGCCAGCGACAGAAATATCACACCAAGCGGGATGTGTCGACACCCCTACGGAGCACCGAGAATGGTATTGTTGATCAAGTTATGCTCACCACGAATGCGGATGGCTTGAAGTTTGTGAAAGTCCGGATGAGGACGACCAAGATACCGCAGATTGGGGACAAGTTTGCTTCACGCCACGGACAAAAGGTGACGGTGATTGAGGTTGCTGGTCCCGAATGCTGACAGCTAGGGCACAATCGGAATTACGTATCGAGCGGAAGACATGCCCTTCACCAGCGAAGGAATTGTTCCCGACATCATAATTAATCCCCACGCTATTCCCTCTCGTATGACGATTGCTCATTTGATCGAATGCCAACTTAGTAAAGTTGCATCGCTGCGTGGCTTCGAAGGGGACGCAACGCCCTTCACCGATGTGACGGTTGACTCAGNATCGNNCCT-TTACGCCAGAGCGGGTATCAGTCGCGAGGNNNNGNNNNNNT-TACAACGGTCATACCGGACGAAA
>KM010093_Otidea_nannfeldtii_S_F249387_ITS
------------------------TGTGTGCTTCCGCTGGCATCCAATTGTACAATCTGTGTACCTGTCCTGTTGCTTTCGGTGAGGCTGTGCTCTAGTCAGTTGCGGCCAATTCCTGCGGAAGGTAAAATCATTTGCATTCATTTTGCCTTCTGTCTGAATCATGTTTATAACAATCGTTAAAACTTTCAACAACGGATCTCTTGGTTCTCGCATCGATGAAGAACGCAGCGAAATGCGATAAGTAGTGTGAATTGCAGAATTCAGTGAATCATCGAATCTTTGAACGCACATTGCGCCTCCTGGTATTCCGGGAGGCATGCCTGTTCGAGCGTCAGAATACTCAGGCAATCTTGCATGGTTTTGAAGGTCGAGCGTTGCTCGTGTGCTCGTTCGACTTTGAAATTAAGAGGCGGACAGTTTCACGTATCACCTGGCGTTATAGGCAACCCTTTCGCTTGGACTCGTGAAGCTGTTCTGTCAAAATCCC--CATTTATTCAGGGTTGACCTCGGATCAGGTAGGGATACCCGCTG-----------------GCCTTAGTAACTGCGAGTGAAGCGGCAAAAGCTCAAATTTGAAATCTGACGTTAACGTTCGAGTTGTAATTTGGAGGGATGTCTTCGGAGCTGGGGCCGTTCTAAGTTCTTTGGAACCAGACATCATAGAGGGTGAGAATCCCGTGCCTGGATGGCTGTCCTGCTCCATGTGAAGTGTCTCCGACGAGTCGAGTTGTTTGGGAATGCAGCTCAAAATGGGTGGTAAATTTCATCTAAAGCTAAATATTGGCGAGAGACCGATAGCGCACAAGTAGAGTGATCGAAAGATGAAAAGCACTTTGAAAAGAGAGTTAAACAGTACGTGAAATTGTTGAAAGGGAAGCGCTTGAGACTAGATTCAGCTGACATCAGCCGTGCTTTTGTTCGGTGCACTTGCCGTTGGTTGAGCCAGCATCGGTTCTGATGGTGGGATAAAGATTTGAGGAATGTGGCTCCACGCTTTTGTGGAGTGTTATAGCCTTGAGTGCAATGCCACCGGTTGGGAAGGACCTTCTGCTAGGATGCTGGCTAAAAGGTCTTAAGCGGCCCGTCTTGAAACACGGACCAAGGAGTCTAACATCTATGCGAGTGTTCGGGTGAAAAACCCTTGCGCGTAATGAAAGTGAACGGAGGTGGGAAGGGGTGCACCATCGACCGATCCTGAAGTTTACGGAAGGATTTGAGTAGGAGCATAGCTGTTGGGACCCGAAAGATGGTGAACTATGCCTGAATAGGGTGAAGCCAGAGGAAACTCTGGTGGAGGCTCGCAGCGGTTCTGACGTGCAAATCGATCGTCAAATTTTATA-----------------------------------------------------------------------------------------------------------------------------------------------------------------------------------------------------------------------------------------------------------------------------------------------------------------------------------------------------------------------------------------------------------------------------------------------------------------------------------------------------------------------------------------------------------------------------------------------------------------------------------------------------------------------------------------------------------------------------------------------------------------------------------------------------------------------------------------------------------------------------------------------------------------------------------------------------------------------------------------------------------------------------------------------------------------------------------------------------------------------------------------------------------------------------------------------------------------------------------------------------------------------------------------------------------------------------------------------------------------------------------------------------------------------------------------------------------------------------------------------------------------------------------------------------------------------------------------------------------------------------------------------------------------------------------------------------------------------------------------------------------------------------------------------------------------------------------------------------------------------------------------------------------------------------------------------------------------------------------------------------------------------------------------------------------------------------------------------------------------------------------------------------------------------------------------------------------------------------------------------------------------------------------------------------------------------------------------------------------------------------------------------------------------------------------------------------------------------------------------------------------------------------------------------------------------------------------------------------------------------------------------------------------------------------------------------------------------------------------------------------------------------------------------------------------------------------------------------------------------------------------------------------------------------------------------------------------------------------------------------------------------------------------------------------------------------------------------------------------------------------------------------------------------
>KU987010_Otidea_olivaceobrunnea_HMAS_23948_ITS
AGGTGACCTGCGGAAGGATCATTATCTGTACCTTCGTCGTAATACAATTCTACACTCTGCGTATCATTCCTGTTGCTTCCGCCG-GGTTTGGTCCCAATCGT---CGGCTGTCACCTGCGGGAGGTCAAACCATTTGTA-TTATCTTGCCATCTGTCTGAATCATGTTAATAACAATCATTAAAACTTTCAACAACGGATCTCTTGGTTCTCGCATCGATGAAGAACGCAGCGAAATGCGATAAGTAGTGTGAATTGCAGAATTCAGTGAATCATCGAATCTTTGAACGCACATTGCGCCTCCTGGTATTCCGGGAGGCATGCCTGTTCGAGCGTCAGATATTTCAAGCTCTTTTGCTTGGTTCTGAAGGTTGAGTGTTGCCCTTGTACTCATTCACCTTTGAAATTTACAGGCGGACTGCTTCGTGTTCCTTTTGGCGTTATAGGTAACTCTTTCGCTTGGACTCGGTGGCCTGTCCTGCCCCAACCCC-CAACTATTTTGACGTTGACCTCGGATCAGGTAGGGATACCCGCTGAACTTAAGCATATCATTGCCTTAGTAACTGCGAGTGAAGCGGCAAGAGCTCAAATTTGAAATCTGACGTTGACGTTCGAATTGTAATTTGGAGGGATATCTTCGGAGCTGGCGCTGTCCTAAGTTCTTTGGAACCAGACATCATAGAGGGTGAGAATCCCGTGCCTGAATGGCTGTCCTGCTCCATGTGAAGTGTCTCCGACGAGTCGAGTTGTTTGGGAATGCAGCTCAAAATGGGTGGTAAATTTCATCTAAAGCTAAATATTGGCGAGAGACCGATAGCGCACAAGTAGAGTGATCGAAAGATGAAAAGCACTTTGAAAAGAGAGTTAAACAGTACGTGAAATTGTTGAAAGGGAAGCGCTTGAGACTAGATTCGGCCGGCATCAGCTACGTTTTTGCGTGGTGCACTTGCCGTCGGTTGAGCCAGCATCGGTTTCGATGGTGGGATAAAGGTTTCAGGAATGTGGCTCCTCAATTTTGAGGAGTGTTATAGCCTGGAGCGCAATGCCGCCTGTCGGGAAGGACCTTTTGCTAGGATGCTGGCTAAAAGGTCTTAAGCGGCCCGTCTTGAAACACGGACCAAGGAGTCTAACATCTATGCGAGTGTTCGGGTGGAAAACCCTTGCGCGTAATGAAAGTGAACGGAGGTGGGAAGGGGTGCACCATCGACCGATCCCGATGTTTACGGAAGGATTTGAGTACGAGCATA---------------------------------------------------------------------------------------------------------------------------------------------------------------------------------------------------------------------------------------------------------------------------------------------------------------------------------------------------------------------------------------------------------------------------------------------------------------------------------------------------------------------------------------------------------------------------------------------------------------------------------------------------------------------------------------------------------------------------------------------------------------------------------------------------------------------------------------------------------------------------------------------------------------------------------------------------------------------------------------------------------------------------------------------------------------------------------------------------------------------------------------------------------------------------------------------------------------------------------------------------------------------------------------------------------------------------------------------------------------------------------------------------------------------------------------------------------------------------------------------------------------------------------------------------------------------------------------------------------------------------------------------------------------------------------------------------------------------------------------------------------------------------------------------------------------------------------------------------------------------------------------------------------------------------------------------------------------------------------------------------------------------------------------------------------------------------------------------------------------------------------------------------------------------------------------------------------------------------------------------------------------------------------------------------------------------------------------------------------------------------------------------------------------------------------------------------------------------------------------------------------------------------------------------------------------------------------------------------------------------------------------------------------------------------------------------------------------------------------------------------------------------------------------------------------------------------------------------------------------------------------------------------------------------------------------------------------------------------------------------------------------------------------------------------------------------------------------------------------------------------------------------------------------------------------------------------------------------------------------------------------------------------------
>AF072068_Otidea_onotica_OSC56759_ITS
--------------------------------------------CAATTCCACATTCTGCGTATCATTCCTGTTGCTTCCGGTGGAGTTCGGTTTCGGCCGACTATGGCTGGTCCCCGCGGGAGGTAAAACCATTTGCATTTATTTTGCCTTCTGTCTGAATAATGTTTATAACAATTGTTAAAACTTTCAACAACGGATCTCTTGGTTCTCGCATCGATGAAGAACGCAGCGAAATGCGATAAGTAGTGTGAATTGCAGAATTCAGTGAATCATCGAATCTTTGAACGCACATTGCGCCTCCTGGTAT-CCGGGAAGCATGCCTGTTCGAGCGTCAACAATTTCAAGCTCTTTTGCTTGGTTTTGAAGGTTGAGTGTTGCGCTTGCGCTCGTTCACCATTGAAATTCACAGGCGGACGGTTTCGTGTTCCTTCTGGCGTTATA-GTAACTCTCTCGCTTGGATACGTGAACCTGTCCTGCCCCA------------------------------------------------------------------TTGCCTTAGTAACTGCGAGTGAAGCGGCAAAAGCTCAAATTTGAAATCTGACGTTGACGTCCGAGTTGTAATTTGGAGGGATATCTTCGGAGCTGGCGCTGTCCTAAGTTCTTTGGAACCAGACATCATAGAGGGTGAGAATCCCGTGCCTGGGTGGCTGTCCTGCTCCATGTGAAGTGTCTCCGACGAGTCGAGTTGTTTGGGAATGCAGCTCAAAATGGGTGGTAAATTTCATCTAAAGCTAAATATTGGCGAGAGACCGATAGCGCACAAGTAGAGTGATCGAAAGATGAAAAGCACTTTGAAAAGAGAGTTAAACAGTACGTGAAATTGTTGAAAGGGAAGCGCTTGAGACCAGATTCAGCCGGCATCAGCTACATTTCTATGTGGTGCACTTGCCGTCGGTTGAGCCAGCATCGGTTTTGATGGTGGGATAAAGGTTTCAGGAATGTGGCTCCTCGATTTCGAGGAGTGTTATAGCCTGGAGCGCAATGCCGCCTGTCGGGAAGGACCTTTTGCTAGGATGCTGGCTAAAAGGTCTTAAGCGGCCCGTCTTGAAACACGGACCAAGGAGTCTAACATCTATGCGAGTGTTCGGGTGGAAAACCCTTGCGCGTAATGAAAGTGAACGGAGGTGGGAAGGGGTGCACCATCGACCGATCCCGATGTTTACGGAAGGATTTGAGTAGGAGCATAGCTGTTGGGACCCGAAAGATGGTGAACTATGCCTGAATAGGGTGAAGCCAGAGGAAACCTTGGTGGAAGCTCGCAGCGGTTCTGACGTGCAAATCGATCGTCAAATTTTATAGGGGTCTCATCTACAAGGTCCGTCTGGTTCGTTACCTTTTTATCAAGCTGCATTACTGATATGTGATGTCCAGTGCGGTGGTATCGATAAGCGTACCATTGAAAAGTTCGAGAAAGAGGCTGCCGAACTCGGAAAGGGTTCCTTCAAATACGCCTGGGTCCTGGACAAGCTGAAGGCTGAGCGTGAGCGTGGTATCACTATTGATATTGCCCTCTGGAAGTTCGAGACTCCCAAATACTATGTCACCGTCATCGGTAAGCCTGATCTTTCTTGATTCGTCCAATCACCTCCCTGACAGTCTTTTCTAAGATGCCCCCGGTCACCGTGACTTCATCAAGAACATGATCACTGGTACCTCCCAGGCCGACTGCGCTATTCTCATCATTGCTGCCGGTACTGGTGAGTTTGAGGCCGGTATCTCCAAGGANNNNNNNNNNNNNNNNNNNNNNNNNNNNNNNNNNNNNNNNNNNNNNNNNNNNNNNNNNNNNNNNNNNNNCAAGATGGACACCACCAAGTGGTCTGAGGATCRCTACAAGGAAATCGTGAAGGAGGTTTCCAACTTCATTAARAAKGTCGGATTCCACCCCAAGACTGTTGCTTTCGTCCCCATCTCCGGGTTCAACGGTGACAACATGATCGAGCCCTCCGGCAACTGCCCCTGGTACAAGGGTAAGTTTTAAACTACGCCTATATGCGCAAGCAGTGCTAATACATTTTCAGGATGGGACAAGGAGACCAAGGAGGGTGGCAAGTCGTCTGGTAAGACTCTTCTCGAAGCTATCGATTCAATCGACCGCCCCGAGCGGCCTTCCAGCAAGCCTCTCCGTCTTCCCCTCCAGGATGTCTACAAGATCGGTGGTATTGGAACAGTGCCTGTCGGTCGTGTTGAGACGGGTATGATCAAGCCCGGTATGGTTGTCACGTTCGCCCCCGCTGGTGTGACCACCGAAGTCAAGTCTGTTGAAATGCACCATGAACAGCTTGAGGCGGGTCTGCCCGGTGACAATGTTGGTTTCAACGTCAAGGTTAGTGAGCAAGTGTGGTGGTGCCAGTCTCTGCGCCGGTGCTAACACTTTGGGATAGAACGTTTCCGTTAAGGAAATTCGTCGTGGTAATGTTGCTGGTGATTCCAAGAACGACCCCCCCAAGGGTGCCGAGTCTTTCAACGCTCAGGTTATCTTGATGAACCACCCTGGTCAGGTCGGAAACGGATACGCACCTGTCCTGGACTGCCACACTGCCCACATTGCTTGCAAGTTCGCTGAGTTGATCGAGAAGATCGACCGTCGTACTGGTAAATCCGTCGAGCAATCCCCC----------------------------------------------------------------------GCTTGCGGACTCGTCAAGAATCTGGCACTCATGTCTTACATCACCGTCGGCACACCTGGTGAACCGTTGATTAATTTCATGGCAGAGCAGAATATGGAATTCCTTGAGGAATACGAACCCCAACGATCTCCGAATGCTACCAAGATTTTCCTCAACGGGGTGTGGGTCGGTATCCACCGTGATCCTCTTCATCTCGTTCGCCTGGTACAGGAACTTCGGCGCAGTGGCTCCATCAGTCATGAAGTCAGTGTCATCCGAGATATAAGAGACCGAGAATTCAAGATCTTCACGGATGCTGGCAGGGTCTGCCGTCCACTGTTCGTCATAGATAACGACCCCACTCATGAACGGCGAGGCCAGTTAGTTCTCACGAAGGACCACATCATGAGATTGGAAGATGACGCTGCACTTCCTCCGGAAGAGCGCTTTGGGTGGAAGGGCTTGCTTGACTGTGGTGCGGTCGAGTACGTCGATGCAGAGGAGGAAGAAACGATCATGATCGTGATGACTCCAGAGGATCTCGAAATCTCCCGTCAGGTACAAGCCGGATACGAGCTGGCAGAAGAAACCGATCCCAACAAGCGTGTCAAGACGCCGATCAACAAGAACATGAACCAGTACACTCATTGCGAAATTCACCCTAGCATGATACTCGGGATCTGCGCCAGCATCATTCCATTCCCTGATCACAATCAAGTACAGTCACCCAGAAATTGACTTT---------------------------------------------------------------------------------------------------------------------------------------------------------------------------------------------------------------------------------------------------------------------------------------------------------------------------------------------------------------------------------------------------------------------------------------------------------------------------------------------------------------------------------------------------------------------------------------------------------------------------------------------------------------------------------------------------------------------------------------------------------------------------------------------------------------------------------------------------------------------------------------------------------------------------------------------------------------------
>KP006505_Otidea_onotica_KH_10_284_ITS
AGGTGACCTGCGGAAGGATCATTATCTGTACCTTCGTCGTAATACAATTCCACATTCTGCGTATCATTCCTGTTGCTTCCGGTGGAGTTTGGTCTCGGCCGACTATGGCTGGTCCCCGCGGGAGGTAAAACCATTTGCATTTATTTTGCCTTCTGTCTGAATAATGTTTATAACAATTGTTAAAACTTTCAACAACGGATCTCTTGGTTCTCGCATCGATGAAGAACGCAGCGAAATGCGATAAGTAGTGTGAATTGCAGAATTCAGTGAATCATCGAATCTTTGAACGCACATTGCGCCTCCTGGTATTCCGGGAGGCATGCCTGTTCGAGCGTCAACAATTTCAAGCTCTTTTGCTTGGTTTTGAAGGTTGAGTGTTGCGCTTGCGCTCGTTCACCATTGAAATTCACAGGCGGACGGTTTCGTGTTCCTTCTGGCGTTATAGGTAACTCTCTCGCTTGGATACGTGAACCTGTCCTGCCCCAACCCC-CAATTAACTTGTGGTTGACCTCGGATCAGGTAGGGATACCCGCTGAACTTAAGCATATCA------------CTGCGAGTGAAGCGGCAAAAGCTCAAATTTGAAATCTGACGTTGACGTCCGAGTTGTAATTTGGAGGGATATCTTCGGAGCTGGCGCTGTCCTAAGTTCTTTGGAACCAGACATCATAGAGGGTGAGAATCCCGTGCCTGGGTGGCTGTCCTGCTCCATGTGAAGTGTCTCCGACGAGTCGAGTTGTTTGGGAATGCAGCTCAAAATGGGTGGTAAATTTCATCTAAAGCTAAATATTGGCGAGAGACCGATAGCGCACAAGTAGAGTGATCGAAAGATGAAAAGCACTTTGAAAAGAGAGTTAAACAGTACGTGAAATTGTTGAAAGGGAAGCGCTTGAGACCAGATTCAGCCGGCATCAGCTACATTTCTATGTGGTGCACTTGCCGTCGGTTGAGCCAGCATCGGTTTTGATGGCGGGATAAAGGTTTCAGGAATGTGGCTCCTCGATTTCGAGGAGTGTTATAGCCTGGAGCGCAATGCCGCCTGTCGGGAAGGACCTTTTGCTAGGATGCTGGCTAAAAGGTCTTAAGCGGCCCGTCTTGAAACACGGACCAAGGAGTCTAACATCTATGCGAGTGTTCGGGTGGAAAACCCTTGCGCGTAATGAAAGTGAACGGAGGTGGGAAGGGGTGCACCATCGACCGATCCCGATGTTTACGGAAGGATTTGAGTAGGAGCATAGCTGTTGGGACCCGAAAGATGGTGAACTATGCCTGAATAGGGTGAAGCCAGAGGAAACCTTGGTGGAAGCTCGCAGCGGTTCTGACGTGCAAATCGATCGTCAAATTTTATAG---TCTCATCTACAAGGTCCGTCTGGTTCGTTACCTTTTTATCAAGCTGCATTACTGATATGTGATGTCCAGTGCGGTGGTATCGATAAGCGTACCATTGAAAAGTTCGAGAAAGAGGCTGCCGAACTCGGAAAGGGTTCCTTCAAATACGCCTGGGTCCTGGACAAGCTGAAGGCTGAGCGTGAGCGTGGTATCACTATTGATATTGCTCTCTGGAAGTTCGAGACTCCCAAATACTATGTCACCGTCATCGGTAAGCCTGATCTTTCTTGATTCGTCCAATCACCTCCCTGACAGTCTTTTCTAAGATGCCCCCGGTCACCGTGACTTCATCAAGAACATGATCACTGGTACCTCCCAGGCCGACTGCGCTATTCTCATCATTGCTGCCGGTACTGGTGAGTTTGAGGCCGGTATCTCCAAGGATGGTCAGACTCGTGAGCACGCTTTGCTTGCATACACCCTCGGCGTCAAGCAGCTCATCGTTGCTATCAACAAGATGGACACCACCAAGTGGTCTGAGGATCGCTACAAGGAAATCGTGAAGGAGGTTTCCAACTTCATTAAGAAGGTCGGATTCAACCCCAAGACTGTTGCCTTCGTCCCCATCTCCGGGTTCAACGGTGACAACATGATCGAGCCCTCCGGCAACTGCCCCTGGTACAAGGGTAAGTTTTAAACTACGCCTATATGCGCAAGCAGTGCTAATACATTTTCAGGATGGGACAAGGAGACCAAGGAGGGTGGCAAGTCGTCTGGTAAGACTCTTCTCGAAGCTATCGATTCGATCGACCGCCCCGAGCGGCCTTCCAGCAAGCCTCTCCGTCTTCCCCTCCAGGATGTCTACAAGATCGGTGGTATTGGAACAGTGCCTGTCGGTCGTGTTGAGACGGGTATGATCAAGCCCGGTATGGTTGTCACGTTCGCCCCCGCTGGTGTGACCACCGAAGTCAAGTCTGTTGAAATGCACCATGAACAGCTTGAGGCGGGTCTGCCCGGTGACAATGTTGGTTTCAACGTCAAGGTTAGTGAGCAAGTGTGGTGGTGCCAGTCTTTGCGCCGGTGCTAACACTTTGGGATAGAACGTTTCCGTTAAGGAAATTCGTCGTGGTAATGTTGCTGGTGATTCCAAGAACGACCCCCCCAAGGGTGCCGAGTCTTTCAACGCTCAGGTTATCTTGATGAACCACCCTGGCCAGGTCGGAAACGGATACGCACCTGTCCTGGACTGCCACACTGCCCACATTGCTTGCAAGTTCGCTGAGTTGAT--------------------------------------------------------------------------------------------------------------------GCTTGCGGACTCGTCAAGAATCTGGCACTCATGTCTTACATCACCGTCGGCACACCTGGTGAACCGTTGATTAATTTCATGGCAGAGCAGAATATGGAATTCCTTGAGGAATACGAACCCCAACGATCTCCGAATGCTACCAAGATTTTCCTCAACGGGGTGTGGGTCGGTATCCACCGTGATCCTCTTCATCTCGTTCGCCTGGTACAGGAACTTCGGCGCAGTGGCTCCATCAGTCATGAAGTCAGTGTCATCCGAGATATAAGAGACCGAGAATTCAAGATCTTTACGGATGCTGGCAGGGTCTGCCGTCCACTGTTCGTCATAGATAACGACCCCACTCATGAACGGCGAGGCCAGTTAGTTCTCACGAAGGACCACATCATGAGATTGGAAGATGACGCTGCACTTCCTCCGGAAGAGCGCTTTGGGTGGAAGGGCTTGCTTGACTGTGGTGCGGTCGAGTACGTCGATGCAGAGGAGGAAGAAACGATCATGATCGTGATGACTCCAGAGGATCTCGAAATCTCCCGTCAGGTACAAGCCGGATACGAGCTGGCAGAAGAAACCGATCCCAACAAGCGTGTCAAGACGCCGATCAACAAGAACATGAACCAGTACACTCATTGCGAAATTCACCCTAGCATGATACTCGGGATCTGCGCCAGCATCATTCCATTCCCTGATCACAATCAAGTACAGTCACCCAGAAATTGACTTTTAACTGACTGGAAGCCAAGTCCCCTCGTAATACTTATCAGTCCGCCATNNNAAACCACTTGCAACAACTCGCTCCATGGAGTACCTCAAGTTCCGTGAGCTCCCAGCTGGCCAGAACGCCATTGTCGGCATAATGTGCTACAGCGGATATAATCAAGAAGATTCAGTTATCATGAACCAAAGTAGTATCGATCGAGGACTGTTCCGCAGTCTCTTCTATCGGACCTACATGGACCAGGAGAAGCGTATCGGAATGCAGACGGTGGAAGGATTCGAAAAGCCTTCAAGGCAGAACACGCTGAAGTTGAAGCATGGAACCTACGACAAACTAGATGATGACGGTCTCGTGGCTCCCGGCGTCCGTGTCTCTGGAGAGGACATCATCATTGGCAAGACCGCGCCAATTTCGCCGGACGCCGAGGAGATGGGTCAGAGACAGAAATACCACACCAAGCGGGATGTGTCGACGCCCTTACGGAGCACCGAGAACGGTATTGTTGATCAAGTTATGCTCACCACGAATGCGGATGGCTTGAAGTTCGTGAAAGTTCGGATGAGGACGACCAAGATACCGCAGATTGGGGACAAGTTTGCTTCACGCCACGGACAAA-------------------------------------------AGGGCACAATCGGAATTACGTATCGAGCGGAAGACATGCCCTTCACCAGCGAAGGAATTGTTCCTGACATCATAATCAATCCTCACGCTATTCCGTCTCGTATGACGATTGCTCATTTGATCGAATGCCAGCTTAGTAAGGTTGCATCGCTGCGTGGGTTCGAAGGGGACGCAACGCCTTTCACTGATGTGACGGTTGACTCGGTATCGAGCCTGCTACGGCAGAGCGGGTATCAGTCGCGAGGCTTNGAAGTGATGTACAACGGCCATACAGGACGAAA
>JN942772_Otidea_onotica_KH_09_136_ITS
----GACCTGCGGAAGGATCATTATCTGTACCTTCGTCGTAATACAATTCCACATTCTGCGTATCATTCCTGTTGCTTCCGGTGGAGTTTGGTCTCGGCCGACTATGGCTGGTCCCCGCGGGAGGTAAAACCATTTGCATTTATTTTGCCTTCTGTCTGAATAATGTTTATAACAATTGTTAAAACTTTCAACAACGGATCTCTTGGTTCTCGCATCGATGAAGAACGCAGCGAAATGCGATAAGTAGTGTGAATTGCAGAATTCAGTGAATCATCGAATCTTTGAACGCACATTGCGCCTCCTGGTATTCCGGGAGGCATGCCTGTTCGAGCGTCAACAATTTCAAGCTCTTTTGCTTGGTTTTGAAGGTTGAGTGTTGCGCTTGCGCTCGTTCACCATTGAAATTCACAGGCGGACGGTTTCGTGTTCCTTCTGGCGTTATAGGTAACTCTCTCGCTTGGATACGTGAACCTGTCCTGCCCCAACCCC-CAATTAACTTGTG-----------------------------------------------TTGCCTTAGTAACTGCGAGTGAAGCGGCAAAAGCTCAAATTTGAAATCTGACGTTGACGTCCGAGTTGTAATTTGGAGGGATATCTTCGGAGCTGGCGCTGTCATAAGTTCTTTGGAACCAGACATCATAGAGGGTGAGAATCCCGTGCCTGGGTGGCTGTCCTGCTCCATGTGAAGTGTCTCCGACGAGTCGAGTTGTTTGGGAATGCAGCTCAAAATGGGTGGTAAATTTCATCTAAAGCTAAATATTGGCGAGAGACCGATAGCGCACAAGTAGAGTGATCGAAAGATGAAAAGCACTTTGAAAAGAGAGTTAAACAGTACGTGAAATTGTTGAAAGGGAAGCGCTTGAGACCAGATTCAGCCGGCATCAGCTACATTTCTATGTGGTGCACTTGCCGTCGGTTGAGCCAGCATCGGTTTTGATGGCGGGATAAAGGTTTCAGGAATGTGGCTCCTCGATTTCGAGGAGTGTTATAGCCTGGAGCGCAATGCCGCCTGTCGGGAAGGACCTTTTGCTAGGATGCTGGCTAAAAGGTCTTAAGCGGCCCGTCTTGAAACACGGACCAAGGAGTCTAACATCTATGCGAGTGTTCGGGTGGAAAACCCTTGCGCGTAATGAAAGTGAACGGAGGTGGGAAGGGGTGCACCATCGACCGATCCCGATGTTTACGGAAGGATTTGAGTAGGAGCATAGCTGTTGGGACCCGAAAGATGGTGAACTATGCCTGAATAGGGTGAAGCCAGAGGAAACCTTGGTGGAAGCTCGCAGCGGTTCTGACGTGCAAATCGATCGTCAAATTTTATAGGGGTCTCATCTACAAGGTCCGTCTGGTTCGTTACCTTTTTATCAAGCTGCATTACTGATATGTGATGTCCAGTGCGGTGGTATCGATAAGCGTACCATTGAAAAGTTCGAGAAAGAGGCTGCCGAACTCGGAAAGGGTTCCTTCAAATACGCCTGGGTCCTGGACAAGCTGAAGGCTGAGCGTGAGCGTGGTATCACTATTGATATTGCTCTCTGGAAGTTCGAGACTCCCAAATACTATGTCACCGTCATCGGTAAGCCTGATCTTTCTTGATTCGTCCAATCGCCTCCCTGACAGTCTTTTCTAAGATGCCCCCGGTCACCGTGACTTCATCAAGAACATGATCACTGGTACCTCCCAGGCCGACTGCGCTATTCTCATCATTGCTGCCGGTACTGGTGAGTTTGAGGCCGGTATCTCCAAGGATGGTCAGACTCGTGAGCACGCTTTGCTTGCATACACCCTCGGCGTCAAGCAGCTCATCGTTGCTATCAACAAGATGGACACCACCAAGTGGTCTGAGGATCGCTACAAGGAAATCGTGAAGGAGGTTTCCAACTTCATTAAGAAGGTCGGATTCAACCCCAAGACTGTTGCCTTCGTCCCCATCTCCGGGTTCAACGGTGACAACATGATCGAGCCCTCCGGCAACTGCCCCTGGTACAAGGGTAAGTTTTAAACTACGCCTATATGCGCAAGCAGTGCTAATACATTTTCAGGATGGGACAAGGAGACCAAGGAGGGTGGCAAGTCGTCTGGTAAGACTCTTCTCGAAGCTATCGATTCGATCGACCGCCCCGAGCGGCCTTCCAGCAAGCCTCTCCGTCTTCCCCTCCAGGATGTCTACAAGATCGGTGGTATTGGAACAGTGCCTGTCGGTCGTGTTGAGACGGGTATGATCAAGCCCGGTATGGTTGTCACGTTCGCCCCCGCTGGTGTGACCACCGAAGTCAAGTCTGTTGAAATGCACCATGAACAGCTTGAGGCGGGTCTGCCCGGTGACAATGTTGGTTTCAACGTCAAGGTTAGTGAGCAAGTGTGGTGGTGCCAGTCTTTGCGCCGGTGCTAACACTTTGGGATAGAACGTTTCCGTTAAGGAAATTCGTCGTGGTAATGTTGCTGGTGATTCCAAGAACGACCCCCCCAAGGGTGCCGAGTCTTTCAACGCTCAGGTTATCTTGATGAACCACCCTGGCCAGGTCGGAAACGGATACGCACCTGTCCTGGACTGCCACACTGCCCACATTGCTTGCAAGTTCGCTGAGTTGATCGAGAAGATCGACCGTCGTACTGGTAAATCCGTCGAGCAATCCCCCAAGTTCATCAAGTCTGGTGATGCTGCCATCGTCAAGATGGTTCCTTCCAAGCCTATGTGTGTTGAGGCTTGCTTGCGGACTCGTCAAGAATCTGGCACTCATGTCTTACATCACCGTCGGCACACCTGGTGAACCGTTGATTAATTTCATGGCAGAGCAGAATATGGAATTCCTTGAGGAATACGAACCCCAACGATCTCCGAATGCTACCAAGATTTTCCTCAACGGGGTGTGGGTCGGTATCCACCGTGATCCTCTTCATCTCGTTCGCCTGGTACAGGAACTTCGGCGCAGTGGCTCCATCAGTCATGAAGTCAGTGTCATCCGAGATATAAGAGACCGAGAATTCAAGATCTTTACGGATGCTGGCAGGGTCTGCCGTCCACTGTTCGTCATAGATAACGACCCCACTCATGAACGGCGAGGCCAGTTAGTTCTCACGAAGGACCACATCATGAGATTGGAAGATGACGCTGCACTTCCTCCGGAAGAGCGCTTTGGGTGGAAGGGCTTGCTTGACTGTGGTGCGGTCGAGTACGTCGATGCAGAGGAGGAAGAAACGATCATGATCGTGATGACTCCAGAGGATCTCGAAATCTCCCGTCAGGTACAAGCCGGATACGAGCTGGCAGAAGAAACCGATCCCAACAAGCGTGTCAAGACGCCGATCAACAAGAACATGAACCAGTACACTCATTGCGAAATTCACCCTAGCATGATACTCGGGATCTGCGCCAGCATCATTCCATTCCCTGATCACAATCAAGTACAGTCACCCAGAAATTGACTTTTAACTGACTGGAAGCCAAGTCCCCTCGTAATACTTATCAGTCCGCCATGGGAAACCACTTGCAACAACTCGCTCCATGGAGTACCTCAAGTTCCGTGAGCTCCCAGCTGGCCAGAACGCCATTGTCGGCATAATGTGCTACAGCGGATATAATCAAGAAGATTCAGTTATCATGAACCAAAGTAGTATCGATCGAGGACTGTTCCGCAGTCTCTTCTATCGGACCTACATGGACCAGGAGAAGCGTATCGGAATGCAGACGGTGGAAGGATTCGAAAAGCCTTCAAGGCAGAACACGCTGAAGTTGAAGCATGGAACCTACGACAAACTAGATGATGACGGTCTCGTGGCTCCCGGCGTCCGTGTCTCTGGAGAGGACATCATCATTGGCAAGACCGCGCCAATTTCGCCGGACGCCGAGGAGATGGGTCAGAGACAGAAATACCACACCAAGCGGGATGTGTCGACGCCCTTACGGAGCACCGAGAACGGTATTGTTGATCAAGTTATGCTCACCACGAATGCGGATGGCTTGAAGTTCGTGAAAGTTCGGATGAGGACGACCAAGATACCGCAGATTGGGGACAAGTTTGCTTCACGCCACGGACAAA-------------------------------------------AGGGCACAATCGGAATTACGTATCGAGCGGAAGACATGCCCTTCACCAGCGAAGGAATTGTTCCTGACATCATAATCAATCCTCACGCTATTCCGTCTCGTATGACGATTGCTCATTTGATCGAATGCCAGCTTAGTAAGGTTGCATCGCTGCGTGGGTTCGAAGGGGACGCAACGCCTTTCACTGATGTGACGGTTGACTCGGTATCGAGCCTGCTACGGCAGAGCGGGTATCAGTCGCGAGGCTTCGAAGTGATGTACAACGGCCATACAGGACGAAA
>JN942773_Otidea_onotica_C_F_89691_ITS
--------TGCGGAAGGATCATTATCTGTACCTTCGTCGTAATACAATTCCACATTCTGCGTATCATTCCTGTTGCTTCCGGTGGAGTTTGGTCTCGGCCGACTATGGCTGGTCCCCGCGGGAGGTAAAACCATTTGCATTTATTTTGCCTTCTGTCTGAATAATGTTTATAACAATTGTTAAAACTTTCAACAACGGATCTCTTGGTTCTCGCATCGATGAAGAACGCAGCGAAATGCGATAAGTAGTGTGAATTGCAGAATTCAGTGAATCATCGAATCTTTGAACGCACATTGCGCCTCCTGGTATTCCGGGAGGCATGCCTGTTCGAGCGTCAACAATTTCAAGCTCTTTTGCTTGGTTTTGAAGGTTGAGTGTTGCGCTTGCGCTCGTTCACCATTGAAATTCACAGGCGGACGGTTTCGTGTTCCTTCTGGCGTTATAGGTAACTCTCTCGCTTGGATACGTGAACCTGTCCTGCCCCAACCCC-CAATTAACTTGTGGTTGACCTCGGATCAGG------------------------------TTGCCTTAGTAACTGCGAGTGAAGCGGCAAAAGCTCAAATTTGAAATCTGACGTTGACGTCCGAGTTGTAATTTGGAGGGATATCTTCGGAGCTGGCGCTGTCCTAAGTTCTTTGGAACCAGACATCATAGAGGGTGAGAATCCCGTGCCTGGGTGGCTGTCCTGCTCCATGTGAAGTGTCTCCGACGAGTCGAGTTGTTTGGGAATGCAGCTCAAAATGGGTGGTAAATTTCATCTAAAGCTAAATATTGGCGAGAGACCGATAGCGCACAAGTAGAGTGATCGAAAGATGAAAAGCACTTTGAAAAGAGAGTTAAACAGTACGTGAAATTGTTGAAAGGGAAGCGCTTGAGACCAGATTCAGCCGGCATCAGCTACATTTCTATGTGGTGCACTTGCCGTCGGTTGAGCCAGCATCGGTTTTGATGGCGGGATAAAGGTTTCAGGAATGTGGCTCCTCGATTTCGAGGAGTGTTATAGCCTGGAGCGCAATGCCGCCTGTCGGGAAGGACCTTTCGCTAGGATGCTGGCTAAAAGGTCTTAAGCGGCCCGTCTTGAAACACGGACCAAGGAGTCTAACATCTATGCGAGTGTTTGGGTGGAAAACCCTTGCGCGTAATGAAAGTGAACGGAGGTGGGAAGGGGTGCACCATCGACCGATCCCGATGTTTACGGAAGGATTTGAGTAGGAGCATAGCTGTTGGGACCCGAAAGATGGTGAACTATGCCTGAATAGGGTGAAGCCAGAGGAAACCTTGGTGGAAGCTCGCAGCGGTTCTGACGTGCAAATCGATCGTCAAATTTTATAGGGG---------------------------------------------------------------------------------------------------------------------------------------------------------------------------------------------------------------------------------------------------------------------------------------------------------------------------------------------------------------------------------------------------------------------------------------------------------------------------------------------------------------------------------------------------------------------------------------------------------------------------------------------------------------------------------------------------------------------------------------------------------------------------------------------------------------------------------------------------------------------------------------------------------------------------------------------------------------------------------------------------------------------------------------------------------------------------------------------------------------------------------------------------------------------------------------------------------------------------------------------------------------------------------------------------------------------------------------------------------------------------------------------------------------------------------------GCTTGCGGACTCGTCAAGAATCTGGCACTCATGTCTTACATCACCGTCGGCACACCTGGTGAACCGTTGATTAATTTCATGGCAGAGCAGAATATGGAATTCCTTGAGGAATACGAACCCCAACGATCTCCGAATGCTACCAAGATTTTCCTCAACGGGGTGTGGGTCGGTATCCACCGTGATCCTCTTCATCTCGTTCGCCTGGTACAGGAACTTCGGCGCAGTGGCTCCATCAGTCATGAAGTCAGTGTCATCCGAGATATAAGAGACCGAGAATTCAAGATCTTTACGGATGCTGGCAGGGTCTGCCGTCCACTGTTCGTCATAGATAACGACCCCACTCATGAACGGCGAGGCCAGTTAGTTCTCACGAAGGACCACATCATGAGATTGGAAGATGACGCTGCACTTCCTCCGGAAGAGCGCTTTGGGTGGAAGGGCTTGCTTGACTGTGGTGCGGTCGAGTACGTCGATGCAGAGGAGGAAGAAACGATCATGATCGTGATGACTCCAGAGGATCTCGAAATCTCCCGTCAGGTACAAGCCGGATACGAGCTGGCAGAAGAAACCGATCCCAACAAGCGTGTCAAGACGCCGATCAACAAGAACATGAACCAGTACACTCATTGCGAAATTCACCCTAGCATGATACTCGGGATCTGCGCCAGCATCATTCCATTCCCTGATCACAATCAAGTACAGTCACCCAGAAATTGACTTTTAACTGACTGGAAGCCAAGTCCCCTCGTAATACTTATCAGTCCGCCATGGG------------------------------------------------------------------------------------------------------------------------------------------------------------------------------------------------------------------------------------------------------------------------------------------------------------------------------------------------------------------------------------------------------------------------------------------------------------------------------------------------------------------------------------------------------------------------------------------------------------------------------------------------------------------------------------------------------------------------------------------------------------------------------------------------------------------------------------------------------------------------------------------------------------------
>KM010103_Otidea_onotica_KH_09_132_ITS
----GACCTGCGGAAGGATCATTATCTGTACCTTCGTCGTAATACAATTCCACATTCTGCGTATCATTCCTGTTGCTTCCGGTGGAGTTTGGTCTCGGCCGACTATGGCTGGTCCCCGCGGGAGGTAAAACCATTTGCATTTATTTTGCCTTCTGTCTGAATAATGTTTATAACAATTGTTAAAACTTTCAACAACGGATCTCTTGGTTCTCGCATCGATGAAGAACGCAGCGAAATGCGATAAGTAGTGTGAATTGCAGAATTCAGTGAATCATCGAATCTTTGAACGCACATTGCGCCTCCTGGTATTCCGGGAGGCATGCCTGTTCGAGCGTCAACAATTTCAAGCTCTTTTGCTTGGTTTTGAAGGTTGAGTGTTGCGCTTGCGCTCGTTCACCATTGAAATTCACAGGCGGACGGTTTCGTGTTCCTTCTGGCGTTATAGGTAACTCTCTCGCTTGGATACGTGAACCTGTCCTGCCCCAACCCC-CAATTAACTTGTGGTTGACCTCGGATCAGGTAGGGATACCCGCTGAACTTAAGCATATCATTGCCTTAGTAACTGCGAGTGAAGCGGCAAAAGCTCAAATTTGAAATCTGACGTTGACGTCCGAGTTGTAATTTGGAGGGATATCTTCGGAGCTGGCGCTGTCCTAAGTTCTTTGGAACCAGACATCATAGAGGGTGAGAATCCCGTGCCTGGGTGGCTGTCCTGCTCCATGTGAAGTGTCTCCGACGAGTCGAGTTGTTTGGGAATGCAGCTCAAAATGGGTGGTAAATTTCATCTAAAGCTAAATATTGGCGAGAGACCGATAGCGCACAAGTAGAGTGATCGAAAGATGAAAAGCACTTTGAAAAGAGAGTTAAACAGTACGTGAAATTGTTGAAAGGGAAGCGCTTGAGACCAGATTCAGCCGGCATCAGCTACATTTCTATGTGGTGCACTTGCCGTCGGTTGAGCCAGCATCGGTTTTGATGGCGGGATAAAGGTTTCAGGAATGTGGCTCCTCGATTTCGAGGAGTGTTATAGCCTGGAGCGCAATGCCGCCTGTCGGGAAGGACCTTTTGCTAGGATGCTGGCTAAAAGGTCTTAAGCGGCCCGTCTTGAAACACGGACCAAGGAGTCTAACATCTATGCGAGTGTTCGGGTGGAAAACCCTTGCGCGTAATGAAAGTGAACGGAGGTGGGAAGGGGTGCACCATCGACCGATCCCGATGTTTACGGAAGGATTTGAGTAGGAGCATAGCTGTTGGGACCCGAAAGATGGTGAACTATGCCTGAATAGGGTGAAGCCAGAGGAAACCTTGGTGGAAGCTCGCAGCGGTTCTGACGTGCAAATCGATCGTCAAATTTTATAGGGG--------------TCCGTCTGGTTCGTTACCTTTTTATCAAGCTGCATTACTGATATGTGATGTCCAGTGCGGTGGTATCGATAAGCGTACCATTGAAAAGTTCGAGAAAGAGGCTGCCGAACTCGGAAAGGGTTCCTTCAAATACGCCTGGGTCCTGGACAAGCTGAAGGCTGAGCGTGAGCGTGGTATCACTATTGATATTGCTCTCTGGAAGTTCGAGACTCCCAAATACTATGTCACCGTCATCGGTAAGCCTGATCTTTCTTGATTCGTCCAATCACCTCCCTGACAGTCTTTTCTAAGATGCCCCCGGTCACCGTGACTTCATCAAGAACATGATCACTGGTACCTCCCAGGCCGACTGCGCTATTCTCATCATTGCTGCCGGTACTGGTGAGTTTGAGGCCGGTATCTCCAAGGATGGTCAGACTCGTGAGCACGCTTTGCTTGCATACACCCTCGGCGTCAAGCAGCTCATCGTTGCTATCAACAAGATGGACACCACCAAGTGGTCTGAGGATCGCTACAAGGAAATCGTGAAGGAGGTTTCCAACTTCATTAAGAAGGTCGGATTCAACCCCAAGACTGTTGCCTTCGTCCCCATCTCCGGGTTCAACGGTGACAACATGATCGAGCCCTCCGGCAACTGCCCCTGGTACAAGGGTAAGTTTTAAACTACGCCTATATGCGCAAGCAGTGCTAATACATTTTCAGGATGGGACAAGGAGACCAAGGAGGGTGGCAAGTCGTCTGGTAAGACTCTTCTCGAAGCTATCGATTCGATCGACCGCCCCGAGCGGCCTTCCAGCAAGCCTCTCCGTCTTCCCCTCCAGGATGTCTACAAGATCGGTGGTATTGGAACAGTGCCTGTCGGTCGTGTTGAGACGGGTATGATCAAGCCCGGTATGGTTGTCACGTTCGCCCCCGCTGGTGTGACCACCGAAGTCAAGTCTGTTGAAATGCACCATGAACAGCTTGAGGCGGGTCTGCCCGGTGACAATGTTGGTTTCAACGTCAAGGTTAGTGAGCAAGTGTGGTGGTGCCAGTCTTTGCGCCGGTGCTAACACTTTGGGATAGAACGTTTCCGTTAAGGAAATTCGTCGTGGTAATGTTGCTGGTGATTCCAAGAACGACCCCCCCAAGGGTGCCGAGTCTTTCAACGCTCAGGTTATCTTGATGAACCACCCTGGCCAGGTCGGAAACGGATACGCACCTGTCCTGGACTGCCACACTGCCCACATTGCTTGCAAGTTCGCTGAGTTGATCGAGAAGATCGACCGTCGTACTGGTAAATCCGTCGAGCAATCCCCCAAGTTCATCAAGTCTGGTGATGCTGCCATCGTCAANNNNNTTCCTTCCAAGCCTATGTGTG-----------------------------TCTGGCACTCATGTCTTACATCACCGTCGGCACACCTGGTGAACCGTTGATTAATTTCATGGCAGAGCAGAATATGGAATTCCTTGAGGAATACGAACCCCAACGATCTCCGAATGCTACCAAGATTTTCCTCAACGGGGTGTGGGTCGGTATCCACCGTGATCCTCTTCATCTCGTTCGCCTGGTACAGGAACTTCGGCGCAGTGGCTCCATCAGTCATGAAGTCAGTGTCATCCGAGATATAAGAGACCGAGAATTCAAGATCTTTACGGATGCTGGCAGGGTCTGCCGTCCACTGTTCGTCATAGATAACGACCCCACTCATGAACGGCGAGGCCAGTTAGTTCTCACGAAGGACCACATCATGAGATTGGAAGATGACGCTGCACTTCCTCCGGAAGAGCGCTTTGGGTGGAAGGGCTTGCTTGACTGTGGTGCGGTCGAGTACGTCGATGCAGAGGAGGAAGAAACGATCATGATCGTGATGACTCCAGAGGATCTCGAAATCTCCCGTCAGGTACAAGCCGGATACGAGCTGGCAGAAGAAACCGATCCCAACAAGCGTGTCAAGACGCCGATCAACAAGAACATGAACCAGTACACTCATTGCGAAATTCACCCTAGCATGATACTCGGGATCTGCGCCAGCATCATTCCATTCCCTGATCACAATCAAGTACAGTCACCCAGAAATTGACTTTTAACTGACTGGAAGCCAAGTCCCCTCGTAATACTTATCAGTCCGCCATGNNAAACCACTTGCAACAACTCGCTCCATGGAGTACCTCAAGTTCCGTGAGCTCCCAGCTGGCCAGAACGCCATTGTCGGCATAATGTGCTACAGCGGATATAATCAAGAAGATTCAGTTATCATGAACCAAAGTAGTATCGATCGAGGACTGTTCCGCAGTCTCTTCTATCGGACCTACATGGACCAGGAGAAGCGTATCGGAATGCAGACGGTGGAAGGATTCGAAAAGCCTTCAAGGCAGAACACGCTGAAGTTGAAGCATGGAACCTACGACAAACTAGATGATGACGGTCTCGTGGCTCCCGGCGTCCGTGTCTCTGGAGAGGACATCATCATTGGCAAGACCGCGCCAATTTCGCCGGACGCCGAGGAGATGGGTCAGAGACAGAAATACCACACCAAGCGGGATGTGTCGACGCCCTTACGGAGCACCGAGAACGGTATTGTTGATCAAGTTATGCTCACCACGAATGCGGATGGCTTGAAGTTCGTGAAAGTTCGGATGAGGACGACCAAGATACCGCAGATTGGGGACAAGTTTGCTTCACGCCACGGACAAA-------------------------------------------AGGGCACAATCGGAATTACGTATCGAGCGGAAGACATGCCCTTCACCAGCGAAGGAATTGTTCCTGACATCATAATCAATCCTCACGCTATTCCGTCTCGTATGACGATTGCTCATTTGATCGAATGCCAGCTTAGTAAGGTTGCATCGCTGCGTGGGTTCGAAGGGGACGCAACGCCTTTCACTGATGTGACGGTTGACTCGGTATCGAGCCTGCTACGGCAGAGCGGGTATCAGTCGCGAGGCTTCGAAGTGATGTACAACGGCCATACAGGACGAAA
>AF072089_Otidea_rainierensis_OSC_56745_ITS
--------------------------------------------CAGTTCAACACCCTGCGAACCCTTCCTGTTGCTTCCTTGGGGGCTTG-------CTAGCTGAGGNTGGCTTCCGTGAAAGATAAAACTATTTGCATTTGTCTTGCCTTCTGTCTGAATCATGATTATAACAAATGATAAAACTTTCAACAACGGATCTCTTGGTTCTCGCATCGATGAAGAACGCAGCGAAATGCGATAAGTAGTGTGAATTGCAGAATTCAGTGAATCATCGAATCTTTGAACGCACATTGCGCCTCCTGGTATTCCGGGAAGCATGCCTGTCCGCGCAC--GCTCATTCAGGGTGCT----TTGGTACTGAAGGTCGAATGTTGCTCATATGTTTGTTCGTCTTTAAAATTTACAGGCGGGCGACTTCAAGTCCTTTATAGCGTTGTAAGTAGCTCTTTCGCTAGGACTTGGTGGCTTGTCCAGCCTCG------------------------------------------------------------------TTGCCTTAGTAACTGCGAGTGAAGCGGCAAAAGCTCAAATTTGAAATCTGACGTTGACGTCCGAGTTGTAATTTGGAGGGATATCTTCGGAGCTGGCGCTGTCCTAAGTTCTTTGGAACCAGACATCATAGAGGGTGAGAATCCCGTGCCTGGATAGCTGTCCTGCTCCATGTGAAGTGTCTCCGACGAGTCGAGTTGTTTGGGAATGCAGCTCAAAATGGGTGGTAAATTTCATCTAAAGCTAAATATTGGCGAGAGACCGATAGCGCACAAGTAGAGTGATCGAAAGATGAAAAGCACTTTGAAAAGAGAGTTAAATAGTACGTGAAATTGTTGAAAGGGAAGCGCTTGGGACTATATACAGCCGGCATCAGCCACGTTTTTACGTGGTGCACTACAAGTCGGTTGAGCCAGCATCGGTTCTGACGGCGGGATAAAGGTTTCAGGAATGTGGCTCCCCAATTATCGGGAGTGTTAAAGCCTGGAGCGCAATGCCGCCAGTTGGGAAGGCTAATTCGCATGGATGCTGGCTAAATGGTCTTAAGCGGCCCGTCTTGAAACACGGACCAAGGAGTCTAACATCTATGCAAGTGTTCGGGTGGAAAACCCTTGCGCGTAATGAAAGTGAATGTAGATGAGAAGTGTAGCATCATCGACCGATCCTGATGTTTACGGAAGGATTTGAGTAGGAGCATAGCTGTTGGGACCCGAAAGATGGTGAACTATGCCTGAATAGGGTGAAGCCAGAGGAAACCTTGGTGGAAGCTCGCAGCGGTTCTGACGTGCAAATCGATCGTCAAATTTTATAGGGGTCTCATCTATAAGGTTTGTCTGGTTTGTTACCTTTTTATCGGGCTACATTACTAATCTGTGTTGTCTAGTGCGGTGGTATCGATAAGCGTACGATTGAAAAGTTCGAGAAAGAGGCCGCCGAACTCGGAAAGGGTTCTTTCAAATACGCCTGGGTCCTGGACAAGCTGAAGGCTGAGCGTGAGCGTGGCATCACTATCGATATTGCCCTCTGGAAATTCGAGACTCCTAAATACTATGTCACTGTCATCGGTAAGTCTGGTCTTTCTTGAATCGTCCAATCACTTCGCTGACAAGTCTTTCGAAGATGCCCCCGGTCACCGTGACTTCATCAAGAACATGATCACTGGTACCTCCCAGGCCGACTGCGCTGTTCTCATCATCGCTGCTGGCACTGGTGAGTTTGAGGCCGGTATTTCCAAGGACGGTCAGACTCGTGAGCACGCTTTGCTTGCGTACACCCTCGGTGTCAAGCAGCTCATCGTTGCTATCAACAAGATGGACACTACCAAATGGTCTGAGGACCGTTACAAGGAAATCGTCAAGGAGGTTTCCAACTTCATCAAGAAGGTCGGATTCAACCCCAAGACTGTTGCCTTCGTCCCCATCTCCGGTTTCAATGGTGACAACATGATCGAGCCGTCCAGCAACTGCCCCTGGTACAAGGGTAAGTTTTAAATTACATCTGTGTGCGCAAACAATGCTAATACATCTTCAGGATGGGATAAGGAGACCAAGGAGGGTGGCAAGTCATCTGGTAAGACTCTTCTGGAAGCTATCGATTCGATCGACCGCCCCGAGCGGCCTTCCAGCAAGCCCCTCCGTCTTCCCCTCCAAGATGTCTACAAGATCGGTGGTATTGGAACAGTGCCTGTCGGTCGTGTTGAGACGGGTACCATCAAGCCCGGTATGGTCGTCACGTTCGCCCCTGCTGGTGTGACCACCGAAGTCAAGTCTGTTGAGATGCACCATGAGCAGCTTACTGAGGGTCAACCCGGTGACAATGTTGGTTTCAACGTGAAGGTTAGTGAGCAACTGCAGTGATACCAGTTTCTGTACCGGTGCTAATGCTTCGAAATAGAACGTTTCCGTTAAGGAAATTCGTCGTGGTAATGTTGCTGGTGACTCTAAGAACGACCCCCCCAAGGGCGCCGAGTCCTTCAACGCTCAGGTTATCTTGATGAACCACCCTGGTCAGGTCGGAAACGGATACGCACCCGTCCTGGACTGCCACACCGCCCACATTGCTTGCAAGTTCGCTGAGTTGATCGAGAAGATCGACCGTCGTACTGGTAAATCCGTTGAGCAATCCCCCAAGTTCATCAAATCTG----------------------------------------------------------------------------TGGCACTCATGTCTTACATTACCGTCGGCACACCTGGTGAGCCGTTGATCAATTTCATGGCAGAGCAGAATATGGAATTCCTTGAGGAATACGAACCCCAACGATCTCCGAATGCTACCAAGATTTTCCTCAACGGTGTGTGGGTCGGCATTCACCGTGATCCTCTTCATCTCGTTCGTCTGGTACAGGAACTTCGGCGTAGCGGTTCCATCAGTCATGAAGTCAGTGTCATCCGAGATATAAGAGACCGAGAATTCAAGATCTTCACGGATGCTGGCAGGGTCTGCCGTCCACTGTTCGTCATAGATAACGACCCCACTCATGAGCGGCGAGGCCAGTTAGTTCTCACGAAAGACCACATCATGAGATTGGAAGACGACGCCGCACTTCTTCCGGAGGAGCGCTTTGGGTGGAAGGGCTTGCTCGACTGCGGTGCGGTTGAGTACGTCGATGCGGAGGAGGAAGAAACGATCATGATCGTGATGACTCCAGAAGATCTCGAAATCTCCCGTCAAGTACAAGCTGGATACGAGCTGGCAGAAGAAACCGATCCCAACAAGCGTGTCAAGACGCCGATCAACAAGAACATGAACCAGTACACTCATTGTGAAATTCACCCTAGCATGATACTCGGGATCTGCGCCAGCATCATTCCATTCCCTGATCACAATCAAGTACAGTCACCCCGGAATTTTATTTTAGCTGACT------------------------------------------------------------------------------------------------------------------------------------------------------------------------------------------------------------------------------------------------------------------------------------------------------------------------------------------------------------------------------------------------------------------------------------------------------------------------------------------------------------------------------------------------------------------------------------------------------------------------------------------------------------------------------------------------------------------------------------------------------------------------------------------------------------------------------------------------------------------------------------------------------------------------------------------------------------
>KM010048_Otidea_oregonensis_Moorefun_58_ITS
AGGTGACCTGCGGAAGGATCATTATATGTACCTTTATCGAGATACAGTTCAACACCCTGCGTACCCTTCCTGTTGCTTCCTTGGGGGCTTG-------CTAGCTGAGGTTGGCTTCCGTGAAAGATAAAACTATTTGCATTTGTCTTGCCTTCTGTCTGAATCATGTTTATAACAAATGTTAAAACTTTCAACAACGGATCTCTTGGTTCTCGCATCGATGAAGAACGCAGCGAAATGCGATAAGTAGTGTGAATTGCAGAATTCAGTGAATCATCGAATCTTTGAACGCACATTGCGCCTCCTGGTATTCCGGGAGGCATGCCTGTCCGCGCAC--GCTCATTCAGGGTGCT----TTGGTACTGAAGGTCGAATGTTGCTCATATGTTTGTTCGTCTTTAAAATTTACAGGCGGGCGACTTCAAGTCCTTTATAGCGTTGTAAGTAACTCTTTCGCTAGGACTTGGTGGCTTGTCCAGCCTCGACCTCC-AATTACCCAGTGGATGGTCGCGGATCAGGTAGGGATACCCGCTGAACTTAAGCATATCA-TGCCTTAGTAACTGCGAGTGAAGCGGCAAAAGCTCAAATTTGAAATCTGACGTTGACGTCCGAGTTGTAATTTGGAGGGATATCTTCGGAGCTGGCGCTGTCCTAAGTTCTTTGGAACCAGACATCATAGAGGGTGAGAATCCCGTGCCTGGATAGCTGTCCTGCTCCATGTGAAGTGTCTCCGACGAGTCGAGTTGTTTGGGAATGCAGCTCAAAATGGGTGGTAAATTTCATCTAAAGCTAAATATTGGCGAGAGACCGATAGCGCACAAGTAGAGTGATCGAAAGATGAAAAGCACTTTGAAAAGAGAGTTAAATAGTACGTGAAATTGTTGAAAGGGAAGCGCTTGGGACTATATACAGCCGGCATCAGCCACGTTTTTACGTGGTGCACTACAAGTCGGTTGAGCCAGCATCGGTTCTGACGGCGGGATAAAGGTTTCAGGAATGTGGCTCCCCAATTATCGGGAGTGTTAAAGCCTGGAGCGCAATGCCGCCAGTTGGGAAGGCTAATTCGCATGGATGCTGGCTAAATGGTCTTAAGCGGCCCGTCTTGAAACACGGACCAAGGAGTCTAACATCTATGCAAGTGTTCGGGTGGAAAACCCTTGCGCGTAATGAAAGTGAATGTAGATGAGAAGTGTAGCATCATCGACCGATCCTGATGTTTACGGAAGGATTTGAGTAGGAGCATAGCTGTTGGGACCCGAAAGATGGTGAACTATGCCTGAATAGGGTGAAGCCAGAGGAAACCTTGGTGGAAGCTCGCAGCGGTTCTGACGTGCAAATCGATCGTCAAATTTTATAGGGGTCTCATCTATAAGGTTTGTCTGGTTTGTTACCTTTTTATCGGGCTACATTACTAATCTGTGTTGTCTAGTGCGGTGGTATCGATAAGCGTACGATTGAAAAGTTCGAGAAAGAGGCCGCCGAACTCGGAAAGGGTTCTTTCAAATACGCCTGGGTCCTGGACAAGCTGAAGGCTGAGCGTGAGCGTGGCATCACTATCGATATTGCCCTCTGGAAATTCGAGACTCCTAAATACTATGTCACTGTCATCGGTAAGTCTGGTCTTTCTTGAATCGTCCAATCACTTCGCTGACAAGTCTTTCGAAGATGCCCCCGGTCACCGTGACTTCATCAAGAACATGATCACTGGTACCTCCCAGGCCGACTGCGCTGTTCTCATCATCGCTGCTGGCACTGGTGAGTTTGAGGCCGGTATTTCCAAGGACGGTCAGACTCGTGAGCACGCTTTGCTTGCGTACACCCTCGGTGTCAAGCAGCTCATCGTTGCTATCAACAAGATGGACACTACCAAATGGTCTGAGGACCGTTACAAGGAAATCGTCAAGGAGGTTTCCAACTTCATCAAGAAGGTCGGATTCAACCCCAAGACTGTTGCCTTCGTCCCCATCTCCGGTTTCAATGGTGACAACATGATCGAGCCGTCCAGCAACTGCCCCTGGTACAAGGGTAAGTTTTAAATTACATCTGTGTGCGCAAACAATGCTAATACATCTTCAGGATGGGATAAGGAGACCAAGGAGGGTGGCAAGTCATCTGGTAAGACTCTTCTGGAAGCTATCGATTCGATCGACCGCCCCGAGCGGCCTTCCAGCAAGCCCCTCCGTCTTCCCCTCCAAGATGTCTACAAGATCGGTGGTATTGGAACAGTGCCTGTCGGTCGTGTTGAGACGGGTACCATCAAGCCCGGTATGGTCGTCACGTTCGCCCCTGCTGGTGTGACCACCGAAGTCAAGTCTGTTGAGATGCACCACGAGCAGCTTACTGAGGGTCAACCCGGTGACAATGTTGGTTTCAACGTGAAGGTTAGTGAGCAACTGCAGTGATACCAGTTTCTGTACCGGTGCTAATGCTTCGAAATAGAACGTTTCCGTTAAGGAAATTCGTCGTGGTAATGTTGCTGGTGACTCCAAGAACGACCCCCCCAAGGGCGCCGAGTCCTTCAACGCTCAGGTTATCTTGATGAACCACCCTGGTCAGGTCGGAAACGGATACGCACCCGTCCTGGACTGCCACACCGCCCACATTGCTTGCAAGTTCGCAGAGTTGATCGAGAAGATCGACCGTCGTACTGGTAAATCCGTTGAGCAATCCCCCAAGTTCATCAAATCTGGTGATGCTGCCATCGTCAAGATGGTTCCTTCCAAGCCCATGTGTGTTGAGGCTTGCTTGCGGACTTGTCAAGAACCTGGCACTCATGTCTTACATTACCGTCGGCACACCTGGTGAGCCGTTGATCAATTTCATGGCAGAGCAGAATATGGAATTCCTTGAGGAATACGAACCCCAACGATCTCCGAATGCTACCAAGATTTTCCTCAACGGTGTGTGGGTCGGCATTCACCGTGATCCTCTTCATCTCGTTCGTCTGGTACAGGAACTTCGGCGTAGCGGTTCCATCAGTCATGAAGTCAGTGTCATCCGAGATATAAGAGACCGAGAATTCAAGATCTTCACGGATGCTGGCAGGGTCTGCCGTCCACTGTTCGTCATAGATAACGACCCCACTCATGAGCGGCGAGGCCAGTTAGTTCTCACGAAAGACCACATCATGAGATTGGAAGACGACGCCGCACTTCTTCCGGAGGAGCGCTTTGGGTGGAAGGGCTTGCTCGACTGCGGTGCGGTTGAGTACGTCGATGCGGAGGAGGAAGAAACGATCATGATCGTGATGACTCCAGAAGATCTCGAAATCTCCCGTCAAGTACAAGCTGGATACGAGCTGGCAGAAGAAACCGATCCCAACAAGCGTGTCAAGACGCCGATCAACAAGAACATGAACCAGTACACTCATTGTGAAATTCACCCTAGCATGATACTCGGGATCTGCGCCAGCATCATTCCATTCCCTGATCACAATCAAGTACAGTCACCCCGGAATTTTATTTTAGCTGACTGGAAGCCAAGTCTCCTCGTAACACCTATCAGTCCGCCATGGGAAACCACTTGCAACGACTCGCTCCATGGAGTATCTCAAGTTTCGTGAGCTTCCAGCTGGCCAGAACGCCATTGTCGGCATAATGTGCTACAGCGGATATAATCAAGAAGATTCAGTTATCATGAATCAGAGTAGTATCGATCGAGGATTGTTCCGCAGTCTTTTCTATCGATCCTACATGGACCAGGAGAAGCGTATCGGAATGCAGACAGTCGAAGGATTCGAAAAGCCTTCGAGGCAAAACACACTGAAGTTGAAACATGGAACATACGACAAACTTGATGATGACGGGCTCGTGGCTCCCGGCGTCCGTGTCTCTGGAGAGGACATCATCATCGGCAAGACCGCGCCAATTGCACCGGATGCCGAGGAGATGGGCCAGAGACAGAAATATCACACCAAGCGGGATGTGTCGACACCCCTACGGAGCACCGAGAACGGTATTGTCGATCAAGTTATGCTCACCACGAACGCGGATGGGTTGAAGTTCGTGAAAGTCCGGATGAGGACGACCAAGATACCGCAGATTGGGGACAAGTTTGCTTCCCGCCACGGACAAAAGGTGATGGCGGTTGAGGTTGCTGTTTTCGAATGCTGACAGCTAGGGCACAATCGGAATTACGTATCGAGCGGAAGACATGCCCTTCACCAGCGAAGGGATTGTTCCTGACATCATAATCAACCCGCACGCCATTCCCTCTCGCATGACAATCGCTCATTTAATCGAATGTCAACTTAGTAAGGTTGCATCGCTGCGCGGTTTCGAAGGCGACGCAACGCCTTTCACCGACGTGACGGTGGACTCGGTGTCGAGCCTATTACGCCAGAGCGGGTATCAGTCACGAGGCTTCGAGGTGATGTACAACGGCCATACAGGACGAAA
>KM010047_Otidea_oregonensis_Moorefun_31_ITS
AGGTGACCTGCGGAAGGATCATTATATGTACCTTTATCGAGATACAGTTCAACACCCTGCGTACCCTTCCTGTTGCTTCCTTGGGGGCTTG-------CTAGCTGAGGTTGGCTTCCGTGAAAGATAAAACTATTTGCATTTGTCTTGCCTTCTGTCTGAATCATGTTTATAACAAATGTTAAAACTTTCAACAACGGATCTCTTGGTTCTCGCATCGATGAAGAACGCAGCGAAATGCGATAAGTAGTGTGAATTGCAGAATTCAGTGAATCATCGAATCTTTGAACGCACATTGCGCCTCCTGGTATTCCGGGAGGCATGCCTGTCCGCGCAC--GCTCATTCAGGGTGCT----TTGGTACTGAAGGTCGAATGTTGCTCATATGTTTGTTCGTCTTTAAAATTTACAGGCGGGCGACTTCAAGTCCTTTATAGCGTTGTAAGTAACTCTTTCGCTAGGACTTGGTGGCTTGTCCAGCCTCGACCTCC-AATTACCCAGTGGATGGTCGCGGATCAGGTAGGGATACCCGCTGAACTTAAGCATATC-TTGCCTTAGTAACTGCGAGTGAAGCGGCAAAAGCTCAAATTTGAAATCTGACGTTGACGTCCGAGTTGTAATTTGGAGGGATATCTTCGGAGCTGGCGCTGTCCTAAGTTCTTTGGAACCAGACATCATAGAGGGTGAGAATCCCGTGCCTGGATAGCTGTCCTGCTCCATGTGAAGTGTCTCCGACGAGTCGAGTTGTTTGGGAATGCAGCTCAAAATGGGTGGTAAATTTCATCTAAAGCTAAATATTGGCGAGAGACCGATAGCGCACAAGTAGAGTGATCGAAAGATGAAAAGCACTTTGAAAAGAGAGTTAAATAGTACGTGAAATTGTTGAAAGGGAAGCGCTTGGGACTATATACAGCCGGCATCAGCCACGTTTTTACGTGGTGCACTACAAGTCGGTTGAGCCAGCATCGGTTCTGACGGCGGGATAAAGGTTTCAGGAATGTGGCTCCCCAATTATCGGGAGTGTTAAAGCCTGGAGCGCAATGCCGCCAGTTGGGAAGGCTAATTCGCATGGATGCTGGCTAAATGGTCTTAAGCGGCCCGTCTTGAAACACGGACCAAGGAGTCTAACATCTATGCAAGTGTTCGGGTGGAAAACCCTTGCGCGTAATGAAAGTGAATGTAGATGAGAAGTGTAGCATCATCGACCGATCCTGATGTTTACGGAAGGATTTGAGTAGGAGCATAGCTGTTGGGACCCGAAAGATGGTGAACTATGCCTGAATAGGGTGAAGCCAGAGGAAACCTTGGTGGAAGCTCGCAGCGGTTCTGACGTGCAAATCGATCGTCAAATTTTATAGGGGTCTCATCTATAAGGTTTGTCTGGTTTGTTACCTTTTTATCGGGCTACATTACTAATCTGTGTTGTCTAGTGCGGTGGTATCGATAAGCGTACGATTGAAAAGTTCGAGAAAGAGGCCGCCGAACTCGGAAAGGGTTCTTTCAAATACGCCTGGGTCCTGGACAAGCTGAAGGCTGAGCGTGAGCGTGGCATCACTATCGATATTGCCCTCTGGAAATTCGAGACTCCTAAATATTATGTCACTGTCATCGGTAAGTCTGGTCTTTCTTGAATCGTCCAATCACTTCGCTGACAAGTCTTTCGAAGATGCCCCCGGTCACCGTGACTTCATCAAGAACATGATCACTGGTACCTCCCAGGCCGACTGCGCTGTTCTCATCATCGCTGCTGGCACTGGTGAGTTTGAGGCCGGTATTTCCAAGGACGGTCAGACTCGTGAGCACGCTTTGCTTGCGTACACCCTCGGTGTCAAGCAGCTCATCGTTGCTATCAACAAGATGGACACTACCAAATGGTCTGAGGACCGTTACAAGGAAATCGTCAAGGAGGTTTCCAACTTCATCAAGAAGGTCGGATTCAACCCCAAGACTGTTGCCTTCGTCCCCATCTCCGGTTTCAATGGTGACAACATGATCGAGCCGTCCAGCAACTGCCCCTGGTACAAGGGTAAGTTTTAAATTACATCTGTGTGCGCAAACAATGCTAATACATCTTCAGGATGGGATAAGGAGACCAAGGAGGGTGGCAAGTCATCTGGTAAGACTCTTCTGGAAGCTATCGATTCGATCGACCGCCCCGAGCGGCCTTCCAGCAAGCCCCTCCGTCTTCCCCTCCAAGATGTCTACAAGATCGGTGGTATTGGAACAGTGCCTGTCGGTCGTGTTGAGACGGGTACCATCAAGCCCGGTATGGTCGTCACGTTCGCCCCTGCTGGTGTGACCACCGAAGTCAAGTCTGTTGAGATGCACCATGAGCAGCTTACTGAGGGTCAACCCGGTGACAATGTTGGTTTCAACGTGAAGGTTAGTGAGCAACTGCAGTGATACCAGTTTCTGTACCGGTGCTAATGCTTCGAAATAGAACGTTTCCGTTAAGGAAATTCGTCGTGGTAATGTTGCTGGTGACTCCAAGAACGACCCCCCCAAGGGCGCCGAGTCCTTCAACGCTCAGGTTATCTTGATGAACCACCCTGGTCAGGTCGGAAACGGATACGCACCCGTCCTGGACTGCCACACCGCCCACATTGCTTGCAAGTTCGCTGAGTTGATCGAGAAGATCGACCGTCGTACTGGTAAATCCGTTGAGCAATCCCCCAAGTTCATCAAATCTGGTGATGCTGCCATCGTCAAGATGGTTCCTTCCAAGCCCATGTGTGTTGAGGCTT-------------------------------------------CCGTCGGCACACCTGGTGAGCCGTTGATCAATTTCATGGCAGAGCAGAATATGGAATTCCTTGAGGAATACGAACCCCAACGATCTCCGAATGCTACCAAGATTTTCCTCAACGGTGTGTGGGTCGGCATTCACCGTGATCCTCTTCATCTCGTTCGTCTGGTACAGGAACTTCGGCGTAGCGGTTCCATCAGTCATGAAGTCAGTGTCATCCGAGATATAAGAGACCGAGAATTCAAGATCTTCACGGATGCTGGCAGGGTCTGCCGTCCACTGTTCGTCATAGATAACGACCCCACTCATGAGCGGCGAGGCCAGTTAGTTCTCACGAAAGACCACATCATGAGATTGGAAGACGACGCCGCACTTCTTCCGGAGGAGCGCTTTGGGTGGAAGGGCTTGCTCGACTGCGGTGCGGTTGAGTACGTCGATGCGGAGGAGGAAGAAACGATCATGATCGTGATGACTCCAGAAGATCTCGAAATCTCCCGTCAAGTACAAGCTGGATACGAGCTGGCAGAAGAAACCGATCCCAACAAGCGTGTCAAGACGCCGATCAACAAGAACATGAACCAGTACACTCATTGTGAAATTCACCCTAGCATGATACTCGGGATCTGCGCCAGCATCATTCCATTCCCTGATCACAATCAAGTACAGTCACCCCGGAATTTTATTTTAGCTGACTGGAAGCCAAGTCTCCTCGTAACACCTATCAGTCCGCCATGGGAAACCACTTGCAACGACTCGCTCCATGGAGTATCTCAAGTTTCGTGAGCTTCCAGCTGGCCAGAACGCCATTGTCGGCATAATGTGCTACAGCGGATATAATCAAGAAGATTCAGTTATCATGAATCAGAGTAGTATCGATCGAGGATTGTTCCGCAGTCTTTTCTATCGATCCTACATGGACCAGGAGAAGCGTATCGGAATGCAGACAGTCGAAGGATTCGAAAAGCCTTCGAGGCAAAACACACTGAAGTTGAAACATGGAACATACGACAAACTTGATGATGACGGGCTCGTGGCTCCCGGCGTCCGTGTCTCTGGAGAGGACATCATCATCGGCAAGACCGCGCCAATTGCACCGGATGCCGAGGAGATGGGCCAGAGACAGAAATATCACACCAAGCGGGATGTGTCGACACCCCTACGGAGCACCGAGAACGGTATTGTCGATCAAGTTATGCTCACCACGAACGCGGATGGGTTGAAGTTCGTGAAAGTCCGGATGAGGACGACCAAAATACCGCAGATTGGGGACAAGTTTGCTTCCCGCCACGGACAAAAGGTGATGGCGGTTGAGGTTGCTGTTTTCGAATGCTGACAGCTAGGGCACAATCGGAATTACGTATCGAGCGGAAGACATGCCCTTCACCAGCGAAGGGATTGTTCCTGACATCATAATCAACCCGCACGCCATTCCCTCTCGCATGACAATCGCTCATTTAATCGAATGTCAACTTAGTAAGGTTGCATCGCTGCGCGGTTTCGAAGGCGACGCAACGCCTTTCACCGACGTGACGGTGGACTCGGTGTCGAGCCTATTACGCCAGAGCGGGTATCAGTCACGAGGCTTCGAGGTGATGTACAACGGCCATACAGGACGAAA
>KF717582_Otidea_papillata_H6003547_ITS
AGGTGACCTGCGGAAGGATCATTATCTGTGCCTTCACCGTAATACAATTCAACATACTGCGTACCTTACCTGTTGCTTCCGGTGGGGCTGCGACCGAACTAGCTATAGTTGGGTCCCGTGGAAGGTAAAACCATTTGCATTT--CATGCTCTCTGTCTGATATATGTTAATAACAATTGTTAAAACTTTCAACAACGGATCTCTTGGTTCTCGCATCGATGAAGAACGCAGCGAAATGCGATAAGTAGTGTGAATTGCAGAATTCAGTGAATCATCGAATCTTTGAACGCACATTGCGCCTTCTGGTATTCCGGGAGGCATGCCTGTTCGAGCGTCAACCCTCTCAAGCTTTTTTGCTTGGTTGTGGATGTTGAGTGTTGCCCACGCGACGACTCACCTCTGGAATTCATTGGCGGAGTGCCTCGTGATGTT-TTAGCGTTATAAGTTACTCTTTCGCTTGCAATCGCGAGGTGATCCTGCTTTAACCCC--TCATCTATTAAGGTTGACCTCGGATCAGGTAGGGATACCCGCTGAACTTAAGCATATCATTGCCTTAGTAACTGCGAGTGAAGCGGCAAAAGCTCAAATTTGAAATCTGACGATGGCGTTCGAGTTGTAATTTGGAGGGGCATTTTCGGAGCCGGTGCTGTCTTAAGTTCTTTGGAACAGGACGTCACAGAGGGTGAGAATCCCGTGCCTGGATGGATATCCGGCTCCATGTGAAGTGTCTCCGACGAGTCGAGTTGTTTGGGAATGCAGCTCAAAATGGGTGGTAAATTTCATCTAAAGCTAAATATTGGCGAGAGACCGATAGCGCACAAGTAGAGTGATCGAAAGATGAAAAGCACTTTGAAAAGAGAGTTAAAAAGTACGTGAAATTGTTGAAAGGGAAGCGCTTGAGACCAGACTCAATTTGTATCAGCCATGCTTCTGTGTGGTGCACTTGCTACGGGTTGGGCCAGCATCGGTTCTGGCGGTGGGATAAAGGTTTGAGGAATGTGGCTCCCC-ATTTTGGGGAGTGTTATAGCCTCGAGCGCAATGCCACCTGTTGGGAAGGACCTTCGGCTAGGATGCTGGCGTAATGGTCTTAAGCGGCCCGTCTTGAAACACGGACCAAGGAGTCTAACATCTATGCGAGTGTTCGGGTGGAAAACCCTTGCGCGTAATGAAAGTGAATGGAGGTGGGAAGAAGTGCACCATCGACCGATCCCGATGTTTACGGAAGGATTTGAGTAGGAGCATAGCTGTTGGGACCCGAAAGATGGTGAACTATGCCTGAATAGGGTGAAGCCAGAGGAAACTCTGGTGGAGGCTCGCAGCGGTTCTGACGTGCAAATCGATCGTCAAATTTTATAGGGG-CTTATCTACAAGGTTTGTCCGTTTCGTC---ATCTCGCCGAGTCGCATCACTAATCTGTGATGTCTAGTGCGGTGGTATCGATAAGCGTACCATTGAGAAGTTCGAGAAAGAGGCTGCCGAACTTGGAAAGGGTTCCTTCAAATACGCGTGGGTCTTGGACAAACTGAAGGCCGAGCGTGAGCGAGGTATCACTATCGATATTGCCCTCTGGAAGTTCGAGACTCCCAAGTACTATGTCACTGTCATCGGTAAGCCTAGTCTTTCTCTAGTCGCCCAATCGCCTTGCTAATGATTTTTTTTAAGATGCTCCCGGTCATCGTGACTTCATCAAGAACATGATCACTGGTACCTCCCAGGCCGACTGCGCTATTCTCATCATTGCTGCCGGTACTGGTGAGTTTGAGGCTGGTATCTCCAAAGATGGTCAGACTCGTGAGCACGCTCTGCTTGCATACACCCTCGGTGTCAAGCAGCTCATCGTTGCTATCAACAAGATGGACACCACCAAGTGGTCTGAGGACCGCTTTAAGGAAATAGTCAAGGAGGTCTCGAACTTCATCAAGAAGGTCGGATTCAACCCCAAGACTGTTGCCTTCGTCCCCATCTCCGGGTTCAACGGTGACAACATGATTGAGTCCTCTAGCAACTGCCCGTGGTACAAGGGTAAG-TTTAAACCACATTTATTTGCGCAAGCAGCACTTAACCTCTTTTAGGATGGGACAAGGAGACCAAAGAGGGTGGCAAGTCGTCTGGTAAGACTCTTCTTGAGGCTATCGACTCCATCGACCGCCCCGAGCGGCCTTCCAGCAAGCCCCTCCGTCTCCCCCTCCAGGATGTCTACAAGATTGGTGGTATTGGAACAGTGCCTGTCGGTCGTGTTGAGACGGGTACCATCAAGCCCGGTATGGTCGTCACCTTCGCCCCAGCTGGTGTGACCACCGAAGTCAAATCTGTCGAGATGCACCACGAACAACTTGTTGAGGGTTGCCCGGGTGACAACGTTGGTTTCAACGTCAAGGTTAGTGAGCAACTGCAGTGAGGTTGGGTTTTGCGCCGGTACTGATACTTAGGAATAGAACGTTTCCGTCAAGGAAATCCGTCGTGGCAACGTCGCTGGTGACTCCAAGAACGACCCCCCCAAGGGTGCTGAGTCCTTCAACGCTCAGGTTATCTTGATGAACCATCCTGGTCAGGTCGGAAATGGATACGCACCCGTCCTCGACTGCCACACCGCCCACATTGCTTGCAAGTTCGCGGAGTTGATCGAGAAGATCGATCGTCGTACTGGTAAATCTGTTGAGCAGTCCCCCAAGTTCATTAAGAGCGGTGATGCTGCCATCGNCAAAATGGTTCCTTCCAAGCCCATGTGTG--------------------------------GGCACTTATGTCTTACATCACCGTCGGCACACCTGGTGAACCATTGATTAATTTCATGGCAGAGCAGAATATGGAATTCCTTGAGGAATACGAACCCCAACGATCTCCAAATGCAACCAAGATTTTCCTCAATGGTGTGTGGGTCGGTATTCATCGAGATCCTCTTCATCTCGTTCGTCTGGTACAGGAACTTCGACGTAGTGGCTCCATTAGTCATGAAGTTAGTGTCATCCGAGATATAAGAGACAGAGAATTCAAGATCTTCACGGACGCTGGCAGGGTCTGCCGTCCATTGTTCGTCATAGATAACGACCCCACCCACGAGCGGCGAGGCCAGCTGGTTCTCACGAAGGATCACATCATGAGACTAGAAGACGACGCTGCTCTTCCTCCGGAAGAGCGTTTTGGGTGGAAGGGCTTGCTTGACTGCGGKGCAGTAGAGTATGTCGATGCAGAGGAAGAAGAGACGATCATGATCGTGATGACTCCAGAGGATCTCGAAATATCCCGTCAGGTACAAGCTGGTTACGAGCTGGCAGAAGAAACCGACCCCAACAAGCGTGTTAAAACACCGATCAACAAGAACATGAACCAGTACACTCACTGCGAAATTCACCCTAGCATGATACTCGGGATCTGCGCCAGCATCATTCCATTCCCTGATCACAATCAAGTACAGTCAACCGGAAATTGAC-TTTAGCTGACCGGAAGCC-----------------------------------------------------------------------------------------------------------------------------------------------------------------------------------------------------------------------------------------------------------------------------------------------------------------------------------------------------------------------------------------------------------------------------------------------------------------------------------------------------------------------------------------------------------------------------------------------------------------------------------------------------------------------------------------------------------------------------------------------------------------------------------------------------------------------------------------------------------------------------------------------------------------------------------------------------
>KM010105_Otidea_papillata_TUR102134_ITS
AGGTGACCTGCGGAAGGATCATTATCTGTGCCTTCACCGTAATACAATTCAACATACTGCGTACCTTACCTGTTGCTTCCGGTGGGGCTGCGACCGAACTAGCTATAGTTGGGTCCCGTGGAAGGTAAAACCATTTGCATTT--CATGCTCTCTGTCTGATATATGTTAATAACAATTGTTAAAACTTTCAACAACGGATCTCTTGGTTCTCGCATCGATGAAGAACGCAGCGAAATGCGATAAGTAGTGTGAATTGCAGAATTCAGTGAATCATCGAATCTTTGAACGCACATTGCGCCTTCTGGTATTCCGGGAGGCATGCCTGTTCGAGCGTCAACCCTCTCAAGCTTTTTTGCTTGGTTGTGGATGTTGAGTGTTGCCCACGCGACGACTCACCTCTGGAATTCATTGGCGGAGTGCCTCGTGATGTT-TTAGCGTTATAAGTTACTCTTTCGCTTGCAATCGCGAGGTGATCCTGCTTTAACCCC--TCATCTATTAAG-----------------------------------------------TTGCCTTAGTAACTGCGAGTGAAGCGGCAAAAGCTCAAATTTGAAATCTGACGATGGCGTTCGAGTTGTAATTTGGAGGGGCATTTTCGGAGCCGGTGCTGTCTTAAGTTCTTTGGAACAGGACGTCACAGAGGGTGAGAATCCCGTGCCTGGATGGATATCCGGCTCCATGTGAAGTGTCTCCGACGAGTCGAGTTGTTTGGGAATGCAGCTCAAAATGGGTGGTAAATTTCATCTAAAGCTAAATATTGGCGAGAGACCGATAGCGCACAAGTAGAGTGATCGAAAGATGAAAAGCACTTTGAAAAGAGAGTTAAAAAGTACGTGAAATTGTTGAAAGGGAAGCGCTTGAGACCAGACTCAATTTGTATCAGCCATGCTTCTGTGTGGTGCACTTGCTACGGGTTGGGCCAGCATCGGTTCTGGCGGTGGGATAAAGGTTTGAGGAATGTGGCTCCCC-ATTTTGGGGAGTGTTATAGCCTCGAGCGCAATGCCACCTGTTGGGAAGGACCTTCGGCTAGGATGCTGGCGTAATGGTCTTAAGCGGCCCGTCTTGAAACACGGACCAAGGAGTCTAACATCTATGCGAGTGTTCGGGTGGAAAACCCTTGCGCGTAATGAAAGTGAATGGAGGTGGGAAGAAGTGCACCATCGACCGATCCCGATGTTTACGGAAGGATTTGAGTAGGAGCATAGCTGTTGGGACCCGAAAGATGGTGAACTATGCCTGAATAGGGTGAAGCCAGAGGAAACTCTGGTGGAGGCTCGCAGCGGTTCTGACGTGCAAATCGATCGTCAAATTTTATAGGGGTCTTATCTACAAGGTTTGTCCGTTTCGTC---ATCTCGCCGAGTCGCATCACTAATCTGTGATGTCTAGTGCGGTGGTATCGATAAGCGTACCATTGAGAAGTTCGAGAAAGAGGCTGCCGAACTTGGAAAGGGTTCCTTCAAATACGCGTGGGTCTTGGACAAACTGAAGGCCGAGCGTGAGCGAGGTATCACTATCGATATTGCCCTCTGGAAGTTCGAGACTCCCAAGTACTATGTCACTGTCATCGGTAAGCCTAGTCTTTCTCTAGTCGCCCAATCGCCTTGCTAATGATTTTTTTTAAGATGCTCCCGGTCATCGTGACTTCATCAAGAACATGATCACTGGTACCTCCCAGGCCGACTGCGCTATTCTCATCATTGCTGCCGGTACTGGTGAGTTTGAGGCTGGTATCTCCAAAGANGGCCAGACCCGNNNNNNNNNNNNNNNNNNNNNNNNNNNNNNNNNNNNNNNNCTCATCGTTGCTATCAACAAGATGGACACCACCAAGTGGTCTGAGGACCGCTTTAAGGAAATAGTCAAGGAGGTCTCGAACTTCATCAAGAAGGTCGGATTCAACCCCAAGACTGTTGCCTTCGTCCCCATCTCCGGGTTCAACGGTGACAACATGATTGAGTCCTCTAGCAACTGCCCGTGGTACAAGGGTAAG-TTTAAACCACATTTATTTGCGCAAGCAGCACTTAACCTCTTTTAGGATGGGACAAGGAGACCAAAGAGGGTGGCAAGTCGTCTGGTAAGACTCTTCTTGAGGCTATCGACTCCATCGACCGCCCCGAGCGGCCTTCCAGCAAGCCCCTCCGTCTCCCCCTCCAGGATGTCTACAAGATTGGTGGTATTGGAACAGTGCCTGTCGGTCGTGTTGAGACGGGTACCATCAAGCCCGGTATGGTCGTCACCTTCGCCCCAGCTGGTGTGACCACCGAAGTCAAATCTGTCGAGATGCACCACGAACAACTTGTTGAGGGTTGCCCGGGTGACAACGTTGGTTTCAACGTCAAGGTTAGTGAGCAACTGCAGTGAGGTTGGGTTTTGCGCCGGTACTGATACTTAGGAATAGAACGTTTCCGTCAAGGAAATCCGTCGTGGCAACGTCGCTGGTGACTCCAAGAACGACCCCCCCAAGGGTGCTGAGTCCTTCAACGCTCAGGTTATCTTGATGAACCATCCTGGTCAGGTCGGAAATGGATACGCACCCGTCCTCGACTGCCACACCGCCCACATTGCTTGCAAGTTCGCGGAGTTGATCGAGAAGATCGATCGTCGTACTGGTAAATCTGTTGAGCAGTCCCCCAAGTTCATTAAGAGCGGTGATGCTGCCATCGTCAAGATGGTTCCTTCCAAGCCCATGTGTGTTGAGGCTT----------TCGTCAAGAACCTGGCACTTATGTCTTACATCACCGTCGGCACACCTGGTGAACCATTGATTAATTTCATGGCAGAGCAGAATATGGAATTCCTTGAGGAATACGAACCCCAACGATCTCCAAATGCAACCAAGATTTTCCTCAATGGTGTGTGGGTCGGTATTCATCGAGATCCTCTTCATCTCGTTCGTCTGGTACAGGAACTTCGACGTAGTGGCTCCATTAGTCATGAAGTTAGTGTCATCCGAGATATAAGAGACAGAGAATTCAAGATCTTCACGGACGCTGGCAGGGTCTGCCGTCCATTGTTCGTCATAGATAACGACCCCACCCACGAGCGGCGAGGCCAGCTGGTTCTCACGAAGGATCACATCATGAGACTAGAAGACGACGCTGCTCTTCCTCCGGAAGAGCGTTTTGGGTGGAAGGGCTTGCTTGACTGCGGTGCAGTAGAGTATGTCGATGCAGAGGAAGAAGAGACGATCATGATCGTGATGACTCCAGAGGATCTCGAAATATCCCGTCAGGTACAAGCTGGTTACGAGCTGGCAGAAGAAACCGACCCCAACAAGCGTGTTAAAACACCGATCAACAAGAACATGAACCAGTACACTCACTGCGAAATTCACCCTAGCATGATACTCGGGATCTGCGCCAGCATCATTCCATTCCCTGATCACAATCAAGTACAGTCAACCGGAAATTGACTTTTAGCTGACCGGAAGCC-----------------------------------------------------------------------------------------------------------------------------------------------------------------------------------------------------------------------------------------------------------------------------------------------------------------------------------------------------------------------------------------------------------------------------------------------------------------------------------------------------------------------------------------------------------------------------------------------------------------------------------------------------------------------------------------------------------------------------------------------------------------------------------------------------------------------------------------------------------------------------------------------------------------------------------------------------
>MK850490_Otidea_parvispora_MCVE_30107_ITS
AGGTGACCTGCGGAAGGATCATTATCAGTGCCTTTACGCGTACACAATTCAACACTCTGCGTACCTTTCCTGTTGCTTCCGGAGCGGCTAACCCCCGACCATCGGTGGTCCCTTCCTGCGGAGGGTGAAACCATTTGCA-TTGTCTTGCCATCAGTCTGAATTTTGTTAATAACAATCGTTAAAACTTTCAACAACGGATCTCTTGGTTCTCGCATCGATGAAGAACGCAGCGAAATGCGATAAGTAGTGTGAATTGCAGAATTCAGTGAATCATCGAATCTTTGAACGCACATTGCGCCTCCTGGTATTCCGGGAGGCATGCCTGTTCGAGCGTCAACCCACTCAAGCTCTTTGGCTTGGTTATGGAGGTTGAGCTATGCCCTTTGGTGACCTCACCTTCGAAATTCAGAGGCGGATTGCCCCGTG-TTGCCCTGGCGTTATAAGTTGCTCTTTCGCTTGGA-TTACATGGTCATCTTGCCACAAACCTTT-------------------------------------------------------------------------------------------GCTCAAATTTGAAATCTGACGCTGGCGTTCGAATTGTAA-TTGGAGGGGCATTTTCGGAGCTGGCGCCGTCCTAAGTTCCTTGGAACAGGACGTCACAGAGGGTGAGAATCCCGTGCCTGGATGGCTGTCCAGCTCCATGTGAGGTGTCTCCGACGAGTCGAGTTGTTTGGGAATGCAGCTCAAAATGGGTGGTAAATTTCATCTAAAGCTAAATACTGGCGAGAGACCGATAGCGCACAAGTAGAGTGATCGAAAGATGAAAAGCACTTTGAAAAGAGAGTTAAAAAGTACGTGAAATTGTTGAAAGGGAAGCGCTTGAGACCAGACTCAACCTTCATCAGCTGTGCTTTTGTGCGGTGCACTTGCCGGGGGTTGGGCCAGCATCGGTTTCGACGGTGGGACAAAGGTTCGAGGAATGTGGCTCCCCGATTTCGGGGAGTGTTATAGCCCTGAGCGCAATGCCACCTGTTGGGAAGGACCTTCCGCTAGGATGCTGGCGCAATGGTCTTAAGCGGCCCGTCTTGAAACACGGACCAAGGAGTCTAACATCTATGCGAGTGTTCGGGTGGAAAACCCTTGCGCGTAATGAAAGTGAACGGAGGTGGGAAGGGGTGCACCATCGACCGATCCTGATGTCTTCGGAAGGATTTGAGTAGGAGCATAGCTGTTGGGACCCGAAAGATGGTGAACTATGCCTGAATAGGGTGAAGCCAGAGGAAACTCTGGTGGAGGCTCGCAGCGGTTCTGACGTGCAAATCGATCGTCAAATTTTATAGGGG-------------------------------------------------------------------------------------------------------------------------------------------------------------------------------------------------------------------------------------------------------------------------------------------------------------------------------------------------------------------------------------------------------------------------------------------------------------------------------------------------------------------------------------------------------------------------------------------------------------------------------------------------------------------------------------------------------------------------------------------------------------------------------------------------------------------------------------------------------------------------------------------------------------------------------------------------------------------------------------------------------------------------------------------------------------------------------------------------------------------------------------------------------------------------------------------------------------------------------------------------------------------------------------------------------------------------------------------------------------------------------------------------------------------------------------------------------------------------------------------------------------------------------------------------------------------------------------------------------------------------------------------------------------------------------------------------------------------------------------------------------------------------------------------------------------------------------------------------------------------------------------------------------------------------------------------------------------------------------------------------------------------------------------------------------------------------------------------------------------------------------------------------------------------------------------------------------------------------------------------------------------------------------------------------------------------------------------------------------------------------------------------------------------------------------------------------------------------------------------------------------------------------------------------------------------------------------------------------------------------------------------------------------------------------------------------------------------------------------------------------------------------------------------------------------------------------------------------------------------------------------------------------------------------------------------------------------------------------------------------------------------------------------------------------------------------------------------------------------------------------------------------------------------
>KM010049_Otidea_phlebophora_JV06_385_ITS
AGGTGACCTGCGGAAGGATCATTATATGTGCCTTCATTGAGATACAGTTCAACATCCTGCGTACCCTTCCTGTTGCTTCCTTGGGGGCTTG-------CTAACTGAGGTCGGTTTCCGTGAAAGGTAAAACTATTTGCATTTGTCTTGCCTTTTGTCTGAATTATGTTTATAACAAATGTTAAAACTTTCAACAACGGATCTCTTGGTTCTCGCATCGATGAAGAACGCAGCGAAATGCGATAAGTAGTGTGAATTGCAGAATTCAGTGAATCATCGAATCTTTGAACGCACATTGCGCCTCCTGGTATTCCGGGAGGCATGCCTGTCCGCGCAC--GCTCATTCAGGGTACT----TTGGTACTGAAGGTCGAATGTTGCTAATAT----GTTCGTCTTTAAAATTTACAGGCGGGCGACTTCAAGTTCTTTTCAGCGTTGTAAGTAACTCTTTCGCTAGGAATTGATGGTTTGTCCAGCCTCGACCTCC-AACTACCCAGTGGATGG--------------------------------------------GCCTTAGTAACTGCGAGTGAAGCGGCAAAAGCTCAAATTTGAAATCTGACGTTGACGTCCGAGTTGTAATTTGGAGGGATATCTTCGGAGCTGACATCATCCTAAGTTCTTTGGAACCAGACATCATAGAGGGTGAAAATCCCGTGCCTGGATGGCTGTTTGGCTCCATGTGAAGTGTCTCCGACGAGTCGAGTTGTTTGGGAATGCAGCTCAAAATGGGTGGTAAATTTCATCTAAAGCTAAATATTGGCGAGAGACCGATAGCGCACAAGTAGAGTGATCGAAAGATGAAAAGCACTTTGAAAAGAGAGTTAAATAGTACGTGAAATTGTTGAAAGGGAAGCGCTTGAGACTATACACAGTCGGCATCAGCTACGTTTTTATGTGGTGCACTCACCGTCGGTTGAGCCAGCATCGGTTCTGACGGCGGGATAAAGGTTTCAGGAATGTGGCTCCCCAATTATCGGGAGTGTTAAAGCCTGGAGCGCAATGCCGCCAGTTGGGAAGGCTATTTCGCATGGATGCTGGCTAAATGGTCTTAAGCGGCCCGTCTTGAAACACGGACCAAGGAGTCTAACATCTATGCAAGTGTTCGGGTGGAAAACCCTTGCGCGTAATGAAAGTGAATGAAGATGAGAA-TGTAGCATCATCGACCGATCCCGATGTTTACGGAAGGATTTGAGTAAGAGCATAGCTGTTGGGACCCGAAAGATGGTGAACTATGCCTGAATAGGGTGAAGCCAGAGGAAACCTTGGTGGAAGCTCGCAGCGGTTCTGACGTGCAAATCGATCGTCAAATTTTATAGGGGTCTCATCTATAAGGTTTGTCTGGTTTGTTACCTTTTTATCGGGCTACATTACTAATCTGTGTTGTCTAGTGCGGTGGTATCGATAAGCGTACCATTGAAAAGTTCGAGAAAGAGGCCGCCGAACTCGGAAAGGGTTCCTTCAAATACGCCTGGGTCCTGGACAAGCTGAAGGCTGAGCGTGAGCGTGGCATCACTATCGATATTGCCCTCTGGAAGTTCGAGACTCCCAAATACTATGTCACTGTCATCGGTAAGCCTGGTCTTTCTTGAATCGTCCAATCACCTCGCTGACAAGTCCTTCGAAGATGCCCCCGGTCACCGTGACTTCATCAAGAACATGATCACTGGTACCTCCCAGGCCGACTGCGCTATTCTCATCATCGCTGCCGGCACTGGTGAGTTTGAGGCCGGTATTTCCAAGGACGGTCAGACTCGTGAGCACGCTTTGCTTGCGTACACCCTCGGTGTCAAGCAGCTCATCGTTGCTATCAACAAGATGGACACCACCAAGTGGTCTGAGGACCGTTTCAAGGAAATCGTCAAGGAGGTTTCCAACTTCATCAAGAAGGTCGGATTCAACCCCAAGACTGTTGCCTTCGTCCCCATCTCCGGTTTCAATGGTGACAACATGATCGAGTACTCCAGCAACTGCCCCTGGTACAAGGGTAAGTTTTAAATTACATCTGTGTGCGCAAACAATGTTAATACATCTTCAGGATGGGATAAGGAGACCAAGGAGGGTGGCAAGTCATCTGGTAAGACTCTTCTGGAAGCTATTGATTCGATCGACCGCCCCGAGCGGCCTTCCAGCAAGCCCCTCCGTCTCCCCCTCCAAGATGTCTACAAGATCGGTGGTATTGGAACAGTGCCTGTCGGTCGTGTTGAGACTGGTACCATCAAGCCCGGTATGGTCGTCACGTTCGCCCCTGCTGGTGTGACCACCGAAGTCAAGTCAGTCGAGATGCACCACGAGCAGCTTACTGAGGGTCAACCCGGTGACAATGTTGGTTTCAACGTGAAGGTTAGTGAGCAACTGCAGTGATACCAGTTTCTGTACCGGTGCTAATGCTTCGAAATAGAACGTTTCCGTTAAGGAAATTCGTCGTGGTAATGTTGCTGGTGACTCCAAGAACGACCCCCCCAAGGGCGCCGAGTCCTTCAACGCTCAGGTTATCTTGATGAACCACCCTGGTCAGGTCGGAAACGGATACGCACCCGTTCTGGACTGCCACACCGCCCACATTGCTTGCAAGTTCGCTGAGTTGATCGAGAAGATCGACCGTCGTACTGGTAAATCCGTTGAGCAATCCCCCAAGTTCATCAAATCTGGTGATGCTGCCATCGTCAAGATGGTTCCTTCCAAGCCGATGTGTGTTGAGGCTTGCTTGCGGACTTGTCAAGAACCTGGCACTCATGTCTTACATTACCGTCGGCACACCTGGTGAGCCGTTGATCAATTTCATGGCAGAGCAGAATATGGAATTCCTTGAGGAATACGAACCCCAACGATCTCCGAATGCTACCAAGATTTTCCTCAACGGTGTGTGGGTCGGCATTCACCGTGATCCTCTTCATCTCGTTCGTCTGGTACAGGAGCTCCGGCGTAGCGGTTCCATCAGTCATGAAGTCAGTGTCATCCGAGATATAAGAGACCGAGAATTCAAGATCTTCACGGATGCTGGCAGGGTCTGCCGTCCACTGTTCGTCATAGATAACGACCCCACTCATGAGCGGCGAGGCCAGTTAGTTCTCACGAAGGATCACATCATGAAATTGGAAGACGACGCCGCACTTCTTCCGGAAGAGCGCTTTGGGTGGAAGGGCTTGCTCGACTGCGGTGCGGTTGAGTACGTCGATGCGGAGGAGGAAGAAACGATCATGATCGTGATGACTCCAGAAGATCTCGAGATCTCCCGTCAAGTACAAGCTGGATACGAGCTGGCAGAAGAAACCGATCCCAACAAGCGTGTCAAGACGCCGATCAACAAGAACATGAACCAGTACACTCATTGTGAAATTCACCCTAGCATGATACTCGGCATCTGCGCCAGCATCATTCCATTCCCCGATCACAATCAAGTACAGTCACCCGGAAGTTTTATTTTAGCTGACTGGAAGCCAAGTCTCCTCGTAACACCTATCAGTCCGCCATGGGAAACCACTTGCAACGACTCGTTCCATGGAGTATCTCAAGTTTCGTGAGCTCCCAGCTGGCCAGAACGCCATTGTCGGTATAATGTGCTACAGCGGATATAATCAAGAAGATTCAGTCATCATGAATCAAAGTAGTATCGATCGAGGATTGTTCCGCAGTCTTTTCTATCGATCCTACATGGACCAGGAGAAGCGTATCGGAATGCAGACAGTTGAAGGATTCGAAAAGCCTTCGAGACAAAACACACTGAAGTTGAAACATGGAACATACGACAAACTTGATGATGACGGGCTCGTGGCTCCCGGCGTCCGTGTCTCTGGAGAGGACATCATCATCGGCAAGACCGCGCCGATTGCACCGGATGCCGAGGAGATGGGCCAGAGACAGAAATATCACACCAAGCGGGATGTGTCGACACCGTTACGGAGCACCGAGAACGGTATTGTCGATCAAGTTATGCTCACCACGAACGCCGATGGGTTGAAGTTCGTGAAAGTCCGGATGAGGACGACCAAGATACCGCAGATTGGGGACAAGTTTGCTTCCCGCCACGGACAAAAGGTGATGGCGGTCGAGGTTGCTGTATTCGAATGCTGACAGCTAGGGCACAATCGGAATTACGTATCGAGCGGAAGACATGCCCTTCACCAGCGAAGGGATTGTTCCTGACATCATAATCAACCCGCACGCCATTCCTTCTCGCATGACAATCGCTCATTTGATCGAATGTCAACTTAGTAAGGTTGCAGCGCTGCGTGGTTTCGAAGGCGACGCAACGCCTTTCACCGATGTGACGGTGGACTCGGTGTCGAGCCTGTTACGCCAGAGCGGGTATCAGTCACGAGGCTTCGAGGTGATGTTCAACGGCCATACAGGACGAAA
>KM010050_Otidea_phlebophora_S_F108338_ITS
AGGTGACCTGCGGAAGGATCATTATATGTGCCTTCATTGAGATACAGTTCAACATCCTGCGTACCCTTCCTGTTGCTTCCTTGGGGGCTTG-------CTAACTGAGGTCGGTTTCCGTGAAAGGTAAAACTATTTGCATTTGTCTTGCCTTTTGTCTGAATTATGTTTATAACAAATGTTAAAACTTTCAACAACGGATCTCTTGGTTCTCGCATCGATGAAGAACGCAGCGAAATGCGATAAGTAGTGTGAATTGCAGAATTCAGTGAATCATCGAATCTTTGAACGCACATTGCGCCTCCTGGTATTCCGGGAGGCATGCCTGTCCGCGCAC--GCTCATTCAGGGTACT----TTGGTACTGAAGGTCGAATGTTGCTAATAT----GTTCGTCTTTAAAATTTACAGGCGGGCGACTTCAAGTTCTTTTCAGCGTTGTAAGTAACTCTTTCGCTAGGAATTGATGGTTTGTCCAGCCTCGACCTCC-AACTACCCAGTGGATGGTCGCGGATCAGGTAGGGATACCCGCTGAACTTAAGCATATCATTGCCTTAGTAACTGCGAGTGAAGCGGCAAAAGCTCAAATTTGAAATCTGACGTTGACGTCCGAGTTGTAATTTGGAGGGATATCTTCGGAGCTGACATCATCCTAAGTTCTTTGGAACCAGACATCATAGAGGGTGAAAATCCCGTGCCTGGATGGCTGTTTGGCTCCATGTGAAGTGTCTCCGACGAGTCGAGTTGTTTGGGAATGCAGCTCAAAATGGGTGGTAAATTTCATCTAAAGCTAAATATTGGCGAGAGACCGATAGCGCACAAGTAGAGTGATCGAAAGATGAAAAGCACTTTGAAAAGAGAGTTAAATAGTACGTGAAATTGTTGAAAGGGAAGCGCTTGAGACTATACACAGTCGGCATCAGCTACGTTTTTATGTGGTGCACTCACCGTCGGTTGAGCCAGCATCGGTTCTGACGGCGGGATAAAGGTTTCAGGAATGTGGCTCCCCAATTATCGGGAGTGTTAAAGCCTGGAGCGCAATGCCGCCAGTTGGGAAGGCTATTTCGCATGGATGCTGGCTAAATGGTCTTAAGCGGCCCGTCTTGAAACACGGACCAAGGAGTCTAACATCTATGCAAGTGTTCGGGTGGAAAACCCTTGCGCGTAATGAAAGTGAATGAAGATGAGAA-TGTAGCATCATCGACCGATCCCGATGTTTACGGAAGGATTTGAGTAAGAGCATAGCTGTTGGGACCCGAAAGATGGTGAACTATGCCTGAATAGGGTGAAGCCAGAGGAAACCTTGGTGGAAGCTCGCAGCGGTTCTGACGTGCAAATCGATCGTCAAATTTTATAGGGG-------------------------------------------------------------------------------------------------------------------------------------------------------------------------------------------------------------------------------------------------------------------------------------------------------------------------------------------------------------------------------------------------------------------------------------------------------------------------------------------------------------------------------------------------------------------------------------------------------------------------------------------------------------------------------------------------------------------------------------------------------------------------------------------------------------------------------------------------------------------------------------------------------------------------------------------------------------------------------------------------------------------------------------------------------------------------------------------------------------------------------------------------------------------------------------------------------------------------------------------------------------------------------------------------------------------------------------------------------------------------------------------------------------------------------------------------------------------------------------------------------------------------------------------------------------------------------------------------------------------------------------------------------------------------------------------------------------------------------------------------------------------------------------------------------------------------------------------------------------------------------------------------------------------------------------------------------------------------------------------------------------------------------------------------------------------------------------------------------------------------------------------------------------------------------------------------------------------------------------------------------------------------------------------------------------------------------------------------------------------------------------------------------------------------------------------------------------------------------------------------------------------------------------------------------------------------------------------------------------------------------------------------------------------------------------------------------------------------------------------------------------------------------------------------------------------------------------------------------------------------------------------------------------------------------------------------------------------------------------------------------------------------------------------------------------------------------------------------------------------------------------------------------------
>KM010106_Otidea_platyspora_KH_09_163_ITS
---TGACCTGCGGAAGGATCATTATCTGTGCCTTTATGCGTACACAATTCACCCCTCTGGGTATCATGCCTGTTGCTTCC----TGGGCGGCCACCGAGCAGCGA--GACAGTTCCAGCGGAAGGCTAAACCATTTGCA-TTATCTTGCTTTCAGTCTGAACTTTGT---TAACAATTGTTAAAACTTTCAACAACGGATCTCTTGGTTCTCGCATCGATGAAGAACGCAGCGAAATGCGATAAGTAGTGTGAATTGCAGAATTCAGTGAATCATCGAATCTTTGAACGCACATTGCGCCTCCTGGTATTCCGGGAGGCATGCCTGTTCGAGCGTCAACCTCCTCAAGCGTTTTCGCTTGGTTATGGAGGCTGAGCTGTGCCTTTCGGTCACCTCACCTTCGAAATCCAGAGGCAGATTGCCCTGTG-TTGTCCTGGCGTGATAAGTAACTCTTTCGCTTGGATTTACAAGGTAATCTTGCGGCGATACTTTAATAATTTAT--GTTGACCTCGGATCAGGTAGGGATACCCGCTGAACTTAAGCATATCATTGCCTCAGTAACTGCGAGTGAAGCGGCAAAAGCTCAAATTTGAAATCTGACGTTGACGTTCGAGTTGTAATTTGGAGGGGCACTTTCGGAGCTGGCGCCGTTCTAAGTTCCTTGGAACAGGACGTCGTAGAGGGTGAGAATCCCGTGCCTGGATGGCTGGCCAGTTCCATGTGAGGTGTCTCCGACGAGTCGAGTTGTTTGGGAATGCAGCTCAAAATGGGTGGTAAATTTCATCTAAAGCTAAATACTGGCGAGAGACCGATAGCGCACAAGTAGAGTGATCGAAAGATGAAAAGCACTTTGAAAAGAGAGTTAAAAAGTACGTGAAATTGTTGAAAGGGAAGCGCTTGAGACCAGACTCAACCTTTATCAACTGTGCTTTTGTGCAGTGCACTTGCTGGGGGTTGGGCCAGCATCGGTTTTGACGGTGGGATAAAGGTTTGAGGAATGTGGCTCCCTGATACCGGGGAGTGTTATAGCCTCGGGCGCAATGCCACCAGTTGGGAAGGACCTTCTGCTAGGATGCTGGCGCAATGGTCTTAAGCGGCCCGTCTTGAAACACGGACCAAGGAGTCTAACATCTATGCGAGTGTTCGGGTGGAAAACCCTTGCGCGAAATGAAAGTGAACGGAGGTGGGAAGGGGTGCACCATCGACCGATCCTGATGTCTTCGGAAGGATTTGAGTAGGAGCATAGCTGTTGGGACCCGAAAGATGGTGAACTATGCCTGAATAGGGTGAAGCCAGAGGAAACTCTGGTGGAGGCTCGCAGCGGTTCTGACGTGCAAATCGATCGTCAAATTTTATAGGGG-CTTATCTACAAGGTTTGCTCGATCCGTTACCTTTCTATAGAGC--CATCACTGATCTGCGATGTCTAGTGCGGTGGTATTGACAAGCGTACCATTGAGAAGTTCGAGAAGGAGGCTGCCGAACTCGGAAAGGGTTCCTTCAAGTACGCCTGGGTCTTGGACAAACTAAAGGCTGACCGTGAGCGTGGTATCNCTATCGATATCGNCCTCTGGAAGTTCGANNNNNNNNNNNNNNNNNNNNNNNNNNNNNNNNNNNNNNNNNNNNNNNNNNNNNN-NNNNNNNNNNNNNNNNNNNNNNNNNNNNNNNNNNNNNNNNNNNNNNNNNNNNNNNNNNNNNNNNNNNNNNNNNNNNNNNNNNNNNNNNNNNNNNNNNNNNNNNNNNNNNNNNNNNNNNNNNNNNNNNNNNNNNNNNNNNNNNNNNNNGGGTCAGACTCGTGAACACGCTTTGCTTGCCTACACCCTCGGTGTCAAGCAGCTCATCGTTGCCATCAATAAGATGGACACCACGAAGTGGTCTGAGGACCGTTACAAGGAAATCGTCAAGGAGGTCTCCAACTTCATCAAGAAGGTTGGGTTCAACCCCAAGACAGTTGCCTTTGTCCCCATCTCCGGATTCAATGGTGACAACATGATCGATGCTTCTAGCAACTGCCCCTGGTACAAGGGTAAG-TTTAATCTACATCTACCCATGCAAGCAGTGCTGATACCTCTTCAGGATGGGAAAAGGAGACTAAGGAGGGTGGCAAGTCGTCTGGTAAGACTCTTCTTGAGGCTATCGACTCCATCGACCGCCCCGAGCGGCCTTCCAGCAAGCCCCTCCGTCTTCCCCTCCAGGATGTCTACAAGATCGGTGGTATTGGAACAGTGCCTGTCGGTCGTGTCGAAACGGGTACCATCAAGCCTGGTATGGTCGTCACGTTCGCCCCCGCTGGTGTGACCACCGAAGTCAAGTCCGTGGAAATGCACCACGAACAGCTTACTGAGGGTCTCCCTGGTGACAACGTTGGTTTCAATGTCAAGGTTAGTGACCAGTTGCGGTGACGCTAGTTTTTGCGTAGGTGCTCATGCTTTGTAATAGAACGTTTCCGTGAAGGAAATCCGCCGCGGCAACGTTGCTGGTGACTCCAAGAACGACCCCCCCAAGGGTGCCGAGTCCTTCAATGCTCAGGTCATTTTGATGAACCATCCTGGTCAAGTCGGAAACGGATACGCCCCCGTCCTGGACTGTCACACCGCCCACATCGCCTGCAAGTTTGCTGAGCTGATCGAGAAGATCGATCGTCGTACCGGTAAATCTGTTGAGCAGTCCCCCAAGTTCATCAAATCTGGCGATGCTGCCATCGTCAAGATGGTTCCTTCCAAGCCCATGTGTGTTGAGGC--GCTTGCGGACTTGTCAAGAATTTGGCACTCATGTCTTACATCACTGTCGGCACGCCAGGTGAACCATTGATCAATTTCATGGCAGAGCAGAATATGGAATTCCTTGAGGAATATGAACCCCAACGATCCCCGAATGCTACCAAGATCTTCCTCAATGGTGTGTGGGTTGGTATTCACCGTGACCCTCTTCATCTCGTTCGTCTGGTACAGGAACTTCGGCGCAGTGGCTCCATTAGTCATGAAGTCAGTGTCATCCGAGATATAAGAGACAGAGAATTCAAGATCTTCACGGATGCTGGCAGAGTCTGCCGCCCACTGTTCGTCATAGATAACGACCCCACCCATGAGCGGCGAGGCCAGTTAGTCCTCACGAAGGACCACATTATGAGATTAGAAGACGACGCTTCTCTTCCACCGGAAGAGCGTTTTGGTTGGAAGGGATTGCTTGACTGTGGTGCGGTTGAGTACGTCGACGCAGAGGAAGAAGAAACGATCATGATCGTGATGACCCCAGAGGATCTCGAAATCTCCCGTCAAGTACAAGCAGGCTACGAGTTAGCAGAAGAAACCGACCCCAACAAGCGTGTCAAGACACCGATCAACAAAAACATGAACCAGTACACCCACTGTGAAATTCACCCTAGCATGATACTCGGGATCTGCGCCAGCATCATTCCATTCCCTGATCACAATCAAGTACAGTCACCAGGAAATTGACATTTAGCTGACT-GGAAGCAAGTCTCCCCGTAATACTTATCAGTCCGCCATGGGAAACCTCTTGCAACAACTCGTTCTATGGAGTACCTCAAATTTCGTGAGCTTCCCGCAGGTCAAAACGCCATTGTTGGTATAATGTGCTACAGCGGATACAATCAAGAAGATTCGGTCATCATGAACCAAAGTAGTATTGATCGAGGACTGTTCCGCAGTCTTTTCTATCGATCTTACATGGACCAGGAGAAGCGCATTGGAATGCAGACAGTAGAGGAATTCGAAAAGCCTTCAAGGCAGAACACACTGAAGTTGAAGCACGGAACCTACGACAAACTAGACGATGATGGTCTCGTGGCTCCCGGCGTCCGTGTCTCTGGAGAGGATATTATCATTGGCAAGACCGCGCCAATTTCACCAGATGCTGAGGAGATGGGTCAGAGACAGAAGTATCATACTAAACGAGATGTATCAACTCCCTTACGGAGTACCGAGAACGGCATTGTCGACCAGGTCATGCTCACTACGAATGCGGATGGCTTGAAGTTCGTGAAAGTTCGAATGAGGACAACAAAGGTGCCGCAGATCGGGGACAAGTTTGCCTCACGTCATGGACAAAAGGTGACAGTGGTTGAAGTTATTGTTCCTGGTTACTGACCGCTAGGGCACAATTGGAATTGCGTATCGAGCAGAAGACATGCCCTTCACTAGCGAAGGAATTGTTCCTGACATCATAATTAATCCCCACGCTATTCCCTCTCGTATGACGATTGCTCATTTGATTGAATGCCAACTTAGTAAAGTTGCATCGCTGCGTGGATTCGAAGGGGATGCGACGCCTTTCACTGATGTGACTGTTGACTCAGTATCGAGCCTGTTACGCCAGAGCGGGTATCAGTCCCGAGGTTTTGAAGTGATGTACAATGGCCATACAGGACGAAA
>KM010108_Otidea_platyspora_C_F_75309_ITS
AGGTGACCTGCGGAAGGATCATTATCTGTGCCTTTATGCGTACACAATTCACCCCTCTGGGTATCATGCCTGTTGCTTCC----TGGGCGGCCACCGAGCAGCGA--GATAGTTCCAGCGGAAGGCTAAACCATTTGCA-TTATCTTGCCTTCAGTCTGAACTTTGT---TAACAATTGTTAAAACTTTCAACAACGGATCTCTTGGTTCTCGCATCGATGAAGAACGCAGCGAAATGCGATAAGTAGTGTGAATTGCAGAATTCAGTGAATCATCGAATCTTTGAACGCACATTGCGCCTCCTGGTATTCCGGGAGGCATGCCTGTTCGAGCGTCAACCCCCTCAAGCGTTTTCGCTTGGTTATGGAGGCTGAGCTGTGCCTTTCGGTCACCTCACCTTCGAAATCCAGAGGCAGATTGCCCTGTG-TTGTCCTGGCGTGATAAGTAACTCTTTCGCTTGGATTTACAAGGTAATCTTGCGGCGATACTTTAATAATTTAT--GTTGACCTCGGATCAGGTAGGGATACCCGCTGAACTTAAGCATATCATTGCCTCAGTAACTGCGAGTGAAGCGGCAAAAGCTCAAATTTGAAATCTGACGTTGACGTTCGAGTTGTAATTTGGAGGGGCACTTTCGGAGCTGGCGCCGTTCTAAGTTCCTTGGAACAGGACGTCGTAGAGGGTGAGAATCCCGTGCCTGGATGGCTGGCCAGTTCCATGTGAGGTGTCTCCGACGAGTCGAGTTGTTTGGGAATGCAGCTCAAAATGGGTGGTAAATTTCATCTAAAGCTAAATACTGGCGAGAGACCGATAGCGCACAAGTAGAGTGATCGAAAGATGAAAAGCACTTTGAAAAGAGAGTTAAAAAGTACGTGAAATTGTTGAAAGGGAAGCGCTTGAGACCAGACTCAACCTTTATCAACTGTGCTTTTGTGCAGTGCACTTGCTGGGGGTTGGGCCAGCATCGGTTTTGACGGTGGGATAAAGGTTCGAGGAATGTGGCTCCCTGATACCGGGGAGTGTTATAGCCTCGGGCGCAATGCCACCAGTTGGGAAGGACCTTCTGCTAGGATGCTGGCGCAATGGTCTTAAGCGGCCCGTCTTGAAACACGGACCAAGGAGTCTAACATCTATGCGAGTGTTCGGGTGGAAAACCCTTGCGCGAAATGAAAGTGAACGGAGGTGGGAAGGGGTGCACCATCGACCGATCCTGATGTCTTCGGAAGGATTTGAGTAGGAGCATAGCTGTTGGGACCCGAAAGATGGTGAACTATGCCTGAATAGGGTGAAGCCAGAGGAAACTCTGGTGGAGGCTCGCAGCGGTTCTGACGTGCAAATCGATCGTCAAATTTTATAGGGGTCTTATCTACAAGGTTTGCTCGATCCGTTACCTTTCTATAGAGC--CATCACTGATCTGCGATGTCTAGTGCGGTGGTATTGACAAGCGTACCATTGAGAAGTTCGAGAAGGAGGCTGCCGAACTCGGAAAGGGTTCCTTCAAGTACGCCTGGGTCTTGGACAAACTAAAGGCTGAGCGTGAGCGTGGTATCACTATCGATATCGCCCTCTGGAAGTTCGAGACCCCCAAGTACTATGTCACCGTCATTGGTAAGCCCGGACTTTCTCGAATCGC-GCATCACCTTGCTAACAGTTTTTTGTTAGATGCTCCCGGTCACCGTGACTTCATCAAGAACATGATCACCGGTACCTCCCAGGCCGACTGCGCCATTCTCATCATCGCTGCCGGCACTGGCGAGTTCGAGGCCGGTATCTCCAAGGATGGTCAGACTCGTGAACACGCTTTGCTTGCCTACACCCTCGGTGTCAAGCAGCTCATCGTTGCCATCAATAAGATGGACACCACGAAGTGGTCTGAGGACCGTTACAAGGAAATCGTCAAGGAGGTCTCCAACTTCATCAAGAAGGTTGGGTTCAACCCCAAGACAGTTGCCTTTGTCCCCATCTCCGGATTCAATGGTGACAACATGATCGATGCTTCTAGCAACTGCCCCTGGTACAAGGGTAAG-TTTAATCTACATCTACCCATGCAAGCAGTGCTGATACCTCTTCAGGATGGGAAAAGGAGACTAAGGAGGGTGGCAAGTCGTCTGGTAAGACTCTTCTTGAGGCTATCGACTCCATCGACCGCCCCGAGCGGCCTTCCAGCAAGCCCCTCCGTCTTCCCCTCCAGGATGTCTACAAGATCGGTGGTATTGGAACAGTGCCTGTCGGTCGTGTCGAAACGGGTACCATCAAGCCTGGTATGGTCGTCACGTTCGCCCCCGCTGGTGTGACCACCGAAGTCAAGTCCGTGGAAATGCACCACGAACAGCTTACTGAGGGTCTCCCTGGTGACAACGTTGGTTTCAATGTCAAGGTTAGTGACCAGTTGCGGTGACGCTAGTTTTTGCGTAGGTGCTCATGCTTTGTAATAGAACGTTTCCGTGAAGGAAATCCGCCGCGGCAACGTTGCTGGTGACTCCAAGAACGACCCCCCCAAGGGTGCCGAGTCCTTCAATGCTCAGGTCATTTTGATGAACCATCCTGGTCAAGTCGGAAACGGATACGCCCCCGTCCTGGACTGTCACACCGCCCACATCGCCTGCAAGTTTGCTGAGCTGATCGAGAAGATCGATCGTCGTACCGGTAAATCTGTTGAGCAGTCCCCCAAGTTCATCAAATCTGGCGATGCTGCCATCGTCAAGATGGTTCCTTCC--------------------------------------------------TCATGTCTTACATCACTGTCGGCACGCCAGGTGAACCATTGATCAATTTCATGGCAGAGCAGAATATGGAATTCCTTGAGGAATATGAACCCCAACGATCCCCGAATGCTACCAAGATCTTCCTCAATGGTGTGTGGGTTGGTATTCACCGTGACCCTCTTCATCTCGTTCGTCTGGTACAGGAACTTCGGCGCAGTGGCTCCATTAGTCATGAAGTCAGTGTCATCCGAGATATAAGAGACAGAGAATTCAAGATCTTCACGGATGCTGGCAGAGTCTGCCGCCCACTGTTCGTCATAGATAACGACCCCACCCATGAGCGGCGAGGCCAGTTAGTCCTCACGAAGGACCACATTATGAGATTAGAAGACGACGCTTCTCTTCCACCGGAAGAGCGTTTTGGTTGGAAGGGATTGCTTGACTGTGGTGCGGTTGAGTACGTCGACGCAGAGGAAGAAGAAACGATCATGATCGTGATGACCCCAGAGGATCTCGAAATCTCCCGTCAAGTACAAGCAGGCTACGAGTTAGCAGAAGAAACCGACCCCAACAAGCGTGTCAAGACACCGATCAACAAAAACATGAACCAGTACACCCACTGTGAAATTCACCCTAGCATGATACTCGGGATCTGCGCCAGCATCATTCCATTCCCTGATCACAATCAAGTACAGTCACCAGGAAATTGACATTTAGCTG---------------------------------------------------------------------------------------------------------------------------------------------------------------------------------------------------------------------------------------------------------------------------------------------------------------------------------------------------------------------------------------------------------------------------------------------------------------------------------------------------------------------------------------------------------------------------------------------------------------------------------------------------------------------------------------------------------------------------------------------------------------------------------------------------------------------------------------------------------------------------------------------------------------------------------------------------------------
>KM010111_Otidea_propinquata_NV_2008_09_15_ITS
AGGTGACCTGCGGAAGGATCATTGCCTGTACCTTTATATAAGTACAATTCAACCTCCCGTGTACTATTCCTGTTGCTTTCAGTGAGGTTTGACTTTACCTAACCATAGCGGGGCCGGGCGGCACCTAACTCTTT--GAATTTGTTTTGTCTTTTGTCTGAGTTTAATAAATATCAATTGTTAAAACTTTCAACAACGGATCTCTTGGTTCCAGCATCGATGAAGAACGCAGCGAAATGCGAAAAGTAATGTGAATTGCAGAGCTAAGTGGAACATCGAATCTTTGAACGCACATTGCGTGTCACGGTATCCCGTGACACATGCTTTTTTGAGCGTCCAGAC-CGCAAGCTTTTTTGCTTGGTTGTGAAGCTTGAGCGATGCCTCTGTGCATGTTCACCTTTGAAATCTATCGGCGCATGTCTTTACGTTCCATTTAGCGTTACAAGTGACTCTTTCGCTTGGATTTGTAAAGCTGTGTTGCTGTGATACCTCAATATATTC----------------------------------------------------GCCTTAGTAACTGCGAGTGAAGCGGCAAAAGCTCAAATTTGAAATGTGATTTCGACCCCTCAGTTGTAATTTAGAGGATTGCCATGGTGATAGCGCCCATACGAAGTTCTTTGGAACAAGACACCAATGAGGGTGATAGTCCCGTCAGATGAAAAATGGTGCGCTTCCGATATGGCATATCCGACGAGTCGAGTTGTTTGGGAATGCAGCTCAAAATGGGTGGTAAATTTCATCTAAAGCTAAATACAGGCTGGAGACCGATAGCGAACAAGTAGAGTGATCGAAAGATGAAAAGCACTTTGAAAAGAGAGTTAAATAGTACGTGAAATTGTTGAAAGGGAAGCGCTTGAGACCAGATTCGGCTGGCTTCATCCAAATTTCTGCATGGTGTATGTGCCGTTGGTTGAGCCAGCATCGGTTCTAATGGCGGGATAAAGGTTCGAGGAATGTGGCTCCAAAATTATGCGGAGTGTTATAGCCTTGAGTGCAATGTCGCCTATTGGAAAGGACCTTCGGCTAGGATGTTGGCTAAAAGGTCTTAAGCGGCCCGTCTTGAAACACGGACCAAGGAGTCTAACATCTATGCGAGTGTTTTGGCGTGAAACCATTGCGCGTAATGAAAGTGAACG-AGGTGGGAAGGGGTGCACCATCGACCGATCCTGAAGTTTACGGAAGGATTTGAGTAGAAGCATAGCTGTTGGGACCCGAAAGATGGTGAACTATGCCTGAATAGGGTGAAGCCAGAGGAAACTCTGGTGGAGGCTCGCAGCGGTTCTGACGTGCAAATCGATCGTCAAATTTTATAGGGG------------GGTTTGTCTGGTTCGTT-ACCTTTTATCGAGCTACGTTACTAATCTGTGATGTCTAGTGCGGTGGTATCGATAAGCGTACCATTGAAAAGTTCGAGAAGGAGGCTGCCGAACTTGGAAAGGGTTCCTTCAAATACGCCTGGGTCCTGGACAAGCTGAAGGCTGAGCGTGAACGTGGTATCACCATCGATATTGCCCTCTGGAAGTTCGAGACTCCCAAGTACTATGTCACCGTCATCGGTAAGCCTGGTCTTTCTTGAATTGTCCAATCGCCTCGCTGACAGTATTTTCTAAGATGCCCCCGGTCACCGTGACTTCATCAAGAACATGATCACTGGTACCTCCCAGGCCGACTGCGCTATTCTCATCATTGCTGCAGGTACTGGTGAATTTGAGGCCGGTATCTCCAAGGATGGTCAGACTCGTGAGCACGCTTTGCTTGCATACACTCTCGGTGTCAAGCAACTCATCGTTGCCATCAACAAAATGGACACCACCAAGTGGTCTGAGAGCCGTTTCAAGGAAATCGTCAAGGAGGTTTCCAACTTCATCAAGAAGGTCGGATTCAACCCCAAGACTGTTGCCTTCGTCCCCATCTCTGGGTTCAACGGCGACAACATGATCGAGCCCTCCCCCAACTGCCCTTGGTACAAGGGTAAGTTTTAAACTACACGTGTGCGCAAGCAATGTGCTAATACTTCTTCAGGATGGGACAAGGAGACCAAGGAGGGAGGCAAGTCGTCTGGTAAGACTCTTCTCGAGGCTATCGATTCGATCGACCGCCCCGAGCGGCCCTCCAGCAAGCCCCTCCGTCTCCCTCTCCAGGATGTCTACAAGATTGGTGGTATTGGAACAGTGCCTGTAGGCCGTGTTGAGACGGGTACCATCAAGCCCGGTATGGTCGTCACGTTCGCCCCCGCCGGTGTGACCACCGAAGTCAAGTCTGTTGAAATGCACCATGAACAGCTTACTGAGGGTTGCCCTGGTGACAATGTTGGTTTCAACGTCAAGGTTAGTGGCCAACTGCAGTGATGCTAGTTTCTGCGCCGGTGCTAATACTTCGCAATAGAACGTTTCTGTTAAGGAAATTCGTCGTGGTAATGTTGCTGGTGACT--------------------------------------------------------------------------------------------------------------------------------------------------------------------------------------------------------------------------------------------------------------------------------------------------------------------------------------------------------------------------------------------------------TGCCACCAAGATTTTCCTCAATGGGGTGTGGGTCGGTATCCACCGCGATCCTCTTCATCTCGTTCGTCTGGTACAGGAACTGCGGCGCAGCGGTTCAATTAGTCACGAAGTCAGCGTCATCCGAGATATAAGAGACAGGGAGTTCAAGATCTTTACGGATGCTGGCAGGGTCTGCCGGCCACTGTTCGTCATAGATAACGACCCCACTCATGAGCGGCGAGGCCAGTTGGTTCTCACGAAGGACCACATCATGAGATTGGAAGACGACGCTACGCTTCTTCCGGAAGAGCGCTTTGGATGGAAGGGCTTGCTTGACTGTGGTGCGGTCGAGTACGTCGATGCAGAGGAGGAAGAAACGATCATGATTGTGATGACTCCGGAGGATCTCGAAATCTCGCGTCAGGTACAAGCTGGATACGAGCTGGCAGAAGAAACCGATCTCAACAAGCGTGTCAAGACGCCGATAAACAAAAACATGAACCAATACACACATTGCGAGATTCACCCCAGCATGATACTTGGGATCTGCGCCAGTATCATTCCGTTCCCCGATCACAATCAAGTACAGTACCCCC---------------------------------------------------------------------------------------------------------------------------------------------------------------------------------------------------------------------------------------------------------------------------------------------------------------------------------------------------------------------------------------------------------------------------------------------------------------------------------------------------------------------------------------------------------------------------------------------------------------------------------------------------------------------------------------------------------------------------------------------------------------------------------------------------------------------------------------------------------------------------------------------------------------------------------------------------------------------------------
>KM010109_Otidea_propinquata_KH_09_99_ITS
------CCTGCGGAAGGATCATTGCCTGTACCTTTATATAAGTACAATTCAACCTCCCGTGTACTATTCCTGTTGCTTTCAGTGAGGTTTGACTTTACCTAACCATAGCGGGGCCGGGCGGCACCTAACTCTTT--GAATTTGTTTTGTCTTTTGTCTGAGTTTAATAAATATCAATTGTTAAAACTTTCAACAACGGATCTCTTGGTTCCAGCATCGATGAAGAACGCAGCGAAATGCGAAAAGTAATGTGAATTGCAGAGCTAAGTGGAACATCGAATCTTTGAACGCACATTGCGTGTCACGGTATCCCGTGACACATGCTTTTTTGAGCGTCCAGAC-CGCAAGCTTTTTTGCTTGGTTGTGAAGCTTGAGCGATGCCTCTGTGCATGTTCACCTTTGAAATCTATCGGCGCATGTCTTTACGTTCCATTTAGCGTTACAAGTGACTCTTTCGCTTGGATTTGTAAAGCTGTGTTGCTGTGATACCTCAATATATTCGA-------CCTCAAAGAAGTAGGGATACCCGCTGAACTTAAGCATATCATTGCCTTAGTAACTGCGAGTGAAGCGGCAAAAGCTCAAATTTGAAATGTGATTTCGACCCCTCAGTTGTAATTTAGAGGATTGCCATGGTGATAGCGCCCATACGAAGTTCTTTGGAACAAGACACCAATGAGGGTGATAGTCCCGTCAGATGAAAAATGGTGCGCTTCCGATATGGCATATCCGACGAGTCGAGTTGTTTGGGAATGCAGCTCAAAATGGGTGGTAAATTTCATCTAAAGCTAAATACAGGCTGGAGACCGATAGCGAACAAGTAGAGTGATCGAAAGATGAAAAGCACTTTGAAAAGAGAGTTAAATAGTACGTGAAATTGTTGAAAGGGAAGCGCTTGAGACCAGATTCGGCTGGCTTCATCCAAATTTCTGCATGGTGTATGTGCCGTTGGTTGAGCCAGCATCGGTTCTAATGGCGGGATAAAGGTTCGAGGAATGTGGCTCCAAAATTATGCGGAGTGTTATAGCCTTGAGTGCAATGTCGCCTATTGGAAAGGACCTTCGGCTAGGATGTTGGCTAAAAGGTCTTAAGCGGCCCGTCTTGAAACACGGACCAAGGAGTCTAACATCTATGCGAGTGTTTTGGCGTGAAACCATTGCGCGTAATGAAAGTGAACG-AGGTGGGAAGGGGTGCACCATCGACCGATCCTGAAGTTTACGGAAGGATTTGAGTAGAAGCATAGCTGTTGGGACCCGAAAGATGGTGAACTATGCCTGAATAGGGTGAAGCCAGAGGAAACTCTGGTGGAGGCTCGCAGCGGTTCTGACGTGCAAATCGATCGTCAAATTTTATAGGGGTCTCATCTACAAGGTTTGTCTGGTTCGTT-ACCTTTTATCGAGCTACGTTACTAATCTGTGATGTCTAGTGCGGTGGTATCGATAAGCGTACCATTGAAAAGTTCGAGAAGGAGGCTGCCGAACTCGGAAAGGGTTCCTTCAAATACGCCTGGGTCCTGGACAAGCTGAAGGCTGAGCGTGAACGTGGTATCACCATCGATATTGCCCTCTGGAAGTTCGAGACTCCCAAGTACTATGTCACCGTCATCGGTAAGCCTGGTCTTTCTTGAATTGTCCAATCGCCTCGCTGACAGTATTTTCTAAGATGCCCCCGGTCACCGTGACTTCATCAAGAACATGATCACTGGTACCTCCCAGGCCGACTGCGCTATTCTCATCATTGCTGCAGGTACTGGTGAATTTGAGGCCGGTATCTCCAAGGATGGTCAGACTCGTGAGCACGCTTTGCTTGCATACACTCTCGGTGTCAAGCAACTCATCGTTGCCATCAACAAAATGGACACCACCAAGTGGTCTGAGAGCCGTTTCAAGGAAATCGTCAAGGAGGTTTCCAACTTCATCAAGAAGGTCGGATTCAATCCCAAGACTGTTGCCTTCGTCCCCATCTCTGGGTTCAACGGCGACAACATGATCGAGCCCTCCCCCAACTGCCCTTGGTACAAGGGTAAGTTTTAAACTACACGTGTGCGCAAGCAGTGTGCTAATACTTCTTCAGGATGGGACAAGGAGACCAAGGAGGGAGGCAAGTCGTCTGGTAAGACTCTTCTCGAGGCTATCGATTCGATCGACCGCCCCGAGCGGCCCTCCAGCAAGCCCCTCCGTCTCCCTCTCCAGGATGTCTACAAGATCGGTGGTATTGGAACAGTGCCCGTAGGCCGTGTTGAGACGGGTACCATCAAGCCCGGTATGGTCGTCACGTTCGCCCCCGCCGGTGTGACCACCGAAGTCAAGTCTGTTGAAATGCACCATGAACAGCTTACTGAGGGTTGCCCTGGTGACAATGTTGGTTTCAACGTCAAGGTTAGTGGCCAGCTGCAGTGATGCTAGTTTCTGCGCCGGTACTAATACTTCGCAATAGAACGTTTCTGTTAAGGAAATTCGTCGTGGTAATGTTGCTGGTGACTCGAAGAACGACCCCCCCAAGGGTGCCGAGTCCTTCAACGCTCAGGTTATCTTGATGAACCACCCTGGCCAGGTCGGAAACGGATACGCACCCGTTCTGGACTGCCACACTGCCCACATTGCTTGCAAGTTCGCTGAGTTGATTGAGAAGATCGACCGTCGGACTGGTAAATCCGTTGAGCAATCCCCCAAGTTCATCAAGTCTGGTGATGCTGCCATCGTCAAAATGGTTCCTTCCAAGCCTATGTGTGTCGAGGCTTGCTTGCGGACTCGTCAAGAATCTGGCACTCATGTCTTACATCACCGTCGGCACACCTGGTGAACCATTGATCAATTTCATGGCAGAGCAGAACATGGAATTCCTTGGGGAATACGAACCCCAAAGATCTCCTAATGCCACCAAGATTTTCCTCAATGGGGTGTGGGTCGGTATCCACCGCGATCCTCTTCATCTCGTTCGTCTGGTACAGGAACTGCGGCGCAGCGGTTCAATTAGTCACGAAGTCAGCGTCATCCGAGATATAAGAGACAGGGAGTTCAAGATCTTTACGGATGCTGGCAGGGTCTGCCGGCCACTGTTCGTCATAGATAACGACCCCACTCATGAGCGGCGAGGCCAGTTGGTTCTCACGAAGGACCACATCATGAGATTGGAAGACGACGCTACGCTTCTTCCGGAAGAGCGCTTTGGATGGAAGGGCTTGCTTGACTGTGGTGCGGTCGAGTACGTCGATGCAGAGGAGGAAGAAACGATCATGATTGTGATGACTCCGGAGGATCTCGAAATCTCGCGTCAGGTACAAGCTGGATACGAGCTGGCAGAAGAAACCGATCTCAACAAGCGTGTCAAGACGCCGATAAACAAAAACATGAACCAATACACACATTGCGAGATTCACCCCAGCATGATACTTGGGATCTGCGCCAGTATCATTCCGTTCCCCGATCACAATCAAGTACAGTCCCCCCGGAATTGAATTTTAGCTGACTNNNNNNNNNNNNNNNNNNNNNNNNNNNNNNNNNNNNNNNNNNAAACCACTCGCAACGACTCGCTCCATGGAGTACCTCAAGTTTCGTGAGCTTCCAGCTGGCCAAAACGCCATTGTGGGCATAATGTGCTACAGCGGATATAATCAAGAAGATTCAGTCATCATGAATCAAAGTAGTATCGATCGAGGGCTGTTCCGCAGTCTTTTCTATCGGTCCTACATGGACCAGGAGAAGCGCATAGGAATGCAGACGGTCGAAGGATTCGAAAAGCCTTCGAGGCAGAACACGCTGAAGCTGAAGCATGGGACCTACGACAAACTGGACGATGACGGTCTCGTGGCTCCGGGCGTCCGTGTCTCGGGAGAGGACATCATCATTGGCAAGACGGCGCCGATCTCGCCGGATGCCGAGGAAATGGGCCAGAGACAGAAATACCACACCAAGCGGGACGTGTCGACACCGTTACGGAGCACCGAGAACGGTATCGTCGATCAG---------------------------------------------------------------------------------------------------------------------------------------------------------------------------------------------------------------------------------------------------------------------------------------------------------------------------------------------------------------------------------------------------------------------------------------------
>KY498604_Otidea_pruinosa_MFLU_16_0611_ITS
[truncated: 252,794 more chars]
